# Supplementary material for: Causal Links of Type 2 Diabetes and Its Complications With Cortical Modification: A Mendelian Randomization and Mediation Analysis
Source: Brain Behav. 2026 May 14;16(5):e71389. doi: 10.1002/brb3.71389 (PMC13176085; doi:10.1002/brb3.71389)
Supplement: Supplementary file 9 — Supplementary Table S1: brb371389‐sup‐0009‐TableS1.xlsx [file BRB3-16-e71389-s008.xlsx]

## Sheet: Sheet1
Table S1 Information of the source data
Abbreviation/ID	Traitsa	Consortium	Unit	Population	No. of Cases	No. of Controls	Samples	PMID
T2D	Type 2 diabetes, definitions combined	FinnGenb	NA	European	57698	308252	365950	NA
D_SEVERAL	Diabetes, several complications	FinnGen	NA	European	16320	271817	288137	NA
T2D_NEURO	Type 2 diabetes with neurological complications	FinnGen	NA	European	1894	308280	310174	NA
T2D_OPTH	Type 2 diabetes with ophthalmic complications	FinnGen	NA	European	4172	308280	312452	NA
T2D_PERIPH	Type 2 diabetes with peripheral circulatory complications	FinnGen	NA	European	2179	308280	310459	NA
T2D_RENAL	Type 2 diabetes with renal complications	FinnGen	NA	European	2684	308280	310964	NA
T2D_OTHER	Type 2 diabetes with other specified/multiple/unspecified complications	FinnGen	NA	European	46373	308280	354653	NA
cTHICK	Cortical average thickness (Total and 34 subdivissions)	ENIGMA3	mm	European	NA	NA	33709	32193296
cSA	Cortical surface area (Total and 34 subdivissions)	ENIGMA3	mm2	European	NA	NA	33709	32193296
GCST90274758~ GCST90274848	91 circulating inflammatory proteins	Multiple corhorts	NPXc	European	NA	NA	14824	37563310
GCST90001673~ GCST90001957	731 immune cell traits	SardiNIA	NA	European	NA	NA	6602	32929287
a The traits are classified according to ICD-10 (https://icd.who.int/browse10/)
b The details of data information can be searched from https://r9.risteys.finngen.fi/
c NPX refers to normalized protein expression level on a log2 scale by Olink.
ID, identifier; No, number; PMID, PubMed Identifier; NA, not available.
