# Supplementary material for: Causal Links of Type 2 Diabetes and Its Complications With Cortical Modification: A Mendelian Randomization and Mediation Analysis
Source: Brain Behav. 2026 May 14;16(5):e71389. doi: 10.1002/brb3.71389 (PMC13176085; doi:10.1002/brb3.71389)
Supplement: Supplementary file 10 — Supplementary Table S2: brb371389‐sup‐0010‐TableS2.xlsx [file BRB3-16-e71389-s017.xlsx]

## Sheet: Details of harmonised data
Table S2 Details of harmonized data between T2D and its complications and cortical structural changes.
rsID	CHR	Position	effect_allele	non_effect_allele	id.exposure	beta.exposure	se.exposure	pval.exposure	id.outcome	beta.outcome	se.outcome	pval.outcome	R2	R2sum	F_statistics
rs10184004	2	165508389	T	C	T2D_OTHER	-0.0669563	0.00781391	1.05e-17	cSA_Total	137.804	131.852	0.295959	0.000200603	0.0247795	73.425
rs10408179	19	46157004	C	T	T2D_OTHER	-0.0572602	0.00751735	2.59e-14	cSA_Total	81.4802	140.511	0.561991	0.000158521	0.0247795	58.0195
rs10504042	8	41515993	A	G	T2D_OTHER	0.0649675	0.00750307	4.77e-18	cSA_Total	-151.15	130.655	0.247326	0.000204835	0.0247795	74.9742
rs10770143	11	2195267	T	C	T2D_OTHER	-0.062601	0.00786153	1.68e-15	cSA_Total	-12.3566	145.934	0.932522	0.000173241	0.0247795	63.4083
rs10822803	10	68073415	C	T	T2D_OTHER	0.0546091	0.00982758	2.75e-08	cSA_Total	-181.068	225.626	0.422257	8.44e-05	0.0247795	30.877
rs10830963	11	92708710	G	C	T2D_OTHER	0.0981017	0.00777925	1.84e-36	cSA_Total	-200.618	156.565	0.200063	0.000434377	0.0247795	159.029
rs10882099	10	94460650	C	T	T2D_OTHER	-0.0814717	0.00748394	1.34e-27	cSA_Total	46.2399	130.919	0.723943	0.000323736	0.0247795	118.509
rs10906396	10	13551876	T	C	T2D_OTHER	0.0425169	0.00752916	1.63e-08	cSA_Total	-175.829	135.13	0.193196	8.71e-05	0.0247795	31.888
rs10965247	9	22132729	G	A	T2D_OTHER	-0.112298	0.010586	2.73e-26	cSA_Total	-182.592	176.338	0.300451	0.000307415	0.0247795	112.532
rs10974438	9	4291928	C	A	T2D_OTHER	0.047837	0.00771848	5.73e-10	cSA_Total	-50.9639	137.671	0.711244	0.000104954	0.0247795	38.4116
rs10998851	10	71302750	G	T	T2D_OTHER	0.0508902	0.00750951	1.23e-11	cSA_Total	-35.2076	140.088	0.801563	0.000125478	0.0247795	45.9243
rs11169182	12	50248052	T	C	T2D_OTHER	0.0448749	0.0074883	2.06e-09	cSA_Total	12.2895	129.928	0.924643	9.81e-05	0.0247795	35.9119
rs112108223	12	4271088	A	G	T2D_OTHER	-0.371411	0.0275901	2.63e-41	cSA_Total	-165.764	1019.71	0.870865	0.000494956	0.0247795	181.218
rs112412537	2	60586793	A	G	T2D_OTHER	0.111986	0.0156875	9.43e-13	cSA_Total	-197.652	340.694	0.561818	0.000139232	0.0247795	50.9586
rs11257659	10	12309269	T	C	T2D_OTHER	0.0919785	0.00842523	9.56e-28	cSA_Total	-100.71	162.339	0.535015	0.000325571	0.0247795	119.181
rs112650492	20	42690855	G	C	T2D_OTHER	0.156347	0.0197841	2.73e-15	cSA_Total	86.9714	451.016	0.847089	0.000170628	0.0247795	62.4517
rs112694524	2	43453721	A	G	T2D_OTHER	-0.153365	0.0214915	9.6e-13	cSA_Total	26.4042	253.103	0.916914	0.000139135	0.0247795	50.9233
rs114322470	10	114736670	G	T	T2D_OTHER	-0.246424	0.0261285	4.05e-21	cSA_Total	858.426	574.165	0.134892	0.000243002	0.0247795	88.9477
rs11558471	8	118185733	G	A	T2D_OTHER	-0.0906146	0.00772558	9.03e-32	cSA_Total	-33.1751	139.524	0.812057	0.000375793	0.0247795	137.573
rs11629791	15	90449135	G	A	T2D_OTHER	-0.0543792	0.00858654	2.4e-10	cSA_Total	233.338	150.776	0.121724	0.000109587	0.0247795	40.1076
rs11668587	19	18829770	G	A	T2D_OTHER	-0.0514021	0.00752098	8.23e-12	cSA_Total	-70.4694	137.058	0.607142	0.000127625	0.0247795	46.7101
rs11719201	3	123068744	T	C	T2D_OTHER	-0.0810538	0.00990307	2.73e-16	cSA_Total	26.5167	151.718	0.861255	0.000183023	0.0247795	66.9892
rs11772918	7	46609344	G	A	T2D_OTHER	0.0424983	0.00754668	1.79e-08	cSA_Total	-133.737	135.215	0.322629	8.67e-05	0.0247795	31.7124
rs1182436	7	157027753	C	T	T2D_OTHER	0.0865023	0.0107093	6.62e-16	cSA_Total	69.4394	169.734	0.682461	0.000178252	0.0247795	65.2425
rs11830234	12	66246797	G	A	T2D_OTHER	0.191249	0.024532	6.39e-15	cSA_Total	-826.343	427.185	0.0530647	0.00016605	0.0247795	60.7757
rs12001437	9	34074476	C	T	T2D_OTHER	0.0459621	0.00780698	3.93e-09	cSA_Total	224.397	134.66	0.0956351	9.47e-05	0.0247795	34.6602
rs12507026	4	45181334	T	A	T2D_OTHER	0.0664382	0.00749054	7.34e-19	cSA_Total	65.6496	130.706	0.615479	0.000214929	0.0247795	78.6696
rs12595158	15	62316035	T	C	T2D_OTHER	-0.0776112	0.0125198	5.68e-10	cSA_Total	-92.8503	406.817	0.819463	0.000104999	0.0247795	38.4283
rs1260326	2	27730940	C	T	T2D_OTHER	0.0581403	0.00787427	1.54e-13	cSA_Total	-27.1506	132.177	0.837251	0.000148952	0.0247795	54.517
rs12769661	10	71335802	A	G	T2D_OTHER	-0.0504476	0.00843682	2.24e-09	cSA_Total	-100.2	151.819	0.509255	9.77e-05	0.0247795	35.7537
rs13018260	2	60287980	C	T	T2D_OTHER	0.0571727	0.00861401	3.2e-11	cSA_Total	49.6755	153.201	0.745749	0.000120363	0.0247795	44.0519
rs13427924	2	166607746	C	T	T2D_OTHER	-0.0426292	0.00747143	1.16e-08	cSA_Total	-15.4209	130.033	0.905598	8.9e-05	0.0247795	32.554
rs1373674	4	85352958	C	T	T2D_OTHER	-0.0943572	0.0151142	4.29e-10	cSA_Total	-337.139	437.017	0.440437	0.000106491	0.0247795	38.9742
rs1429935	18	21086216	C	A	T2D_OTHER	-0.0498392	0.00747751	2.64e-11	cSA_Total	252.639	132.468	0.0564975	0.000121382	0.0247795	44.4248
rs1558902	16	53803574	A	T	T2D_OTHER	0.126813	0.00753524	1.49e-63	cSA_Total	-220.457	130.946	0.0922639	0.000773349	0.0247795	283.225
rs1604038	3	170709193	T	C	T2D_OTHER	-0.0541567	0.00849073	1.79e-10	cSA_Total	71.2626	140.082	0.610948	0.000111159	0.0247795	40.6829
rs16872768	5	74982207	C	T	T2D_OTHER	-0.0415694	0.00761562	4.8e-08	cSA_Total	221.678	133.038	0.0956583	8.14e-05	0.0247795	29.7944
rs16988304	22	30516140	C	T	T2D_OTHER	-0.0765325	0.0135198	1.51e-08	cSA_Total	45.0543	231.851	0.845922	8.76e-05	0.0247795	32.0442
rs17036160	3	12329783	T	C	T2D_OTHER	-0.103267	0.0100726	1.16e-24	cSA_Total	-86.8554	192.933	0.652577	0.00028714	0.0247795	105.108
rs1705263	12	71523043	A	C	T2D_OTHER	-0.0486267	0.00750214	9.07e-11	cSA_Total	-34.9843	128.663	0.785694	0.000114791	0.0247795	42.0123
rs17383290	1	51039300	G	A	T2D_OTHER	-0.0498203	0.00848193	4.26e-09	cSA_Total	-357.195	129.812	0.00593003	9.43e-05	0.0247795	34.5001
rs17615494	2	58950363	T	G	T2D_OTHER	0.055643	0.00856209	8.1e-11	cSA_Total	-21.1681	141.973	0.881475	0.000115396	0.0247795	42.2337
rs17791513	9	81905590	G	A	T2D_OTHER	-0.0730442	0.0116312	3.39e-10	cSA_Total	163.685	271.996	0.547314	0.000107759	0.0247795	39.4385
rs1864193	19	7114213	A	C	T2D_OTHER	0.0672615	0.010407	1.03e-10	cSA_Total	-131.558	190.485	0.489786	0.000114133	0.0247795	41.7715
rs1988138	12	97500600	T	C	T2D_OTHER	-0.0488199	0.00877479	2.64e-08	cSA_Total	-378.105	164.901	0.0218526	8.46e-05	0.0247795	30.9541
rs2138157	2	227103717	C	A	T2D_OTHER	0.0770218	0.00780499	5.71e-23	cSA_Total	74.8944	137.096	0.584864	0.000266039	0.0247795	97.3824
rs223490	4	103679117	T	G	T2D_OTHER	-0.04905	0.00768499	1.74e-10	cSA_Total	131.605	136.6	0.335327	0.000111307	0.0247795	40.737
rs2239647	14	33292743	C	A	T2D_OTHER	-0.0418304	0.00755973	3.14e-08	cSA_Total	103.382	131.194	0.430692	8.37e-05	0.0247795	30.6175
rs2289429	3	124412471	C	T	T2D_OTHER	0.0631367	0.0115222	4.26e-08	cSA_Total	-340.009	352.322	0.334519	8.2e-05	0.0247795	30.0255
rs2347223	12	27963546	A	G	T2D_OTHER	-0.0526332	0.00757762	3.76e-12	cSA_Total	-192.522	149.78	0.198664	0.000131818	0.0247795	48.2449
rs2521247	11	2389710	T	C	T2D_OTHER	0.0513656	0.00771887	2.84e-11	cSA_Total	-46.9249	164.127	0.77495	0.000120994	0.0247795	44.2828
rs2641317	1	120516618	T	C	T2D_OTHER	0.0676294	0.0108141	4.01e-10	cSA_Total	149.768	216.801	0.489684	0.000106862	0.0247795	39.11
rs2682907	15	77883802	A	G	T2D_OTHER	-0.0693418	0.00762287	9.32e-20	cSA_Total	283.302	133.175	0.033396	0.000226065	0.0247795	82.7467
rs2733269	12	41866717	G	A	T2D_OTHER	0.0425909	0.00754068	1.62e-08	cSA_Total	-84.4235	133.306	0.526533	8.72e-05	0.0247795	31.9014
rs2783019	6	107422239	C	G	T2D_OTHER	-0.0466007	0.00767283	1.25e-09	cSA_Total	140.724	150.662	0.350287	0.000100788	0.0247795	36.8868
rs2796441	9	84308948	A	G	T2D_OTHER	-0.042119	0.00758151	2.77e-08	cSA_Total	389.906	132.041	0.00314796	8.43e-05	0.0247795	30.8633
rs28366036	3	186647763	C	A	T2D_OTHER	-0.05815	0.00763213	2.55e-14	cSA_Total	-42.1742	140.153	0.763479	0.000158605	0.0247795	58.0504
rs28624681	9	139237902	T	C	T2D_OTHER	-0.0762763	0.0082791	3.17e-20	cSA_Total	-47.3825	194.017	0.807062	0.000231895	0.0247795	84.881
rs2925979	16	81534790	C	T	T2D_OTHER	-0.0530717	0.00796455	2.67e-11	cSA_Total	-185.584	141.45	0.189516	0.000121319	0.0247795	44.4019
rs3102348	16	89374410	C	A	T2D_OTHER	0.0464658	0.00780751	2.66e-09	cSA_Total	-108.172	166.059	0.514784	9.68e-05	0.0247795	35.4193
rs3110641	17	36047417	A	G	T2D_OTHER	-0.058729	0.00923389	2.02e-10	cSA_Total	-116.066	171.835	0.49939	0.000110526	0.0247795	40.4514
rs31910	5	14810834	T	C	T2D_OTHER	-0.0441774	0.00757146	5.39e-09	cSA_Total	-20.5791	131.358	0.875509	9.3e-05	0.0247795	34.0438
rs348330	1	229672955	A	G	T2D_OTHER	-0.0457315	0.00780846	4.72e-09	cSA_Total	-217.835	144.631	0.13203	9.37e-05	0.0247795	34.3003
rs34872471	10	114754071	C	T	T2D_OTHER	0.279356	0.00905986	1e-200	cSA_Total	45.5304	143.7	0.751362	0.00259134	0.0247795	950.759
rs35005436	7	74134911	T	C	T2D_OTHER	-0.0673479	0.0116474	7.37e-09	cSA_Total	122.667	235.685	0.602736	9.14e-05	0.0247795	33.434
rs35352848	3	23455582	C	T	T2D_OTHER	-0.0727931	0.00812983	3.43e-19	cSA_Total	161.138	156.672	0.303712	0.000219028	0.0247795	80.1706
rs35658696	5	102338811	G	A	T2D_OTHER	0.133146	0.0156383	1.68e-17	cSA_Total	-337.997	383.555	0.378199	0.000198048	0.0247795	72.4894
rs3736907	1	117560929	A	C	T2D_OTHER	-0.0466909	0.00846486	3.47e-08	cSA_Total	64.2838	151.238	0.6708	8.31e-05	0.0247795	30.4244
rs3765562	6	131973932	G	C	T2D_OTHER	0.0504774	0.00925148	4.87e-08	cSA_Total	-123.367	195.1	0.527173	8.13e-05	0.0247795	29.7693
rs429358	19	45411941	C	T	T2D_OTHER	-0.095356	0.00992849	7.67e-22	cSA_Total	-215.41	183.637	0.240789	0.000251999	0.0247795	92.2417
rs4374177	16	306243	G	A	T2D_OTHER	-0.0699238	0.0117921	3.03e-09	cSA_Total	133.886	168.042	0.425604	9.61e-05	0.0247795	35.1613
rs465983	5	55812130	G	A	T2D_OTHER	-0.0523675	0.0083383	3.38e-10	cSA_Total	-48.8187	153.935	0.751138	0.000107771	0.0247795	39.4427
rs4686471	3	187740899	C	T	T2D_OTHER	0.0494373	0.00773724	1.66e-10	cSA_Total	438.509	136.524	0.00131834	0.000111549	0.0247795	40.8258
rs4745916	10	68463784	A	T	T2D_OTHER	0.0716466	0.00939165	2.37e-14	cSA_Total	-159.927	178.185	0.369435	0.000159007	0.0247795	58.1976
rs4804833	19	7970635	G	A	T2D_OTHER	-0.0479924	0.00768773	4.3e-10	cSA_Total	-87.5549	136.52	0.521305	0.000106483	0.0247795	38.9714
rs4841006	8	8501474	C	T	T2D_OTHER	-0.0452197	0.00751362	1.76e-09	cSA_Total	226.564	128.998	0.0790316	9.9e-05	0.0247795	36.2205
rs4864450	4	52803414	G	A	T2D_OTHER	0.0464397	0.00831757	2.36e-08	cSA_Total	-151.272	153.202	0.323446	8.52e-05	0.0247795	31.1734
rs488321	13	33554405	C	T	T2D_OTHER	-0.0881274	0.0125965	2.63e-12	cSA_Total	120.356	177.235	0.497091	0.000133734	0.0247795	48.9463
rs4937325	11	128222116	C	T	T2D_OTHER	-0.0529264	0.00791506	2.28e-11	cSA_Total	-81.3543	146.303	0.578165	0.000122169	0.0247795	44.713
rs498475	7	28256240	A	G	T2D_OTHER	-0.0744758	0.00780229	1.36e-21	cSA_Total	-9.3603	133.442	0.944078	0.000248918	0.0247795	91.1137
rs5215	11	17408630	T	C	T2D_OTHER	-0.0637074	0.00746744	1.45e-17	cSA_Total	-182.291	133.751	0.172911	0.000198851	0.0247795	72.7837
rs55917610	17	47012551	G	C	T2D_OTHER	0.0439249	0.00802175	4.36e-08	cSA_Total	-418.26	139.149	0.00264852	8.19e-05	0.0247795	29.9834
rs56079333	18	1844795	C	T	T2D_OTHER	0.0667126	0.00985426	1.29e-11	cSA_Total	15.8425	188.149	0.932896	0.000125225	0.0247795	45.8316
rs56175143	1	114599755	A	G	T2D_OTHER	0.0963681	0.0172569	2.35e-08	cSA_Total	-33.7935	1029.91	0.973824	8.52e-05	0.0247795	31.1845
rs56192168	18	40043844	G	A	T2D_OTHER	-0.0606891	0.0101683	2.4e-09	cSA_Total	-52.6026	201.594	0.794144	9.73e-05	0.0247795	35.6223
rs56348580	12	121432117	C	G	T2D_OTHER	-0.0869748	0.00835652	2.28e-25	cSA_Total	-36.5871	142.684	0.797626	0.000295928	0.0247795	108.326
rs576123	9	136144308	T	C	T2D_OTHER	-0.0605367	0.00751772	8.11e-16	cSA_Total	119.817	145.744	0.411016	0.00017716	0.0247795	64.843
rs58031133	5	133878890	A	G	T2D_OTHER	-0.0415322	0.00752495	3.4e-08	cSA_Total	269.02	140.141	0.0549036	8.32e-05	0.0247795	30.4621
rs60308122	4	96175424	A	G	T2D_OTHER	0.0462904	0.00768717	1.73e-09	cSA_Total	106.942	143.915	0.457428	9.91e-05	0.0247795	36.2616
rs6062738	20	61289471	A	G	T2D_OTHER	-0.04447	0.00759137	4.69e-09	cSA_Total	-128.837	137.489	0.34872	9.38e-05	0.0247795	34.3156
rs607409	9	103825163	T	A	T2D_OTHER	0.0533698	0.0076867	3.84e-12	cSA_Total	219.06	131.648	0.0961157	0.000131714	0.0247795	48.2069
rs6142129	20	32819871	G	A	T2D_OTHER	-0.0472156	0.00801156	3.78e-09	cSA_Total	-48.0275	143.206	0.737344	9.49e-05	0.0247795	34.7324
rs61779305	1	39921811	C	G	T2D_OTHER	0.0719005	0.0104162	5.1e-12	cSA_Total	67.5089	213.981	0.752389	0.000130187	0.0247795	47.6478
rs618652	6	139826722	G	T	T2D_OTHER	-0.0473438	0.0074855	2.54e-10	cSA_Total	-26.815	135.773	0.843437	0.000109299	0.0247795	40.002
rs61909599	12	4675661	C	G	T2D_OTHER	0.0719389	0.0124013	6.6e-09	cSA_Total	62.2127	233.419	0.789832	9.19e-05	0.0247795	33.6504
rs62092443	18	52922007	T	C	T2D_OTHER	0.0734534	0.0128529	1.1e-08	cSA_Total	148.349	285.938	0.60389	8.92e-05	0.0247795	32.6602
rs62111425	19	7198988	A	G	T2D_OTHER	-0.0771906	0.0141523	4.92e-08	cSA_Total	128.638	223.868	0.565552	8.13e-05	0.0247795	29.749
rs62137406	2	43480221	T	C	T2D_OTHER	0.131665	0.0170847	1.29e-14	cSA_Total	280.476	740.46	0.704846	0.000162268	0.0247795	59.3914
rs62428761	6	143232380	A	G	T2D_OTHER	-0.0558372	0.00964015	6.95e-09	cSA_Total	-101.31	195.599	0.604495	9.17e-05	0.0247795	33.5488
rs66502159	16	75245937	T	C	T2D_OTHER	-0.12123	0.012896	5.43e-21	cSA_Total	-85.4373	214.825	0.690846	0.000241426	0.0247795	88.3706
rs66922415	18	57848651	G	A	T2D_OTHER	0.0562843	0.00952905	3.49e-09	cSA_Total	-114.377	149.728	0.444927	9.53e-05	0.0247795	34.8877
rs6744646	2	628504	G	A	T2D_OTHER	0.0626062	0.0101653	7.33e-10	cSA_Total	199.789	169.725	0.239141	0.00010364	0.0247795	37.9308
rs6916406	6	22009693	C	T	T2D_OTHER	0.0468072	0.0076126	7.81e-10	cSA_Total	-172.466	134.195	0.198725	0.000103298	0.0247795	37.8057
rs6931514	6	20703952	G	A	T2D_OTHER	0.128897	0.00787819	3.61e-60	cSA_Total	61.3688	146.137	0.67453	0.00073096	0.0247795	267.689
rs6968233	7	130463456	A	G	T2D_OTHER	0.0521832	0.00752467	4.06e-12	cSA_Total	-140.389	134.946	0.298184	0.000131404	0.0247795	48.0932
rs7018475	9	22137685	G	T	T2D_OTHER	0.104889	0.00825352	5.31e-37	cSA_Total	-11.1306	155.136	0.942803	0.000441132	0.0247795	161.502
rs703980	10	80943841	A	G	T2D_OTHER	-0.057633	0.00746388	1.15e-14	cSA_Total	1.3281	128.577	0.991759	0.0001629	0.0247795	59.6226
rs7109575	11	72463435	A	G	T2D_OTHER	-0.0953425	0.00888782	7.58e-27	cSA_Total	-218.735	175.733	0.21324	0.000314358	0.0247795	115.075
rs7144011	14	79940383	T	G	T2D_OTHER	0.0617926	0.00866709	1.01e-12	cSA_Total	58.2737	156.68	0.709947	0.000138881	0.0247795	50.8304
rs723943	14	73024299	A	G	T2D_OTHER	-0.0638088	0.0109951	6.5e-09	cSA_Total	70.5125	211.56	0.738909	9.2e-05	0.0247795	33.6791
rs73040004	12	4362909	C	T	T2D_OTHER	0.068862	0.00899026	1.86e-14	cSA_Total	174.11	175.682	0.321658	0.000160296	0.0247795	58.6695
rs73061095	3	185516807	G	T	T2D_OTHER	0.101522	0.00803241	1.29e-36	cSA_Total	-41.0191	142.086	0.772817	0.000436332	0.0247795	159.745
rs73347525	14	101255172	G	A	T2D_OTHER	-0.0555724	0.00912767	1.14e-09	cSA_Total	-302.007	208.81	0.148085	0.000101282	0.0247795	37.0677
rs74046911	11	2858636	T	C	T2D_OTHER	-0.218197	0.0147747	2.34e-49	cSA_Total	-233.174	347.381	0.502072	0.000595634	0.0247795	218.101
rs74628648	12	97851002	T	C	T2D_OTHER	-0.0918357	0.0141837	9.5e-11	cSA_Total	-335.887	272.23	0.217264	0.000114544	0.0247795	41.922
rs7529073	1	214147889	C	T	T2D_OTHER	-0.047672	0.00749761	2.04e-10	cSA_Total	-58.4938	130.702	0.654487	0.000110462	0.0247795	40.4277
rs76176349	11	75974984	T	G	T2D_OTHER	0.136667	0.0239898	1.22e-08	cSA_Total	531.429	576.445	0.356576	8.87e-05	0.0247795	32.4543
rs7631359	3	12296751	G	T	T2D_OTHER	-0.0755723	0.011958	2.62e-10	cSA_Total	363.759	182.295	0.0459955	0.000109129	0.0247795	39.9398
rs77211255	14	29055615	G	T	T2D_OTHER	-0.110974	0.0198922	2.42e-08	cSA_Total	1212.38	775.427	0.117936	8.5e-05	0.0247795	31.1225
rs77789961	14	101250258	T	C	T2D_OTHER	0.0975579	0.0176076	3.01e-08	cSA_Total	450.193	595.167	0.449401	8.39e-05	0.0247795	30.6989
rs7788808	7	150536681	C	T	T2D_OTHER	0.0584759	0.00872976	2.11e-11	cSA_Total	-157.092	154.296	0.308621	0.000122595	0.0247795	44.869
rs7799234	7	76135403	C	T	T2D_OTHER	-0.0511144	0.0082718	6.44e-10	cSA_Total	-210.15	162.978	0.197248	0.000104332	0.0247795	38.1842
rs7845219	8	95937502	C	T	T2D_OTHER	-0.0441317	0.00745981	3.3e-09	cSA_Total	46.575	128.571	0.717164	9.56e-05	0.0247795	34.998
rs78470967	12	4521511	A	T	T2D_OTHER	-0.211491	0.0201081	7.16e-26	cSA_Total	247.019	377.882	0.513309	0.000302196	0.0247795	110.621
rs79400013	15	52533066	A	G	T2D_OTHER	-0.158763	0.0283382	2.11e-08	cSA_Total	-588.491	513.54	0.251816	8.58e-05	0.0247795	31.3871
rs7948351	11	128044820	T	C	T2D_OTHER	-0.0577124	0.0105346	4.29e-08	cSA_Total	-101.47	181.838	0.576828	8.2e-05	0.0247795	30.0123
rs80196932	6	117996631	C	T	T2D_OTHER	-0.0523614	0.00942125	2.73e-08	cSA_Total	112.571	183.682	0.53997	8.44e-05	0.0247795	30.8889
rs8071043	17	3988451	C	T	T2D_OTHER	0.0725286	0.00804814	2.03e-19	cSA_Total	2.8546	140.989	0.983846	0.000221876	0.0247795	81.2129
rs8073177	17	7440584	C	T	T2D_OTHER	-0.0557712	0.0085468	6.78e-11	cSA_Total	264.215	156.537	0.0914351	0.000116343	0.0247795	42.5805
rs8100204	19	19393714	A	G	T2D_OTHER	0.0892233	0.0101964	2.12e-18	cSA_Total	-644.205	231.964	0.00548338	0.000209194	0.0247795	76.5703
rs853974	6	127068983	C	T	T2D_OTHER	-0.0577151	0.00835468	4.91e-12	cSA_Total	-1133.52	151.012	6.09e-14	0.000130389	0.0247795	47.7218
rs878521	7	44255643	A	G	T2D_OTHER	0.0682635	0.00915572	8.93e-14	cSA_Total	-99.3922	156.275	0.524771	0.000151881	0.0247795	55.5891
rs897558	11	93255014	G	A	T2D_OTHER	0.0421866	0.00748482	1.74e-08	cSA_Total	36.0375	128.989	0.779949	8.68e-05	0.0247795	31.7676
rs9457	4	6304799	C	G	T2D_OTHER	0.0680574	0.00755358	2.06e-19	cSA_Total	-116.429	137.284	0.396391	0.000221782	0.0247795	81.1788
rs9479509	6	153427265	A	G	T2D_OTHER	0.0466791	0.00782682	2.46e-09	cSA_Total	-240.009	140.865	0.0884142	9.72e-05	0.0247795	35.569
rs9505086	6	7232186	C	T	T2D_OTHER	0.0688248	0.00752983	6.23e-20	cSA_Total	162.632	133.696	0.223821	0.000228244	0.0247795	83.5444
rs9565546	13	80710954	T	A	T2D_OTHER	-0.0589457	0.00821385	7.16e-13	cSA_Total	-145.223	142.688	0.308789	0.000140711	0.0247795	51.5001
rs963740	13	51096095	T	A	T2D_OTHER	-0.0742546	0.00920231	7.08e-16	cSA_Total	113.846	141.219	0.420146	0.000177891	0.0247795	65.1104
rs9901746	17	36103149	G	A	T2D_OTHER	0.0566447	0.00754153	5.87e-14	cSA_Total	91.248	143.226	0.524065	0.000154138	0.0247795	56.4153
rs10184004	2	165508389	T	C	T2D_OTHER	-0.0669563	0.00781391	1.05e-17	cTH_Average	0.0002	0.0009	0.824141	0.000200603	0.0251623	73.425
rs10408179	19	46157004	C	T	T2D_OTHER	-0.0572602	0.00751735	2.59e-14	cTH_Average	0.0014	0.0009	0.119814	0.000158521	0.0251623	58.0195
rs10504042	8	41515993	A	G	T2D_OTHER	0.0649675	0.00750307	4.77e-18	cTH_Average	-0.0012	0.0009	0.182422	0.000204835	0.0251623	74.9742
rs10770143	11	2195267	T	C	T2D_OTHER	-0.062601	0.00786153	1.68e-15	cTH_Average	0.0011	0.001	0.271332	0.000173241	0.0251623	63.4083
rs10822803	10	68073415	C	T	T2D_OTHER	0.0546091	0.00982758	2.75e-08	cTH_Average	0.0001	0.0015	0.946847	8.44e-05	0.0251623	30.877
rs10830963	11	92708710	G	C	T2D_OTHER	0.0981017	0.00777925	1.84e-36	cTH_Average	0	0.0011	1	0.000434377	0.0251623	159.029
rs10882099	10	94460650	C	T	T2D_OTHER	-0.0814717	0.00748394	1.34e-27	cTH_Average	0.0008	0.0009	0.374063	0.000323736	0.0251623	118.509
rs10906396	10	13551876	T	C	T2D_OTHER	0.0425169	0.00752916	1.63e-08	cTH_Average	0.0001	0.0009	0.911528	8.71e-05	0.0251623	31.888
rs10965247	9	22132729	G	A	T2D_OTHER	-0.112298	0.010586	2.73e-26	cTH_Average	-0.0016	0.0012	0.182422	0.000307415	0.0251623	112.532
rs10974438	9	4291928	C	A	T2D_OTHER	0.047837	0.00771848	5.73e-10	cTH_Average	0.0007	0.0009	0.4367	0.000104954	0.0251623	38.4116
rs10998851	10	71302750	G	T	T2D_OTHER	0.0508902	0.00750951	1.23e-11	cTH_Average	-0.0013	0.0009	0.148614	0.000125478	0.0251623	45.9243
rs11169182	12	50248052	T	C	T2D_OTHER	0.0448749	0.0074883	2.06e-09	cTH_Average	-0.0015	0.0009	0.0955807	9.81e-05	0.0251623	35.9119
rs112108223	12	4271088	A	G	T2D_OTHER	-0.371411	0.0275901	2.63e-41	cTH_Average	-0.014	0.007	0.0455003	0.000494956	0.0251623	181.218
rs112412537	2	60586793	A	G	T2D_OTHER	0.111986	0.0156875	9.43e-13	cTH_Average	-0.0023	0.0023	0.317311	0.000139232	0.0251623	50.9586
rs11257659	10	12309269	T	C	T2D_OTHER	0.0919785	0.00842523	9.56e-28	cTH_Average	0.0015	0.0011	0.172682	0.000325571	0.0251623	119.181
rs112650492	20	42690855	G	C	T2D_OTHER	0.156347	0.0197841	2.73e-15	cTH_Average	0.0005	0.003	0.867632	0.000170628	0.0251623	62.4517
rs112694524	2	43453721	A	G	T2D_OTHER	-0.153365	0.0214915	9.6e-13	cTH_Average	0.0025	0.0017	0.141403	0.000139135	0.0251623	50.9233
rs114322470	10	114736670	G	T	T2D_OTHER	-0.246424	0.0261285	4.05e-21	cTH_Average	0.0022	0.0039	0.572684	0.000243002	0.0251623	88.9477
rs11558471	8	118185733	G	A	T2D_OTHER	-0.0906146	0.00772558	9.03e-32	cTH_Average	0.0009	0.0009	0.317311	0.000375793	0.0251623	137.573
rs11629791	15	90449135	G	A	T2D_OTHER	-0.0543792	0.00858654	2.4e-10	cTH_Average	-0.0014	0.001	0.161513	0.000109587	0.0251623	40.1076
rs11668587	19	18829770	G	A	T2D_OTHER	-0.0514021	0.00752098	8.23e-12	cTH_Average	0.0008	0.0009	0.374063	0.000127625	0.0251623	46.7101
rs11719201	3	123068744	T	C	T2D_OTHER	-0.0810538	0.00990307	2.73e-16	cTH_Average	0.002	0.001	0.0455003	0.000183023	0.0251623	66.9892
rs11772918	7	46609344	G	A	T2D_OTHER	0.0424983	0.00754668	1.79e-08	cTH_Average	0.0006	0.0009	0.504985	8.67e-05	0.0251623	31.7124
rs1182436	7	157027753	C	T	T2D_OTHER	0.0865023	0.0107093	6.62e-16	cTH_Average	0.0017	0.0012	0.15658	0.000178252	0.0251623	65.2425
rs11830234	12	66246797	G	A	T2D_OTHER	0.191249	0.024532	6.39e-15	cTH_Average	0.0003	0.0029	0.917607	0.00016605	0.0251623	60.7757
rs12001437	9	34074476	C	T	T2D_OTHER	0.0459621	0.00780698	3.93e-09	cTH_Average	-0.0005	0.0009	0.578515	9.47e-05	0.0251623	34.6602
rs12507026	4	45181334	T	A	T2D_OTHER	0.0664382	0.00749054	7.34e-19	cTH_Average	-0.0013	0.0009	0.148614	0.000214929	0.0251623	78.6696
rs12595158	15	62316035	T	C	T2D_OTHER	-0.0776112	0.0125198	5.68e-10	cTH_Average	-0.0003	0.0028	0.914676	0.000104999	0.0251623	38.4283
rs1260326	2	27730940	C	T	T2D_OTHER	0.0581403	0.00787427	1.54e-13	cTH_Average	0.0008	0.0009	0.374063	0.000148952	0.0251623	54.517
rs12769661	10	71335802	A	G	T2D_OTHER	-0.0504476	0.00843682	2.24e-09	cTH_Average	-0.0001	0.001	0.920344	9.77e-05	0.0251623	35.7537
rs13018260	2	60287980	C	T	T2D_OTHER	0.0571727	0.00861401	3.2e-11	cTH_Average	-0.0003	0.001	0.764177	0.000120363	0.0251623	44.0519
rs13427924	2	166607746	C	T	T2D_OTHER	-0.0426292	0.00747143	1.16e-08	cTH_Average	-0.0014	0.0009	0.119814	8.9e-05	0.0251623	32.554
rs1373674	4	85352958	C	T	T2D_OTHER	-0.0943572	0.0151142	4.29e-10	cTH_Average	0.0012	0.003	0.689157	0.000106491	0.0251623	38.9742
rs1429935	18	21086216	C	A	T2D_OTHER	-0.0498392	0.00747751	2.64e-11	cTH_Average	-0.0011	0.0009	0.221624	0.000121382	0.0251623	44.4248
rs1558902	16	53803574	A	T	T2D_OTHER	0.126813	0.00753524	1.49e-63	cTH_Average	-0.0004	0.0009	0.656721	0.000773349	0.0251623	283.225
rs1604038	3	170709193	T	C	T2D_OTHER	-0.0541567	0.00849073	1.79e-10	cTH_Average	-0.0001	0.0009	0.911528	0.000111159	0.0251623	40.6829
rs16872768	5	74982207	C	T	T2D_OTHER	-0.0415694	0.00761562	4.8e-08	cTH_Average	-0.0004	0.0009	0.656721	8.14e-05	0.0251623	29.7944
rs16988304	22	30516140	C	T	T2D_OTHER	-0.0765325	0.0135198	1.51e-08	cTH_Average	0.0016	0.0016	0.317311	8.76e-05	0.0251623	32.0442
rs17036160	3	12329783	T	C	T2D_OTHER	-0.103267	0.0100726	1.16e-24	cTH_Average	-0.001	0.0013	0.441756	0.00028714	0.0251623	105.108
rs1705263	12	71523043	A	C	T2D_OTHER	-0.0486267	0.00750214	9.07e-11	cTH_Average	-0.0006	0.0009	0.504985	0.000114791	0.0251623	42.0123
rs17383290	1	51039300	G	A	T2D_OTHER	-0.0498203	0.00848193	4.26e-09	cTH_Average	-0.0004	0.0009	0.656721	9.43e-05	0.0251623	34.5001
rs17615494	2	58950363	T	G	T2D_OTHER	0.055643	0.00856209	8.1e-11	cTH_Average	-0.0003	0.001	0.764177	0.000115396	0.0251623	42.2337
rs17791513	9	81905590	G	A	T2D_OTHER	-0.0730442	0.0116312	3.39e-10	cTH_Average	0.0009	0.0018	0.617075	0.000107759	0.0251623	39.4385
rs1864193	19	7114213	A	C	T2D_OTHER	0.0672615	0.010407	1.03e-10	cTH_Average	-0.0003	0.0013	0.817494	0.000114133	0.0251623	41.7715
rs1988138	12	97500600	T	C	T2D_OTHER	-0.0488199	0.00877479	2.64e-08	cTH_Average	0.0007	0.0011	0.524539	8.46e-05	0.0251623	30.9541
rs2138157	2	227103717	C	A	T2D_OTHER	0.0770218	0.00780499	5.71e-23	cTH_Average	0.0006	0.0009	0.504985	0.000266039	0.0251623	97.3824
rs223490	4	103679117	T	G	T2D_OTHER	-0.04905	0.00768499	1.74e-10	cTH_Average	0.0015	0.0009	0.0955807	0.000111307	0.0251623	40.737
rs2239647	14	33292743	C	A	T2D_OTHER	-0.0418304	0.00755973	3.14e-08	cTH_Average	-0.0016	0.0009	0.0754404	8.37e-05	0.0251623	30.6175
rs2289429	3	124412471	C	T	T2D_OTHER	0.0631367	0.0115222	4.26e-08	cTH_Average	0.0036	0.0024	0.133614	8.2e-05	0.0251623	30.0255
rs2347223	12	27963546	A	G	T2D_OTHER	-0.0526332	0.00757762	3.76e-12	cTH_Average	0.0006	0.001	0.548506	0.000131818	0.0251623	48.2449
rs2521247	11	2389710	T	C	T2D_OTHER	0.0513656	0.00771887	2.84e-11	cTH_Average	0.0007	0.0011	0.524539	0.000120994	0.0251623	44.2828
rs2641317	1	120516618	T	C	T2D_OTHER	0.0676294	0.0108141	4.01e-10	cTH_Average	0.0002	0.0015	0.89393	0.000106862	0.0251623	39.11
rs2682907	15	77883802	A	G	T2D_OTHER	-0.0693418	0.00762287	9.32e-20	cTH_Average	0.0015	0.0009	0.0955807	0.000226065	0.0251623	82.7467
rs2733269	12	41866717	G	A	T2D_OTHER	0.0425909	0.00754068	1.62e-08	cTH_Average	0.0003	0.0009	0.738883	8.72e-05	0.0251623	31.9014
rs2783019	6	107422239	C	G	T2D_OTHER	-0.0466007	0.00767283	1.25e-09	cTH_Average	-0.0005	0.001	0.617075	0.000100788	0.0251623	36.8868
rs2796441	9	84308948	A	G	T2D_OTHER	-0.042119	0.00758151	2.77e-08	cTH_Average	-0.0009	0.0009	0.317311	8.43e-05	0.0251623	30.8633
rs28366036	3	186647763	C	A	T2D_OTHER	-0.05815	0.00763213	2.55e-14	cTH_Average	-0.0017	0.0009	0.0589067	0.000158605	0.0251623	58.0504
rs28624681	9	139237902	T	C	T2D_OTHER	-0.0762763	0.0082791	3.17e-20	cTH_Average	0.0005	0.0013	0.700522	0.000231895	0.0251623	84.881
rs2925979	16	81534790	C	T	T2D_OTHER	-0.0530717	0.00796455	2.67e-11	cTH_Average	0.0012	0.001	0.230139	0.000121319	0.0251623	44.4019
rs3102348	16	89374410	C	A	T2D_OTHER	0.0464658	0.00780751	2.66e-09	cTH_Average	-0.0009	0.0011	0.413253	9.68e-05	0.0251623	35.4193
rs3110641	17	36047417	A	G	T2D_OTHER	-0.058729	0.00923389	2.02e-10	cTH_Average	-0.0002	0.0012	0.867632	0.000110526	0.0251623	40.4514
rs31910	5	14810834	T	C	T2D_OTHER	-0.0441774	0.00757146	5.39e-09	cTH_Average	-0.0008	0.0009	0.374063	9.3e-05	0.0251623	34.0438
rs348330	1	229672955	A	G	T2D_OTHER	-0.0457315	0.00780846	4.72e-09	cTH_Average	0.0002	0.001	0.841481	9.37e-05	0.0251623	34.3003
rs34872471	10	114754071	C	T	T2D_OTHER	0.279356	0.00905986	1e-200	cTH_Average	0.0006	0.001	0.548506	0.00259134	0.0251623	950.759
rs35005436	7	74134911	T	C	T2D_OTHER	-0.0673479	0.0116474	7.37e-09	cTH_Average	-0.0002	0.0016	0.900524	9.14e-05	0.0251623	33.434
rs35352848	3	23455582	C	T	T2D_OTHER	-0.0727931	0.00812983	3.43e-19	cTH_Average	-0.0011	0.0011	0.317311	0.000219028	0.0251623	80.1706
rs35658696	5	102338811	G	A	T2D_OTHER	0.133146	0.0156383	1.68e-17	cTH_Average	0.0026	0.0027	0.335566	0.000198048	0.0251623	72.4894
rs3736907	1	117560929	A	C	T2D_OTHER	-0.0466909	0.00846486	3.47e-08	cTH_Average	0.0016	0.001	0.109599	8.31e-05	0.0251623	30.4244
rs3765562	6	131973932	G	C	T2D_OTHER	0.0504774	0.00925148	4.87e-08	cTH_Average	-0.0021	0.0013	0.106227	8.13e-05	0.0251623	29.7693
rs429358	19	45411941	C	T	T2D_OTHER	-0.095356	0.00992849	7.67e-22	cTH_Average	-0.0021	0.0013	0.106227	0.000251999	0.0251623	92.2417
rs4374177	16	306243	G	A	T2D_OTHER	-0.0699238	0.0117921	3.03e-09	cTH_Average	0.0015	0.0011	0.172682	9.61e-05	0.0251623	35.1613
rs45551238	20	57607363	T	C	T2D_OTHER	-0.18201	0.018106	8.96e-24	cTH_Average	-0.0074	0.0061	0.225086	0.00027606	0.0251623	101.052
rs465983	5	55812130	G	A	T2D_OTHER	-0.0523675	0.0083383	3.38e-10	cTH_Average	-0.0012	0.001	0.230139	0.000107771	0.0251623	39.4427
rs4686471	3	187740899	C	T	T2D_OTHER	0.0494373	0.00773724	1.66e-10	cTH_Average	-0.0007	0.0009	0.4367	0.000111549	0.0251623	40.8258
rs4745916	10	68463784	A	T	T2D_OTHER	0.0716466	0.00939165	2.37e-14	cTH_Average	0.0023	0.0012	0.0552803	0.000159007	0.0251623	58.1976
rs4804833	19	7970635	G	A	T2D_OTHER	-0.0479924	0.00768773	4.3e-10	cTH_Average	-0.0002	0.0009	0.824141	0.000106483	0.0251623	38.9714
rs4841006	8	8501474	C	T	T2D_OTHER	-0.0452197	0.00751362	1.76e-09	cTH_Average	-0.0014	0.0009	0.119814	9.9e-05	0.0251623	36.2205
rs4864450	4	52803414	G	A	T2D_OTHER	0.0464397	0.00831757	2.36e-08	cTH_Average	0.0007	0.001	0.483927	8.52e-05	0.0251623	31.1734
rs488321	13	33554405	C	T	T2D_OTHER	-0.0881274	0.0125965	2.63e-12	cTH_Average	0.0003	0.0012	0.802587	0.000133734	0.0251623	48.9463
rs4937325	11	128222116	C	T	T2D_OTHER	-0.0529264	0.00791506	2.28e-11	cTH_Average	0.0005	0.001	0.617075	0.000122169	0.0251623	44.713
rs498475	7	28256240	A	G	T2D_OTHER	-0.0744758	0.00780229	1.36e-21	cTH_Average	0	0.0009	1	0.000248918	0.0251623	91.1137
rs5215	11	17408630	T	C	T2D_OTHER	-0.0637074	0.00746744	1.45e-17	cTH_Average	0.0008	0.0009	0.374063	0.000198851	0.0251623	72.7837
rs55917610	17	47012551	G	C	T2D_OTHER	0.0439249	0.00802175	4.36e-08	cTH_Average	0.0004	0.0009	0.656721	8.19e-05	0.0251623	29.9834
rs56079333	18	1844795	C	T	T2D_OTHER	0.0667126	0.00985426	1.29e-11	cTH_Average	0.0014	0.0013	0.281515	0.000125225	0.0251623	45.8316
rs56175143	1	114599755	A	G	T2D_OTHER	0.0963681	0.0172569	2.35e-08	cTH_Average	0.0041	0.0071	0.563626	8.52e-05	0.0251623	31.1845
rs56192168	18	40043844	G	A	T2D_OTHER	-0.0606891	0.0101683	2.4e-09	cTH_Average	-0.0015	0.0014	0.283977	9.73e-05	0.0251623	35.6223
rs56348580	12	121432117	C	G	T2D_OTHER	-0.0869748	0.00835652	2.28e-25	cTH_Average	-0.0005	0.001	0.617075	0.000295928	0.0251623	108.326
rs576123	9	136144308	T	C	T2D_OTHER	-0.0605367	0.00751772	8.11e-16	cTH_Average	0.0011	0.001	0.271332	0.00017716	0.0251623	64.843
rs58031133	5	133878890	A	G	T2D_OTHER	-0.0415322	0.00752495	3.4e-08	cTH_Average	-0.0008	0.0009	0.374063	8.32e-05	0.0251623	30.4621
rs60308122	4	96175424	A	G	T2D_OTHER	0.0462904	0.00768717	1.73e-09	cTH_Average	0	0.001	1	9.91e-05	0.0251623	36.2616
rs6062738	20	61289471	A	G	T2D_OTHER	-0.04447	0.00759137	4.69e-09	cTH_Average	-0.0012	0.0009	0.182422	9.38e-05	0.0251623	34.3156
rs607409	9	103825163	T	A	T2D_OTHER	0.0533698	0.0076867	3.84e-12	cTH_Average	-0.0002	0.0009	0.824141	0.000131714	0.0251623	48.2069
rs6142129	20	32819871	G	A	T2D_OTHER	-0.0472156	0.00801156	3.78e-09	cTH_Average	-0.0013	0.001	0.193601	9.49e-05	0.0251623	34.7324
rs61779305	1	39921811	C	G	T2D_OTHER	0.0719005	0.0104162	5.1e-12	cTH_Average	-0.0032	0.0015	0.0328974	0.000130187	0.0251623	47.6478
rs618652	6	139826722	G	T	T2D_OTHER	-0.0473438	0.0074855	2.54e-10	cTH_Average	-0.0011	0.0009	0.221624	0.000109299	0.0251623	40.002
rs61909599	12	4675661	C	G	T2D_OTHER	0.0719389	0.0124013	6.6e-09	cTH_Average	-0.001	0.0016	0.531971	9.19e-05	0.0251623	33.6504
rs62092443	18	52922007	T	C	T2D_OTHER	0.0734534	0.0128529	1.1e-08	cTH_Average	-0.0004	0.0019	0.833257	8.92e-05	0.0251623	32.6602
rs62111425	19	7198988	A	G	T2D_OTHER	-0.0771906	0.0141523	4.92e-08	cTH_Average	-0.0009	0.0015	0.548506	8.13e-05	0.0251623	29.749
rs62137406	2	43480221	T	C	T2D_OTHER	0.131665	0.0170847	1.29e-14	cTH_Average	-0.0014	0.0051	0.783693	0.000162268	0.0251623	59.3914
rs62428761	6	143232380	A	G	T2D_OTHER	-0.0558372	0.00964015	6.95e-09	cTH_Average	0.0003	0.0013	0.817494	9.17e-05	0.0251623	33.5488
rs66502159	16	75245937	T	C	T2D_OTHER	-0.12123	0.012896	5.43e-21	cTH_Average	0.0005	0.0015	0.738883	0.000241426	0.0251623	88.3706
rs66922415	18	57848651	G	A	T2D_OTHER	0.0562843	0.00952905	3.49e-09	cTH_Average	0.0022	0.001	0.0278069	9.53e-05	0.0251623	34.8877
rs6744646	2	628504	G	A	T2D_OTHER	0.0626062	0.0101653	7.33e-10	cTH_Average	0.0006	0.0011	0.585441	0.00010364	0.0251623	37.9308
rs6916406	6	22009693	C	T	T2D_OTHER	0.0468072	0.0076126	7.81e-10	cTH_Average	-0.0015	0.0009	0.0955807	0.000103298	0.0251623	37.8057
rs6931514	6	20703952	G	A	T2D_OTHER	0.128897	0.00787819	3.61e-60	cTH_Average	0	0.001	1	0.00073096	0.0251623	267.689
rs6968233	7	130463456	A	G	T2D_OTHER	0.0521832	0.00752467	4.06e-12	cTH_Average	-0.0007	0.0009	0.4367	0.000131404	0.0251623	48.0932
rs7018475	9	22137685	G	T	T2D_OTHER	0.104889	0.00825352	5.31e-37	cTH_Average	-0.0009	0.001	0.36812	0.000441132	0.0251623	161.502
rs703980	10	80943841	A	G	T2D_OTHER	-0.057633	0.00746388	1.15e-14	cTH_Average	0.0001	0.0009	0.911528	0.0001629	0.0251623	59.6226
rs7109575	11	72463435	A	G	T2D_OTHER	-0.0953425	0.00888782	7.58e-27	cTH_Average	0.0017	0.0012	0.15658	0.000314358	0.0251623	115.075
rs7144011	14	79940383	T	G	T2D_OTHER	0.0617926	0.00866709	1.01e-12	cTH_Average	0.0001	0.0011	0.927565	0.000138881	0.0251623	50.8304
rs723943	14	73024299	A	G	T2D_OTHER	-0.0638088	0.0109951	6.5e-09	cTH_Average	0.0003	0.0014	0.830324	9.2e-05	0.0251623	33.6791
rs73040004	12	4362909	C	T	T2D_OTHER	0.068862	0.00899026	1.86e-14	cTH_Average	0.0002	0.0012	0.867632	0.000160296	0.0251623	58.6695
rs73061095	3	185516807	G	T	T2D_OTHER	0.101522	0.00803241	1.29e-36	cTH_Average	-0.0005	0.001	0.617075	0.000436332	0.0251623	159.745
rs73347525	14	101255172	G	A	T2D_OTHER	-0.0555724	0.00912767	1.14e-09	cTH_Average	0.0014	0.0014	0.317311	0.000101282	0.0251623	37.0677
rs74046911	11	2858636	T	C	T2D_OTHER	-0.218197	0.0147747	2.34e-49	cTH_Average	0.0024	0.0024	0.317311	0.000595634	0.0251623	218.101
rs74628648	12	97851002	T	C	T2D_OTHER	-0.0918357	0.0141837	9.5e-11	cTH_Average	-0.0005	0.0018	0.781183	0.000114544	0.0251623	41.922
rs7529073	1	214147889	C	T	T2D_OTHER	-0.047672	0.00749761	2.04e-10	cTH_Average	0.002	0.0009	0.0262683	0.000110462	0.0251623	40.4277
rs76176349	11	75974984	T	G	T2D_OTHER	0.136667	0.0239898	1.22e-08	cTH_Average	0.0009	0.0038	0.812779	8.87e-05	0.0251623	32.4543
rs7631359	3	12296751	G	T	T2D_OTHER	-0.0755723	0.011958	2.62e-10	cTH_Average	-0.0003	0.0012	0.802587	0.000109129	0.0251623	39.9398
rs77211255	14	29055615	G	T	T2D_OTHER	-0.110974	0.0198922	2.42e-08	cTH_Average	-0.0016	0.0053	0.762738	8.5e-05	0.0251623	31.1225
rs77481436	3	47506230	A	G	T2D_OTHER	0.0766232	0.0122623	4.14e-10	cTH_Average	0.0039	0.0024	0.104163	0.000106686	0.0251623	39.0458
rs77789961	14	101250258	T	C	T2D_OTHER	0.0975579	0.0176076	3.01e-08	cTH_Average	0.0017	0.004	0.670837	8.39e-05	0.0251623	30.6989
rs7788808	7	150536681	C	T	T2D_OTHER	0.0584759	0.00872976	2.11e-11	cTH_Average	-0.0017	0.001	0.0891309	0.000122595	0.0251623	44.869
rs7799234	7	76135403	C	T	T2D_OTHER	-0.0511144	0.0082718	6.44e-10	cTH_Average	-0.0006	0.0011	0.585441	0.000104332	0.0251623	38.1842
rs7845219	8	95937502	C	T	T2D_OTHER	-0.0441317	0.00745981	3.3e-09	cTH_Average	-0.0009	0.0009	0.317311	9.56e-05	0.0251623	34.998
rs78470967	12	4521511	A	T	T2D_OTHER	-0.211491	0.0201081	7.16e-26	cTH_Average	-0.0051	0.0025	0.0413503	0.000302196	0.0251623	110.621
rs79400013	15	52533066	A	G	T2D_OTHER	-0.158763	0.0283382	2.11e-08	cTH_Average	-0.0061	0.0035	0.0813586	8.58e-05	0.0251623	31.3871
rs7948351	11	128044820	T	C	T2D_OTHER	-0.0577124	0.0105346	4.29e-08	cTH_Average	0.0013	0.0012	0.27866	8.2e-05	0.0251623	30.0123
rs80196932	6	117996631	C	T	T2D_OTHER	-0.0523614	0.00942125	2.73e-08	cTH_Average	0.0001	0.0012	0.933586	8.44e-05	0.0251623	30.8889
rs8071043	17	3988451	C	T	T2D_OTHER	0.0725286	0.00804814	2.03e-19	cTH_Average	-0.0003	0.001	0.764177	0.000221876	0.0251623	81.2129
rs8073177	17	7440584	C	T	T2D_OTHER	-0.0557712	0.0085468	6.78e-11	cTH_Average	-0.0007	0.0011	0.524539	0.000116343	0.0251623	42.5805
rs8100204	19	19393714	A	G	T2D_OTHER	0.0892233	0.0101964	2.12e-18	cTH_Average	0.0018	0.0016	0.260589	0.000209194	0.0251623	76.5703
rs853974	6	127068983	C	T	T2D_OTHER	-0.0577151	0.00835468	4.91e-12	cTH_Average	0.0014	0.001	0.161513	0.000130389	0.0251623	47.7218
rs878521	7	44255643	A	G	T2D_OTHER	0.0682635	0.00915572	8.93e-14	cTH_Average	-0.0011	0.0011	0.317311	0.000151881	0.0251623	55.5891
rs897558	11	93255014	G	A	T2D_OTHER	0.0421866	0.00748482	1.74e-08	cTH_Average	0.0003	0.0009	0.738883	8.68e-05	0.0251623	31.7676
rs9457	4	6304799	C	G	T2D_OTHER	0.0680574	0.00755358	2.06e-19	cTH_Average	-0.0002	0.0009	0.824141	0.000221782	0.0251623	81.1788
rs9479509	6	153427265	A	G	T2D_OTHER	0.0466791	0.00782682	2.46e-09	cTH_Average	-0.0018	0.001	0.0718606	9.72e-05	0.0251623	35.569
rs9505086	6	7232186	C	T	T2D_OTHER	0.0688248	0.00752983	6.23e-20	cTH_Average	-0.001	0.0009	0.266521	0.000228244	0.0251623	83.5444
rs9565546	13	80710954	T	A	T2D_OTHER	-0.0589457	0.00821385	7.16e-13	cTH_Average	-0.0005	0.001	0.617075	0.000140711	0.0251623	51.5001
rs963740	13	51096095	T	A	T2D_OTHER	-0.0742546	0.00920231	7.08e-16	cTH_Average	-0.0011	0.001	0.271332	0.000177891	0.0251623	65.1104
rs9901746	17	36103149	G	A	T2D_OTHER	0.0566447	0.00754153	5.87e-14	cTH_Average	0.0001	0.001	0.920344	0.000154138	0.0251623	56.4153
rs10184004	2	165508389	T	C	T2D_OTHER	-0.0669563	0.00781391	1.05e-17	cSA_bankssts	-1.0984	1.0268	0.28474	0.000200603	0.0248862	73.425
rs10408179	19	46157004	C	T	T2D_OTHER	-0.0572602	0.00751735	2.59e-14	cSA_bankssts	0.6593	1.0925	0.546191	0.000158521	0.0248862	58.0195
rs10504042	8	41515993	A	G	T2D_OTHER	0.0649675	0.00750307	4.77e-18	cSA_bankssts	-0.8977	1.0204	0.378993	0.000204835	0.0248862	74.9742
rs10770143	11	2195267	T	C	T2D_OTHER	-0.062601	0.00786153	1.68e-15	cSA_bankssts	0.7179	1.1409	0.529192	0.000173241	0.0248862	63.4083
rs10822803	10	68073415	C	T	T2D_OTHER	0.0546091	0.00982758	2.75e-08	cSA_bankssts	0.2073	1.7534	0.905887	8.44e-05	0.0248862	30.877
rs10830963	11	92708710	G	C	T2D_OTHER	0.0981017	0.00777925	1.84e-36	cSA_bankssts	1.6164	1.2205	0.185378	0.000434377	0.0248862	159.029
rs10882099	10	94460650	C	T	T2D_OTHER	-0.0814717	0.00748394	1.34e-27	cSA_bankssts	1.2284	1.0224	0.229562	0.000323736	0.0248862	118.509
rs10906396	10	13551876	T	C	T2D_OTHER	0.0425169	0.00752916	1.63e-08	cSA_bankssts	1.1904	1.0537	0.258589	8.71e-05	0.0248862	31.888
rs10965247	9	22132729	G	A	T2D_OTHER	-0.112298	0.010586	2.73e-26	cSA_bankssts	-1.0668	1.3743	0.437602	0.000307415	0.0248862	112.532
rs10974438	9	4291928	C	A	T2D_OTHER	0.047837	0.00771848	5.73e-10	cSA_bankssts	-0.3273	1.0712	0.759951	0.000104954	0.0248862	38.4116
rs10998851	10	71302750	G	T	T2D_OTHER	0.0508902	0.00750951	1.23e-11	cSA_bankssts	1.5353	1.0978	0.161956	0.000125478	0.0248862	45.9243
rs11169182	12	50248052	T	C	T2D_OTHER	0.0448749	0.0074883	2.06e-09	cSA_bankssts	0.4962	1.0131	0.624287	9.81e-05	0.0248862	35.9119
rs112108223	12	4271088	A	G	T2D_OTHER	-0.371411	0.0275901	2.63e-41	cSA_bankssts	-8.6956	7.8682	0.269091	0.000494956	0.0248862	181.218
rs112412537	2	60586793	A	G	T2D_OTHER	0.111986	0.0156875	9.43e-13	cSA_bankssts	2.7626	2.6598	0.298968	0.000139232	0.0248862	50.9586
rs11257659	10	12309269	T	C	T2D_OTHER	0.0919785	0.00842523	9.56e-28	cSA_bankssts	-1.3548	1.2639	0.283756	0.000325571	0.0248862	119.181
rs112650492	20	42690855	G	C	T2D_OTHER	0.156347	0.0197841	2.73e-15	cSA_bankssts	4.7525	3.4847	0.172625	0.000170628	0.0248862	62.4517
rs112694524	2	43453721	A	G	T2D_OTHER	-0.153365	0.0214915	9.6e-13	cSA_bankssts	-1.0082	1.9531	0.605711	0.000139135	0.0248862	50.9233
rs114322470	10	114736670	G	T	T2D_OTHER	-0.246424	0.0261285	4.05e-21	cSA_bankssts	5.5569	4.5126	0.218166	0.000243002	0.0248862	88.9477
rs11558471	8	118185733	G	A	T2D_OTHER	-0.0906146	0.00772558	9.03e-32	cSA_bankssts	-1.1661	1.0879	0.283773	0.000375793	0.0248862	137.573
rs11629791	15	90449135	G	A	T2D_OTHER	-0.0543792	0.00858654	2.4e-10	cSA_bankssts	-1.0701	1.1797	0.364357	0.000109587	0.0248862	40.1076
rs11668587	19	18829770	G	A	T2D_OTHER	-0.0514021	0.00752098	8.23e-12	cSA_bankssts	0.4445	1.0705	0.677976	0.000127625	0.0248862	46.7101
rs11719201	3	123068744	T	C	T2D_OTHER	-0.0810538	0.00990307	2.73e-16	cSA_bankssts	-2.0168	1.1786	0.0870474	0.000183023	0.0248862	66.9892
rs11772918	7	46609344	G	A	T2D_OTHER	0.0424983	0.00754668	1.79e-08	cSA_bankssts	-0.7739	1.0526	0.462201	8.67e-05	0.0248862	31.7124
rs1182436	7	157027753	C	T	T2D_OTHER	0.0865023	0.0107093	6.62e-16	cSA_bankssts	-0.2439	1.3299	0.854486	0.000178252	0.0248862	65.2425
rs11830234	12	66246797	G	A	T2D_OTHER	0.191249	0.024532	6.39e-15	cSA_bankssts	1.986	3.3448	0.552674	0.00016605	0.0248862	60.7757
rs12001437	9	34074476	C	T	T2D_OTHER	0.0459621	0.00780698	3.93e-09	cSA_bankssts	0.1215	1.053	0.90814	9.47e-05	0.0248862	34.6602
rs12507026	4	45181334	T	A	T2D_OTHER	0.0664382	0.00749054	7.34e-19	cSA_bankssts	1.1764	1.0159	0.246869	0.000214929	0.0248862	78.6696
rs12595158	15	62316035	T	C	T2D_OTHER	-0.0776112	0.0125198	5.68e-10	cSA_bankssts	-0.9867	3.2005	0.757857	0.000104999	0.0248862	38.4283
rs1260326	2	27730940	C	T	T2D_OTHER	0.0581403	0.00787427	1.54e-13	cSA_bankssts	0.9586	1.031	0.352487	0.000148952	0.0248862	54.517
rs12769661	10	71335802	A	G	T2D_OTHER	-0.0504476	0.00843682	2.24e-09	cSA_bankssts	0.5676	1.1858	0.632178	9.77e-05	0.0248862	35.7537
rs13018260	2	60287980	C	T	T2D_OTHER	0.0571727	0.00861401	3.2e-11	cSA_bankssts	0.1773	1.1897	0.881531	0.000120363	0.0248862	44.0519
rs13427924	2	166607746	C	T	T2D_OTHER	-0.0426292	0.00747143	1.16e-08	cSA_bankssts	-0.8509	1.0152	0.401941	8.9e-05	0.0248862	32.554
rs1373674	4	85352958	C	T	T2D_OTHER	-0.0943572	0.0151142	4.29e-10	cSA_bankssts	4.5126	3.3739	0.181059	0.000106491	0.0248862	38.9742
rs1429935	18	21086216	C	A	T2D_OTHER	-0.0498392	0.00747751	2.64e-11	cSA_bankssts	0.2814	1.0344	0.78559	0.000121382	0.0248862	44.4248
rs1558902	16	53803574	A	T	T2D_OTHER	0.126813	0.00753524	1.49e-63	cSA_bankssts	1.38	1.022	0.176922	0.000773349	0.0248862	283.225
rs1604038	3	170709193	T	C	T2D_OTHER	-0.0541567	0.00849073	1.79e-10	cSA_bankssts	-0.2511	1.0948	0.818591	0.000111159	0.0248862	40.6829
rs16872768	5	74982207	C	T	T2D_OTHER	-0.0415694	0.00761562	4.8e-08	cSA_bankssts	1.22	1.0369	0.239362	8.14e-05	0.0248862	29.7944
rs16988304	22	30516140	C	T	T2D_OTHER	-0.0765325	0.0135198	1.51e-08	cSA_bankssts	-1.5701	1.8069	0.384876	8.76e-05	0.0248862	32.0442
rs17036160	3	12329783	T	C	T2D_OTHER	-0.103267	0.0100726	1.16e-24	cSA_bankssts	1.9562	1.5089	0.194824	0.00028714	0.0248862	105.108
rs1705263	12	71523043	A	C	T2D_OTHER	-0.0486267	0.00750214	9.07e-11	cSA_bankssts	1.9922	1.0059	0.0476457	0.000114791	0.0248862	42.0123
rs17383290	1	51039300	G	A	T2D_OTHER	-0.0498203	0.00848193	4.26e-09	cSA_bankssts	-0.7724	1.0122	0.44541	9.43e-05	0.0248862	34.5001
rs17615494	2	58950363	T	G	T2D_OTHER	0.055643	0.00856209	8.1e-11	cSA_bankssts	0.937	1.1134	0.400031	0.000115396	0.0248862	42.2337
rs17791513	9	81905590	G	A	T2D_OTHER	-0.0730442	0.0116312	3.39e-10	cSA_bankssts	2.5755	2.1121	0.222691	0.000107759	0.0248862	39.4385
rs1864193	19	7114213	A	C	T2D_OTHER	0.0672615	0.010407	1.03e-10	cSA_bankssts	0.1203	1.4914	0.93571	0.000114133	0.0248862	41.7715
rs1988138	12	97500600	T	C	T2D_OTHER	-0.0488199	0.00877479	2.64e-08	cSA_bankssts	-2.1947	1.2942	0.0899244	8.46e-05	0.0248862	30.9541
rs2138157	2	227103717	C	A	T2D_OTHER	0.0770218	0.00780499	5.71e-23	cSA_bankssts	2.7502	1.0739	0.0104388	0.000266039	0.0248862	97.3824
rs223490	4	103679117	T	G	T2D_OTHER	-0.04905	0.00768499	1.74e-10	cSA_bankssts	1.1425	1.0671	0.284323	0.000111307	0.0248862	40.737
rs2239647	14	33292743	C	A	T2D_OTHER	-0.0418304	0.00755973	3.14e-08	cSA_bankssts	-1.8517	1.0247	0.0707521	8.37e-05	0.0248862	30.6175
rs2289429	3	124412471	C	T	T2D_OTHER	0.0631367	0.0115222	4.26e-08	cSA_bankssts	0.0325	2.7611	0.990609	8.2e-05	0.0248862	30.0255
rs2347223	12	27963546	A	G	T2D_OTHER	-0.0526332	0.00757762	3.76e-12	cSA_bankssts	2.6725	1.1671	0.0220292	0.000131818	0.0248862	48.2449
rs2521247	11	2389710	T	C	T2D_OTHER	0.0513656	0.00771887	2.84e-11	cSA_bankssts	-0.437	1.2812	0.733038	0.000120994	0.0248862	44.2828
rs2641317	1	120516618	T	C	T2D_OTHER	0.0676294	0.0108141	4.01e-10	cSA_bankssts	-0.1521	1.6772	0.927741	0.000106862	0.0248862	39.11
rs2682907	15	77883802	A	G	T2D_OTHER	-0.0693418	0.00762287	9.32e-20	cSA_bankssts	-0.1078	1.0365	0.917166	0.000226065	0.0248862	82.7467
rs2733269	12	41866717	G	A	T2D_OTHER	0.0425909	0.00754068	1.62e-08	cSA_bankssts	0.0611	1.0393	0.95312	8.72e-05	0.0248862	31.9014
rs2783019	6	107422239	C	G	T2D_OTHER	-0.0466007	0.00767283	1.25e-09	cSA_bankssts	-2.1629	1.1763	0.0659547	0.000100788	0.0248862	36.8868
rs2796441	9	84308948	A	G	T2D_OTHER	-0.042119	0.00758151	2.77e-08	cSA_bankssts	-1.6044	1.0286	0.11881	8.43e-05	0.0248862	30.8633
rs28366036	3	186647763	C	A	T2D_OTHER	-0.05815	0.00763213	2.55e-14	cSA_bankssts	-1.1344	1.0941	0.299813	0.000158605	0.0248862	58.0504
rs28624681	9	139237902	T	C	T2D_OTHER	-0.0762763	0.0082791	3.17e-20	cSA_bankssts	-0.1713	1.5259	0.910616	0.000231895	0.0248862	84.881
rs2925979	16	81534790	C	T	T2D_OTHER	-0.0530717	0.00796455	2.67e-11	cSA_bankssts	1.1325	1.1031	0.304584	0.000121319	0.0248862	44.4019
rs3102348	16	89374410	C	A	T2D_OTHER	0.0464658	0.00780751	2.66e-09	cSA_bankssts	1.3397	1.2869	0.297862	9.68e-05	0.0248862	35.4193
rs3110641	17	36047417	A	G	T2D_OTHER	-0.058729	0.00923389	2.02e-10	cSA_bankssts	-0.7629	1.3507	0.572197	0.000110526	0.0248862	40.4514
rs31910	5	14810834	T	C	T2D_OTHER	-0.0441774	0.00757146	5.39e-09	cSA_bankssts	0.6877	1.0271	0.503141	9.3e-05	0.0248862	34.0438
rs348330	1	229672955	A	G	T2D_OTHER	-0.0457315	0.00780846	4.72e-09	cSA_bankssts	-1.2645	1.1293	0.262833	9.37e-05	0.0248862	34.3003
rs34872471	10	114754071	C	T	T2D_OTHER	0.279356	0.00905986	1e-200	cSA_bankssts	-0.9156	1.1227	0.414767	0.00259134	0.0248862	950.759
rs35005436	7	74134911	T	C	T2D_OTHER	-0.0673479	0.0116474	7.37e-09	cSA_bankssts	3.8368	1.8267	0.0356937	9.14e-05	0.0248862	33.434
rs35352848	3	23455582	C	T	T2D_OTHER	-0.0727931	0.00812983	3.43e-19	cSA_bankssts	0.8221	1.2257	0.5024	0.000219028	0.0248862	80.1706
rs35658696	5	102338811	G	A	T2D_OTHER	0.133146	0.0156383	1.68e-17	cSA_bankssts	7.385	3.0318	0.014857	0.000198048	0.0248862	72.4894
rs3736907	1	117560929	A	C	T2D_OTHER	-0.0466909	0.00846486	3.47e-08	cSA_bankssts	0.5914	1.1781	0.615671	8.31e-05	0.0248862	30.4244
rs3765562	6	131973932	G	C	T2D_OTHER	0.0504774	0.00925148	4.87e-08	cSA_bankssts	-2.6983	1.5143	0.0747689	8.13e-05	0.0248862	29.7693
rs429358	19	45411941	C	T	T2D_OTHER	-0.095356	0.00992849	7.67e-22	cSA_bankssts	1.8627	1.4263	0.191564	0.000251999	0.0248862	92.2417
rs4374177	16	306243	G	A	T2D_OTHER	-0.0699238	0.0117921	3.03e-09	cSA_bankssts	-0.7924	1.3129	0.546143	9.61e-05	0.0248862	35.1613
rs465983	5	55812130	G	A	T2D_OTHER	-0.0523675	0.0083383	3.38e-10	cSA_bankssts	-0.1388	1.2022	0.908084	0.000107771	0.0248862	39.4427
rs4686471	3	187740899	C	T	T2D_OTHER	0.0494373	0.00773724	1.66e-10	cSA_bankssts	0.2873	1.0639	0.787126	0.000111549	0.0248862	40.8258
rs4745916	10	68463784	A	T	T2D_OTHER	0.0716466	0.00939165	2.37e-14	cSA_bankssts	1.6995	1.3921	0.222155	0.000159007	0.0248862	58.1976
rs4804833	19	7970635	G	A	T2D_OTHER	-0.0479924	0.00768773	4.3e-10	cSA_bankssts	-0.0744	1.068	0.944462	0.000106483	0.0248862	38.9714
rs4841006	8	8501474	C	T	T2D_OTHER	-0.0452197	0.00751362	1.76e-09	cSA_bankssts	1.2825	1.0056	0.202183	9.9e-05	0.0248862	36.2205
rs4864450	4	52803414	G	A	T2D_OTHER	0.0464397	0.00831757	2.36e-08	cSA_bankssts	-2.3409	1.1933	0.0497971	8.52e-05	0.0248862	31.1734
rs488321	13	33554405	C	T	T2D_OTHER	-0.0881274	0.0125965	2.63e-12	cSA_bankssts	-0.7773	1.3827	0.574006	0.000133734	0.0248862	48.9463
rs4937325	11	128222116	C	T	T2D_OTHER	-0.0529264	0.00791506	2.28e-11	cSA_bankssts	-0.8927	1.1443	0.435316	0.000122169	0.0248862	44.713
rs498475	7	28256240	A	G	T2D_OTHER	-0.0744758	0.00780229	1.36e-21	cSA_bankssts	-0.8345	1.0423	0.423344	0.000248918	0.0248862	91.1137
rs5215	11	17408630	T	C	T2D_OTHER	-0.0637074	0.00746744	1.45e-17	cSA_bankssts	-1.2088	1.0441	0.246969	0.000198851	0.0248862	72.7837
rs55917610	17	47012551	G	C	T2D_OTHER	0.0439249	0.00802175	4.36e-08	cSA_bankssts	-0.2255	1.0843	0.835254	8.19e-05	0.0248862	29.9834
rs56079333	18	1844795	C	T	T2D_OTHER	0.0667126	0.00985426	1.29e-11	cSA_bankssts	-0.6008	1.4694	0.682632	0.000125225	0.0248862	45.8316
rs56175143	1	114599755	A	G	T2D_OTHER	0.0963681	0.0172569	2.35e-08	cSA_bankssts	-13.3376	8.4887	0.116132	8.52e-05	0.0248862	31.1845
rs56192168	18	40043844	G	A	T2D_OTHER	-0.0606891	0.0101683	2.4e-09	cSA_bankssts	2.6108	1.5788	0.0981964	9.73e-05	0.0248862	35.6223
rs56348580	12	121432117	C	G	T2D_OTHER	-0.0869748	0.00835652	2.28e-25	cSA_bankssts	1.8241	1.1124	0.101049	0.000295928	0.0248862	108.326
rs576123	9	136144308	T	C	T2D_OTHER	-0.0605367	0.00751772	8.11e-16	cSA_bankssts	-1.2998	1.1411	0.254671	0.00017716	0.0248862	64.843
rs58031133	5	133878890	A	G	T2D_OTHER	-0.0415322	0.00752495	3.4e-08	cSA_bankssts	-0.6271	1.0927	0.566036	8.32e-05	0.0248862	30.4621
rs60308122	4	96175424	A	G	T2D_OTHER	0.0462904	0.00768717	1.73e-09	cSA_bankssts	0.9221	1.1223	0.411295	9.91e-05	0.0248862	36.2616
rs6062738	20	61289471	A	G	T2D_OTHER	-0.04447	0.00759137	4.69e-09	cSA_bankssts	0.9367	1.0736	0.382944	9.38e-05	0.0248862	34.3156
rs607409	9	103825163	T	A	T2D_OTHER	0.0533698	0.0076867	3.84e-12	cSA_bankssts	0.1232	1.0261	0.904431	0.000131714	0.0248862	48.2069
rs6142129	20	32819871	G	A	T2D_OTHER	-0.0472156	0.00801156	3.78e-09	cSA_bankssts	-0.4585	1.1167	0.681377	9.49e-05	0.0248862	34.7324
rs61779305	1	39921811	C	G	T2D_OTHER	0.0719005	0.0104162	5.1e-12	cSA_bankssts	-2.6156	1.6795	0.119383	0.000130187	0.0248862	47.6478
rs618652	6	139826722	G	T	T2D_OTHER	-0.0473438	0.0074855	2.54e-10	cSA_bankssts	0.3295	1.058	0.755469	0.000109299	0.0248862	40.002
rs61909599	12	4675661	C	G	T2D_OTHER	0.0719389	0.0124013	6.6e-09	cSA_bankssts	-0.3578	1.8061	0.842962	9.19e-05	0.0248862	33.6504
rs62092443	18	52922007	T	C	T2D_OTHER	0.0734534	0.0128529	1.1e-08	cSA_bankssts	-0.1556	2.2304	0.944382	8.92e-05	0.0248862	32.6602
rs62111425	19	7198988	A	G	T2D_OTHER	-0.0771906	0.0141523	4.92e-08	cSA_bankssts	1.0908	1.7382	0.530302	8.13e-05	0.0248862	29.749
rs62137406	2	43480221	T	C	T2D_OTHER	0.131665	0.0170847	1.29e-14	cSA_bankssts	3.3928	5.6012	0.544696	0.000162268	0.0248862	59.3914
rs62428761	6	143232380	A	G	T2D_OTHER	-0.0558372	0.00964015	6.95e-09	cSA_bankssts	1.7019	1.5236	0.263983	9.17e-05	0.0248862	33.5488
rs66502159	16	75245937	T	C	T2D_OTHER	-0.12123	0.012896	5.43e-21	cSA_bankssts	0.1293	1.6765	0.938524	0.000241426	0.0248862	88.3706
rs66922415	18	57848651	G	A	T2D_OTHER	0.0562843	0.00952905	3.49e-09	cSA_bankssts	1.5883	1.169	0.174247	9.53e-05	0.0248862	34.8877
rs6744646	2	628504	G	A	T2D_OTHER	0.0626062	0.0101653	7.33e-10	cSA_bankssts	-1.8156	1.3326	0.173056	0.00010364	0.0248862	37.9308
rs6916406	6	22009693	C	T	T2D_OTHER	0.0468072	0.0076126	7.81e-10	cSA_bankssts	0.7968	1.0486	0.447332	0.000103298	0.0248862	37.8057
rs6931514	6	20703952	G	A	T2D_OTHER	0.128897	0.00787819	3.61e-60	cSA_bankssts	-1.4757	1.1389	0.195071	0.00073096	0.0248862	267.689
rs6968233	7	130463456	A	G	T2D_OTHER	0.0521832	0.00752467	4.06e-12	cSA_bankssts	0.0737	1.0544	0.944275	0.000131404	0.0248862	48.0932
rs7018475	9	22137685	G	T	T2D_OTHER	0.104889	0.00825352	5.31e-37	cSA_bankssts	-1.3105	1.2079	0.277948	0.000441132	0.0248862	161.502
rs703980	10	80943841	A	G	T2D_OTHER	-0.057633	0.00746388	1.15e-14	cSA_bankssts	0.6012	1.0054	0.549859	0.0001629	0.0248862	59.6226
rs7109575	11	72463435	A	G	T2D_OTHER	-0.0953425	0.00888782	7.58e-27	cSA_bankssts	-1.5153	1.3797	0.272081	0.000314358	0.0248862	115.075
rs7144011	14	79940383	T	G	T2D_OTHER	0.0617926	0.00866709	1.01e-12	cSA_bankssts	-0.6177	1.225	0.614089	0.000138881	0.0248862	50.8304
rs723943	14	73024299	A	G	T2D_OTHER	-0.0638088	0.0109951	6.5e-09	cSA_bankssts	-0.8402	1.6373	0.607838	9.2e-05	0.0248862	33.6791
rs73040004	12	4362909	C	T	T2D_OTHER	0.068862	0.00899026	1.86e-14	cSA_bankssts	-0.493	1.3698	0.718917	0.000160296	0.0248862	58.6695
rs73061095	3	185516807	G	T	T2D_OTHER	0.101522	0.00803241	1.29e-36	cSA_bankssts	0.3045	1.1079	0.783436	0.000436332	0.0248862	159.745
rs73347525	14	101255172	G	A	T2D_OTHER	-0.0555724	0.00912767	1.14e-09	cSA_bankssts	-0.0151	1.6449	0.992676	0.000101282	0.0248862	37.0677
rs74046911	11	2858636	T	C	T2D_OTHER	-0.218197	0.0147747	2.34e-49	cSA_bankssts	-3.5331	2.723	0.194458	0.000595634	0.0248862	218.101
rs74628648	12	97851002	T	C	T2D_OTHER	-0.0918357	0.0141837	9.5e-11	cSA_bankssts	0.8929	2.1148	0.672868	0.000114544	0.0248862	41.922
rs7529073	1	214147889	C	T	T2D_OTHER	-0.047672	0.00749761	2.04e-10	cSA_bankssts	-0.3287	1.0258	0.74864	0.000110462	0.0248862	40.4277
rs76176349	11	75974984	T	G	T2D_OTHER	0.136667	0.0239898	1.22e-08	cSA_bankssts	-0.4824	4.4621	0.913908	8.87e-05	0.0248862	32.4543
rs7631359	3	12296751	G	T	T2D_OTHER	-0.0755723	0.011958	2.62e-10	cSA_bankssts	0.3715	1.4295	0.794956	0.000109129	0.0248862	39.9398
rs77211255	14	29055615	G	T	T2D_OTHER	-0.110974	0.0198922	2.42e-08	cSA_bankssts	6.9411	5.9812	0.245851	8.5e-05	0.0248862	31.1225
rs77481436	3	47506230	A	G	T2D_OTHER	0.0766232	0.0122623	4.14e-10	cSA_bankssts	0.984	2.8751	0.732164	0.000106686	0.0248862	39.0458
rs77789961	14	101250258	T	C	T2D_OTHER	0.0975579	0.0176076	3.01e-08	cSA_bankssts	3.2477	4.7569	0.494775	8.39e-05	0.0248862	30.6989
rs7788808	7	150536681	C	T	T2D_OTHER	0.0584759	0.00872976	2.11e-11	cSA_bankssts	0.0967	1.1989	0.935715	0.000122595	0.0248862	44.869
rs7799234	7	76135403	C	T	T2D_OTHER	-0.0511144	0.0082718	6.44e-10	cSA_bankssts	1.666	1.2674	0.188677	0.000104332	0.0248862	38.1842
rs7845219	8	95937502	C	T	T2D_OTHER	-0.0441317	0.00745981	3.3e-09	cSA_bankssts	1.3303	1.0063	0.186178	9.56e-05	0.0248862	34.998
rs78470967	12	4521511	A	T	T2D_OTHER	-0.211491	0.0201081	7.16e-26	cSA_bankssts	-3.0254	2.9504	0.305165	0.000302196	0.0248862	110.621
rs79400013	15	52533066	A	G	T2D_OTHER	-0.158763	0.0283382	2.11e-08	cSA_bankssts	-0.34	3.9723	0.93179	8.58e-05	0.0248862	31.3871
rs7948351	11	128044820	T	C	T2D_OTHER	-0.0577124	0.0105346	4.29e-08	cSA_bankssts	1.278	1.4191	0.367817	8.2e-05	0.0248862	30.0123
rs80196932	6	117996631	C	T	T2D_OTHER	-0.0523614	0.00942125	2.73e-08	cSA_bankssts	0.6683	1.4333	0.641025	8.44e-05	0.0248862	30.8889
rs8071043	17	3988451	C	T	T2D_OTHER	0.0725286	0.00804814	2.03e-19	cSA_bankssts	0.4229	1.0985	0.700253	0.000221876	0.0248862	81.2129
rs8073177	17	7440584	C	T	T2D_OTHER	-0.0557712	0.0085468	6.78e-11	cSA_bankssts	1.436	1.2183	0.238521	0.000116343	0.0248862	42.5805
rs8100204	19	19393714	A	G	T2D_OTHER	0.0892233	0.0101964	2.12e-18	cSA_bankssts	-0.9908	1.7988	0.581763	0.000209194	0.0248862	76.5703
rs853974	6	127068983	C	T	T2D_OTHER	-0.0577151	0.00835468	4.91e-12	cSA_bankssts	4.3936	1.1735	0.000181104	0.000130389	0.0248862	47.7218
rs878521	7	44255643	A	G	T2D_OTHER	0.0682635	0.00915572	8.93e-14	cSA_bankssts	-0.542	1.2224	0.657484	0.000151881	0.0248862	55.5891
rs897558	11	93255014	G	A	T2D_OTHER	0.0421866	0.00748482	1.74e-08	cSA_bankssts	-2.357	1.0034	0.0188232	8.68e-05	0.0248862	31.7676
rs9457	4	6304799	C	G	T2D_OTHER	0.0680574	0.00755358	2.06e-19	cSA_bankssts	1.1359	1.0738	0.290132	0.000221782	0.0248862	81.1788
rs9479509	6	153427265	A	G	T2D_OTHER	0.0466791	0.00782682	2.46e-09	cSA_bankssts	-0.1707	1.0988	0.876544	9.72e-05	0.0248862	35.569
rs9505086	6	7232186	C	T	T2D_OTHER	0.0688248	0.00752983	6.23e-20	cSA_bankssts	-0.7865	1.0442	0.451325	0.000228244	0.0248862	83.5444
rs9565546	13	80710954	T	A	T2D_OTHER	-0.0589457	0.00821385	7.16e-13	cSA_bankssts	-0.7688	1.116	0.490893	0.000140711	0.0248862	51.5001
rs963740	13	51096095	T	A	T2D_OTHER	-0.0742546	0.00920231	7.08e-16	cSA_bankssts	0.3194	1.0998	0.771498	0.000177891	0.0248862	65.1104
rs9901746	17	36103149	G	A	T2D_OTHER	0.0566447	0.00754153	5.87e-14	cSA_bankssts	-0.1347	1.1154	0.903878	0.000154138	0.0248862	56.4153
rs10184004	2	165508389	T	C	T2D_OTHER	-0.0669563	0.00781391	1.05e-17	cSA_caudalanteriorcingulate	-0.4635	0.901	0.606952	0.000200603	0.0251623	73.425
rs10408179	19	46157004	C	T	T2D_OTHER	-0.0572602	0.00751735	2.59e-14	cSA_caudalanteriorcingulate	2.3999	0.9676	0.0131286	0.000158521	0.0251623	58.0195
rs10504042	8	41515993	A	G	T2D_OTHER	0.0649675	0.00750307	4.77e-18	cSA_caudalanteriorcingulate	1.235	0.8961	0.168143	0.000204835	0.0251623	74.9742
rs10770143	11	2195267	T	C	T2D_OTHER	-0.062601	0.00786153	1.68e-15	cSA_caudalanteriorcingulate	-1.1164	1.0053	0.266777	0.000173241	0.0251623	63.4083
rs10822803	10	68073415	C	T	T2D_OTHER	0.0546091	0.00982758	2.75e-08	cSA_caudalanteriorcingulate	1.2231	1.543	0.427966	8.44e-05	0.0251623	30.877
rs10830963	11	92708710	G	C	T2D_OTHER	0.0981017	0.00777925	1.84e-36	cSA_caudalanteriorcingulate	0.1423	1.0724	0.894436	0.000434377	0.0251623	159.029
rs10882099	10	94460650	C	T	T2D_OTHER	-0.0814717	0.00748394	1.34e-27	cSA_caudalanteriorcingulate	-0.0718	0.8972	0.936216	0.000323736	0.0251623	118.509
rs10906396	10	13551876	T	C	T2D_OTHER	0.0425169	0.00752916	1.63e-08	cSA_caudalanteriorcingulate	0.2871	0.924	0.756018	8.71e-05	0.0251623	31.888
rs10965247	9	22132729	G	A	T2D_OTHER	-0.112298	0.010586	2.73e-26	cSA_caudalanteriorcingulate	0.0702	1.2146	0.95391	0.000307415	0.0251623	112.532
rs10974438	9	4291928	C	A	T2D_OTHER	0.047837	0.00771848	5.73e-10	cSA_caudalanteriorcingulate	1.1376	0.9418	0.227086	0.000104954	0.0251623	38.4116
rs10998851	10	71302750	G	T	T2D_OTHER	0.0508902	0.00750951	1.23e-11	cSA_caudalanteriorcingulate	0.6681	0.9644	0.488459	0.000125478	0.0251623	45.9243
rs11169182	12	50248052	T	C	T2D_OTHER	0.0448749	0.0074883	2.06e-09	cSA_caudalanteriorcingulate	1.6854	0.89	0.0582638	9.81e-05	0.0251623	35.9119
rs112108223	12	4271088	A	G	T2D_OTHER	-0.371411	0.0275901	2.63e-41	cSA_caudalanteriorcingulate	-9.2246	6.9718	0.185792	0.000494956	0.0251623	181.218
rs112412537	2	60586793	A	G	T2D_OTHER	0.111986	0.0156875	9.43e-13	cSA_caudalanteriorcingulate	1.1827	2.3331	0.612209	0.000139232	0.0251623	50.9586
rs11257659	10	12309269	T	C	T2D_OTHER	0.0919785	0.00842523	9.56e-28	cSA_caudalanteriorcingulate	0.3762	1.1122	0.735176	0.000325571	0.0251623	119.181
rs112650492	20	42690855	G	C	T2D_OTHER	0.156347	0.0197841	2.73e-15	cSA_caudalanteriorcingulate	-2.1462	3.0937	0.48785	0.000170628	0.0251623	62.4517
rs112694524	2	43453721	A	G	T2D_OTHER	-0.153365	0.0214915	9.6e-13	cSA_caudalanteriorcingulate	-1.4094	1.7186	0.412167	0.000139135	0.0251623	50.9233
rs114322470	10	114736670	G	T	T2D_OTHER	-0.246424	0.0261285	4.05e-21	cSA_caudalanteriorcingulate	0.7314	3.9541	0.853251	0.000243002	0.0251623	88.9477
rs11558471	8	118185733	G	A	T2D_OTHER	-0.0906146	0.00772558	9.03e-32	cSA_caudalanteriorcingulate	-0.4118	0.9546	0.666189	0.000375793	0.0251623	137.573
rs11629791	15	90449135	G	A	T2D_OTHER	-0.0543792	0.00858654	2.4e-10	cSA_caudalanteriorcingulate	0.2015	1.0357	0.845742	0.000109587	0.0251623	40.1076
rs11668587	19	18829770	G	A	T2D_OTHER	-0.0514021	0.00752098	8.23e-12	cSA_caudalanteriorcingulate	0.6055	0.9408	0.519834	0.000127625	0.0251623	46.7101
rs11719201	3	123068744	T	C	T2D_OTHER	-0.0810538	0.00990307	2.73e-16	cSA_caudalanteriorcingulate	-0.0927	1.0371	0.928777	0.000183023	0.0251623	66.9892
rs11772918	7	46609344	G	A	T2D_OTHER	0.0424983	0.00754668	1.79e-08	cSA_caudalanteriorcingulate	1.2118	0.9274	0.191327	8.67e-05	0.0251623	31.7124
rs1182436	7	157027753	C	T	T2D_OTHER	0.0865023	0.0107093	6.62e-16	cSA_caudalanteriorcingulate	0.5104	1.1584	0.659497	0.000178252	0.0251623	65.2425
rs11830234	12	66246797	G	A	T2D_OTHER	0.191249	0.024532	6.39e-15	cSA_caudalanteriorcingulate	1.8075	2.9009	0.53323	0.00016605	0.0251623	60.7757
rs12001437	9	34074476	C	T	T2D_OTHER	0.0459621	0.00780698	3.93e-09	cSA_caudalanteriorcingulate	-0.238	0.9228	0.796476	9.47e-05	0.0251623	34.6602
rs12507026	4	45181334	T	A	T2D_OTHER	0.0664382	0.00749054	7.34e-19	cSA_caudalanteriorcingulate	-0.4612	0.8954	0.606499	0.000214929	0.0251623	78.6696
rs12595158	15	62316035	T	C	T2D_OTHER	-0.0776112	0.0125198	5.68e-10	cSA_caudalanteriorcingulate	2.4405	2.8057	0.38439	0.000104999	0.0251623	38.4283
rs1260326	2	27730940	C	T	T2D_OTHER	0.0581403	0.00787427	1.54e-13	cSA_caudalanteriorcingulate	-0.6882	0.9055	0.447241	0.000148952	0.0251623	54.517
rs12769661	10	71335802	A	G	T2D_OTHER	-0.0504476	0.00843682	2.24e-09	cSA_caudalanteriorcingulate	3.0739	1.0397	0.00311126	9.77e-05	0.0251623	35.7537
rs13018260	2	60287980	C	T	T2D_OTHER	0.0571727	0.00861401	3.2e-11	cSA_caudalanteriorcingulate	0.226	1.0432	0.828488	0.000120363	0.0251623	44.0519
rs13427924	2	166607746	C	T	T2D_OTHER	-0.0426292	0.00747143	1.16e-08	cSA_caudalanteriorcingulate	-1.4457	0.8907	0.104567	8.9e-05	0.0251623	32.554
rs1373674	4	85352958	C	T	T2D_OTHER	-0.0943572	0.0151142	4.29e-10	cSA_caudalanteriorcingulate	-0.4757	2.8346	0.866726	0.000106491	0.0251623	38.9742
rs1429935	18	21086216	C	A	T2D_OTHER	-0.0498392	0.00747751	2.64e-11	cSA_caudalanteriorcingulate	1.3874	0.9082	0.126603	0.000121382	0.0251623	44.4248
rs1558902	16	53803574	A	T	T2D_OTHER	0.126813	0.00753524	1.49e-63	cSA_caudalanteriorcingulate	-2.1498	0.8971	0.0165575	0.000773349	0.0251623	283.225
rs1604038	3	170709193	T	C	T2D_OTHER	-0.0541567	0.00849073	1.79e-10	cSA_caudalanteriorcingulate	0.7054	0.96	0.462466	0.000111159	0.0251623	40.6829
rs16872768	5	74982207	C	T	T2D_OTHER	-0.0415694	0.00761562	4.8e-08	cSA_caudalanteriorcingulate	0.6522	0.9098	0.47346	8.14e-05	0.0251623	29.7944
rs16988304	22	30516140	C	T	T2D_OTHER	-0.0765325	0.0135198	1.51e-08	cSA_caudalanteriorcingulate	-2.4856	1.5916	0.118359	8.76e-05	0.0251623	32.0442
rs17036160	3	12329783	T	C	T2D_OTHER	-0.103267	0.0100726	1.16e-24	cSA_caudalanteriorcingulate	1.9051	1.3264	0.150919	0.00028714	0.0251623	105.108
rs1705263	12	71523043	A	C	T2D_OTHER	-0.0486267	0.00750214	9.07e-11	cSA_caudalanteriorcingulate	-0.3241	0.8829	0.713555	0.000114791	0.0251623	42.0123
rs17383290	1	51039300	G	A	T2D_OTHER	-0.0498203	0.00848193	4.26e-09	cSA_caudalanteriorcingulate	-0.4217	0.8881	0.634905	9.43e-05	0.0251623	34.5001
rs17615494	2	58950363	T	G	T2D_OTHER	0.055643	0.00856209	8.1e-11	cSA_caudalanteriorcingulate	-0.4112	0.9773	0.673937	0.000115396	0.0251623	42.2337
rs17791513	9	81905590	G	A	T2D_OTHER	-0.0730442	0.0116312	3.39e-10	cSA_caudalanteriorcingulate	-1.2153	1.8555	0.512486	0.000107759	0.0251623	39.4385
rs1864193	19	7114213	A	C	T2D_OTHER	0.0672615	0.010407	1.03e-10	cSA_caudalanteriorcingulate	-0.5335	1.306	0.682907	0.000114133	0.0251623	41.7715
rs1988138	12	97500600	T	C	T2D_OTHER	-0.0488199	0.00877479	2.64e-08	cSA_caudalanteriorcingulate	-1.3177	1.1336	0.245072	8.46e-05	0.0251623	30.9541
rs2138157	2	227103717	C	A	T2D_OTHER	0.0770218	0.00780499	5.71e-23	cSA_caudalanteriorcingulate	1.3788	0.9449	0.14451	0.000266039	0.0251623	97.3824
rs223490	4	103679117	T	G	T2D_OTHER	-0.04905	0.00768499	1.74e-10	cSA_caudalanteriorcingulate	-0.8903	0.9342	0.340586	0.000111307	0.0251623	40.737
rs2239647	14	33292743	C	A	T2D_OTHER	-0.0418304	0.00755973	3.14e-08	cSA_caudalanteriorcingulate	-0.7642	0.9014	0.396554	8.37e-05	0.0251623	30.6175
rs2289429	3	124412471	C	T	T2D_OTHER	0.0631367	0.0115222	4.26e-08	cSA_caudalanteriorcingulate	0.1758	2.43	0.942327	8.2e-05	0.0251623	30.0255
rs2347223	12	27963546	A	G	T2D_OTHER	-0.0526332	0.00757762	3.76e-12	cSA_caudalanteriorcingulate	0.2236	1.0269	0.82763	0.000131818	0.0251623	48.2449
rs2521247	11	2389710	T	C	T2D_OTHER	0.0513656	0.00771887	2.84e-11	cSA_caudalanteriorcingulate	-1.2891	1.1233	0.251133	0.000120994	0.0251623	44.2828
rs2641317	1	120516618	T	C	T2D_OTHER	0.0676294	0.0108141	4.01e-10	cSA_caudalanteriorcingulate	0.7275	1.4655	0.6196	0.000106862	0.0251623	39.11
rs2682907	15	77883802	A	G	T2D_OTHER	-0.0693418	0.00762287	9.32e-20	cSA_caudalanteriorcingulate	-0.7492	0.9115	0.41111	0.000226065	0.0251623	82.7467
rs2733269	12	41866717	G	A	T2D_OTHER	0.0425909	0.00754068	1.62e-08	cSA_caudalanteriorcingulate	-0.3475	0.9105	0.702715	8.72e-05	0.0251623	31.9014
rs2783019	6	107422239	C	G	T2D_OTHER	-0.0466007	0.00767283	1.25e-09	cSA_caudalanteriorcingulate	-0.4075	1.0349	0.69376	0.000100788	0.0251623	36.8868
rs2796441	9	84308948	A	G	T2D_OTHER	-0.042119	0.00758151	2.77e-08	cSA_caudalanteriorcingulate	1.6756	0.9029	0.0634824	8.43e-05	0.0251623	30.8633
rs28366036	3	186647763	C	A	T2D_OTHER	-0.05815	0.00763213	2.55e-14	cSA_caudalanteriorcingulate	-0.8984	0.9641	0.351412	0.000158605	0.0251623	58.0504
rs28624681	9	139237902	T	C	T2D_OTHER	-0.0762763	0.0082791	3.17e-20	cSA_caudalanteriorcingulate	-0.9859	1.3601	0.46853	0.000231895	0.0251623	84.881
rs2925979	16	81534790	C	T	T2D_OTHER	-0.0530717	0.00796455	2.67e-11	cSA_caudalanteriorcingulate	0.2893	0.9681	0.765068	0.000121319	0.0251623	44.4019
rs3102348	16	89374410	C	A	T2D_OTHER	0.0464658	0.00780751	2.66e-09	cSA_caudalanteriorcingulate	0.4189	1.1317	0.71127	9.68e-05	0.0251623	35.4193
rs3110641	17	36047417	A	G	T2D_OTHER	-0.058729	0.00923389	2.02e-10	cSA_caudalanteriorcingulate	0.6899	1.1782	0.558175	0.000110526	0.0251623	40.4514
rs31910	5	14810834	T	C	T2D_OTHER	-0.0441774	0.00757146	5.39e-09	cSA_caudalanteriorcingulate	-0.907	0.903	0.315172	9.3e-05	0.0251623	34.0438
rs348330	1	229672955	A	G	T2D_OTHER	-0.0457315	0.00780846	4.72e-09	cSA_caudalanteriorcingulate	0.3585	0.9885	0.716851	9.37e-05	0.0251623	34.3003
rs34872471	10	114754071	C	T	T2D_OTHER	0.279356	0.00905986	1e-200	cSA_caudalanteriorcingulate	0.3995	0.9854	0.685169	0.00259134	0.0251623	950.759
rs35005436	7	74134911	T	C	T2D_OTHER	-0.0673479	0.0116474	7.37e-09	cSA_caudalanteriorcingulate	0.0508	1.6265	0.975084	9.14e-05	0.0251623	33.434
rs35352848	3	23455582	C	T	T2D_OTHER	-0.0727931	0.00812983	3.43e-19	cSA_caudalanteriorcingulate	0.0431	1.0767	0.968069	0.000219028	0.0251623	80.1706
rs35658696	5	102338811	G	A	T2D_OTHER	0.133146	0.0156383	1.68e-17	cSA_caudalanteriorcingulate	2.1875	2.6859	0.415394	0.000198048	0.0251623	72.4894
rs3736907	1	117560929	A	C	T2D_OTHER	-0.0466909	0.00846486	3.47e-08	cSA_caudalanteriorcingulate	0.3162	1.034	0.759755	8.31e-05	0.0251623	30.4244
rs3765562	6	131973932	G	C	T2D_OTHER	0.0504774	0.00925148	4.87e-08	cSA_caudalanteriorcingulate	-0.3843	1.3313	0.772838	8.13e-05	0.0251623	29.7693
rs429358	19	45411941	C	T	T2D_OTHER	-0.095356	0.00992849	7.67e-22	cSA_caudalanteriorcingulate	-3.3965	1.2595	0.00700293	0.000251999	0.0251623	92.2417
rs4374177	16	306243	G	A	T2D_OTHER	-0.0699238	0.0117921	3.03e-09	cSA_caudalanteriorcingulate	0.7078	1.1505	0.538416	9.61e-05	0.0251623	35.1613
rs45551238	20	57607363	T	C	T2D_OTHER	-0.18201	0.018106	8.96e-24	cSA_caudalanteriorcingulate	0.7497	6.1799	0.903443	0.00027606	0.0251623	101.052
rs465983	5	55812130	G	A	T2D_OTHER	-0.0523675	0.0083383	3.38e-10	cSA_caudalanteriorcingulate	-0.3071	1.0566	0.77132	0.000107771	0.0251623	39.4427
rs4686471	3	187740899	C	T	T2D_OTHER	0.0494373	0.00773724	1.66e-10	cSA_caudalanteriorcingulate	0.2169	0.9365	0.816843	0.000111549	0.0251623	40.8258
rs4745916	10	68463784	A	T	T2D_OTHER	0.0716466	0.00939165	2.37e-14	cSA_caudalanteriorcingulate	0.3048	1.2168	0.802206	0.000159007	0.0251623	58.1976
rs4804833	19	7970635	G	A	T2D_OTHER	-0.0479924	0.00768773	4.3e-10	cSA_caudalanteriorcingulate	-0.2841	0.9396	0.762376	0.000106483	0.0251623	38.9714
rs4841006	8	8501474	C	T	T2D_OTHER	-0.0452197	0.00751362	1.76e-09	cSA_caudalanteriorcingulate	0.8881	0.8835	0.314797	9.9e-05	0.0251623	36.2205
rs4864450	4	52803414	G	A	T2D_OTHER	0.0464397	0.00831757	2.36e-08	cSA_caudalanteriorcingulate	1.0266	1.0466	0.326647	8.52e-05	0.0251623	31.1734
rs488321	13	33554405	C	T	T2D_OTHER	-0.0881274	0.0125965	2.63e-12	cSA_caudalanteriorcingulate	-2.6769	1.2052	0.0263425	0.000133734	0.0251623	48.9463
rs4937325	11	128222116	C	T	T2D_OTHER	-0.0529264	0.00791506	2.28e-11	cSA_caudalanteriorcingulate	-0.9221	1.0043	0.358539	0.000122169	0.0251623	44.713
rs498475	7	28256240	A	G	T2D_OTHER	-0.0744758	0.00780229	1.36e-21	cSA_caudalanteriorcingulate	-1.5302	0.9143	0.0942033	0.000248918	0.0251623	91.1137
rs5215	11	17408630	T	C	T2D_OTHER	-0.0637074	0.00746744	1.45e-17	cSA_caudalanteriorcingulate	-1.7466	0.9157	0.0564697	0.000198851	0.0251623	72.7837
rs55917610	17	47012551	G	C	T2D_OTHER	0.0439249	0.00802175	4.36e-08	cSA_caudalanteriorcingulate	-1.0722	0.9512	0.259655	8.19e-05	0.0251623	29.9834
rs56079333	18	1844795	C	T	T2D_OTHER	0.0667126	0.00985426	1.29e-11	cSA_caudalanteriorcingulate	0.2946	1.2909	0.819481	0.000125225	0.0251623	45.8316
rs56175143	1	114599755	A	G	T2D_OTHER	0.0963681	0.0172569	2.35e-08	cSA_caudalanteriorcingulate	4.1852	7.302	0.566538	8.52e-05	0.0251623	31.1845
rs56192168	18	40043844	G	A	T2D_OTHER	-0.0606891	0.0101683	2.4e-09	cSA_caudalanteriorcingulate	-0.4794	1.3877	0.729746	9.73e-05	0.0251623	35.6223
rs56348580	12	121432117	C	G	T2D_OTHER	-0.0869748	0.00835652	2.28e-25	cSA_caudalanteriorcingulate	1.4933	0.977	0.1264	0.000295928	0.0251623	108.326
rs576123	9	136144308	T	C	T2D_OTHER	-0.0605367	0.00751772	8.11e-16	cSA_caudalanteriorcingulate	-0.9579	1.0039	0.339993	0.00017716	0.0251623	64.843
rs58031133	5	133878890	A	G	T2D_OTHER	-0.0415322	0.00752495	3.4e-08	cSA_caudalanteriorcingulate	-0.0337	0.9596	0.971985	8.32e-05	0.0251623	30.4621
rs60308122	4	96175424	A	G	T2D_OTHER	0.0462904	0.00768717	1.73e-09	cSA_caudalanteriorcingulate	-1.6805	0.9858	0.0882491	9.91e-05	0.0251623	36.2616
rs6062738	20	61289471	A	G	T2D_OTHER	-0.04447	0.00759137	4.69e-09	cSA_caudalanteriorcingulate	-0.0292	0.9422	0.975276	9.38e-05	0.0251623	34.3156
rs607409	9	103825163	T	A	T2D_OTHER	0.0533698	0.0076867	3.84e-12	cSA_caudalanteriorcingulate	1.6176	0.9022	0.0729808	0.000131714	0.0251623	48.2069
rs6142129	20	32819871	G	A	T2D_OTHER	-0.0472156	0.00801156	3.78e-09	cSA_caudalanteriorcingulate	-1.0461	0.9831	0.287291	9.49e-05	0.0251623	34.7324
rs61779305	1	39921811	C	G	T2D_OTHER	0.0719005	0.0104162	5.1e-12	cSA_caudalanteriorcingulate	-0.4313	1.4715	0.769444	0.000130187	0.0251623	47.6478
rs618652	6	139826722	G	T	T2D_OTHER	-0.0473438	0.0074855	2.54e-10	cSA_caudalanteriorcingulate	1.0801	0.9308	0.245886	0.000109299	0.0251623	40.002
rs61909599	12	4675661	C	G	T2D_OTHER	0.0719389	0.0124013	6.6e-09	cSA_caudalanteriorcingulate	-0.7679	1.5937	0.629923	9.19e-05	0.0251623	33.6504
rs62092443	18	52922007	T	C	T2D_OTHER	0.0734534	0.0128529	1.1e-08	cSA_caudalanteriorcingulate	2.2294	1.9661	0.256828	8.92e-05	0.0251623	32.6602
rs62111425	19	7198988	A	G	T2D_OTHER	-0.0771906	0.0141523	4.92e-08	cSA_caudalanteriorcingulate	1.958	1.5288	0.200284	8.13e-05	0.0251623	29.749
rs62137406	2	43480221	T	C	T2D_OTHER	0.131665	0.0170847	1.29e-14	cSA_caudalanteriorcingulate	7.5225	5.0538	0.136623	0.000162268	0.0251623	59.3914
rs62428761	6	143232380	A	G	T2D_OTHER	-0.0558372	0.00964015	6.95e-09	cSA_caudalanteriorcingulate	-0.7199	1.3394	0.590936	9.17e-05	0.0251623	33.5488
rs66502159	16	75245937	T	C	T2D_OTHER	-0.12123	0.012896	5.43e-21	cSA_caudalanteriorcingulate	-1.5954	1.4704	0.277917	0.000241426	0.0251623	88.3706
rs66922415	18	57848651	G	A	T2D_OTHER	0.0562843	0.00952905	3.49e-09	cSA_caudalanteriorcingulate	1.8339	1.0294	0.074827	9.53e-05	0.0251623	34.8877
rs6744646	2	628504	G	A	T2D_OTHER	0.0626062	0.0101653	7.33e-10	cSA_caudalanteriorcingulate	0.4156	1.1675	0.72186	0.00010364	0.0251623	37.9308
rs6916406	6	22009693	C	T	T2D_OTHER	0.0468072	0.0076126	7.81e-10	cSA_caudalanteriorcingulate	0.5344	0.9204	0.561499	0.000103298	0.0251623	37.8057
rs6931514	6	20703952	G	A	T2D_OTHER	0.128897	0.00787819	3.61e-60	cSA_caudalanteriorcingulate	-1.992	1.0011	0.0466117	0.00073096	0.0251623	267.689
rs6968233	7	130463456	A	G	T2D_OTHER	0.0521832	0.00752467	4.06e-12	cSA_caudalanteriorcingulate	1.6117	0.9254	0.081574	0.000131404	0.0251623	48.0932
rs7018475	9	22137685	G	T	T2D_OTHER	0.104889	0.00825352	5.31e-37	cSA_caudalanteriorcingulate	-1.4391	1.064	0.176203	0.000441132	0.0251623	161.502
rs703980	10	80943841	A	G	T2D_OTHER	-0.057633	0.00746388	1.15e-14	cSA_caudalanteriorcingulate	0.6739	0.8833	0.445502	0.0001629	0.0251623	59.6226
rs7109575	11	72463435	A	G	T2D_OTHER	-0.0953425	0.00888782	7.58e-27	cSA_caudalanteriorcingulate	-1.9758	1.2136	0.103515	0.000314358	0.0251623	115.075
rs7144011	14	79940383	T	G	T2D_OTHER	0.0617926	0.00866709	1.01e-12	cSA_caudalanteriorcingulate	-0.1803	1.0764	0.866974	0.000138881	0.0251623	50.8304
rs723943	14	73024299	A	G	T2D_OTHER	-0.0638088	0.0109951	6.5e-09	cSA_caudalanteriorcingulate	0.2335	1.4369	0.87091	9.2e-05	0.0251623	33.6791
rs73040004	12	4362909	C	T	T2D_OTHER	0.068862	0.00899026	1.86e-14	cSA_caudalanteriorcingulate	-0.0223	1.209	0.985284	0.000160296	0.0251623	58.6695
rs73061095	3	185516807	G	T	T2D_OTHER	0.101522	0.00803241	1.29e-36	cSA_caudalanteriorcingulate	-0.7964	0.972	0.412592	0.000436332	0.0251623	159.745
rs73347525	14	101255172	G	A	T2D_OTHER	-0.0555724	0.00912767	1.14e-09	cSA_caudalanteriorcingulate	-2.405	1.4392	0.0947084	0.000101282	0.0251623	37.0677
rs74046911	11	2858636	T	C	T2D_OTHER	-0.218197	0.0147747	2.34e-49	cSA_caudalanteriorcingulate	0.1639	2.3847	0.945205	0.000595634	0.0251623	218.101
rs74628648	12	97851002	T	C	T2D_OTHER	-0.0918357	0.0141837	9.5e-11	cSA_caudalanteriorcingulate	-0.6946	1.8647	0.709521	0.000114544	0.0251623	41.922
rs7529073	1	214147889	C	T	T2D_OTHER	-0.047672	0.00749761	2.04e-10	cSA_caudalanteriorcingulate	-1.1224	0.897	0.210832	0.000110462	0.0251623	40.4277
rs76176349	11	75974984	T	G	T2D_OTHER	0.136667	0.0239898	1.22e-08	cSA_caudalanteriorcingulate	8.3496	3.9514	0.0345944	8.87e-05	0.0251623	32.4543
rs7631359	3	12296751	G	T	T2D_OTHER	-0.0755723	0.011958	2.62e-10	cSA_caudalanteriorcingulate	-1.6207	1.2532	0.195925	0.000109129	0.0251623	39.9398
rs77211255	14	29055615	G	T	T2D_OTHER	-0.110974	0.0198922	2.42e-08	cSA_caudalanteriorcingulate	-2.7632	5.2705	0.600086	8.5e-05	0.0251623	31.1225
rs77481436	3	47506230	A	G	T2D_OTHER	0.0766232	0.0122623	4.14e-10	cSA_caudalanteriorcingulate	-3.9722	2.5577	0.120415	0.000106686	0.0251623	39.0458
rs77789961	14	101250258	T	C	T2D_OTHER	0.0975579	0.0176076	3.01e-08	cSA_caudalanteriorcingulate	-5.9307	4.057	0.143784	8.39e-05	0.0251623	30.6989
rs7788808	7	150536681	C	T	T2D_OTHER	0.0584759	0.00872976	2.11e-11	cSA_caudalanteriorcingulate	-1.3722	1.0536	0.192782	0.000122595	0.0251623	44.869
rs7799234	7	76135403	C	T	T2D_OTHER	-0.0511144	0.0082718	6.44e-10	cSA_caudalanteriorcingulate	0.4683	1.1165	0.674898	0.000104332	0.0251623	38.1842
rs7845219	8	95937502	C	T	T2D_OTHER	-0.0441317	0.00745981	3.3e-09	cSA_caudalanteriorcingulate	-0.8263	0.8844	0.350146	9.56e-05	0.0251623	34.998
rs78470967	12	4521511	A	T	T2D_OTHER	-0.211491	0.0201081	7.16e-26	cSA_caudalanteriorcingulate	-3.1358	2.6017	0.228092	0.000302196	0.0251623	110.621
rs79400013	15	52533066	A	G	T2D_OTHER	-0.158763	0.0283382	2.11e-08	cSA_caudalanteriorcingulate	0.0099	3.5363	0.997766	8.58e-05	0.0251623	31.3871
rs7948351	11	128044820	T	C	T2D_OTHER	-0.0577124	0.0105346	4.29e-08	cSA_caudalanteriorcingulate	0.3128	1.2452	0.801656	8.2e-05	0.0251623	30.0123
rs80196932	6	117996631	C	T	T2D_OTHER	-0.0523614	0.00942125	2.73e-08	cSA_caudalanteriorcingulate	0.2774	1.2606	0.825829	8.44e-05	0.0251623	30.8889
rs8071043	17	3988451	C	T	T2D_OTHER	0.0725286	0.00804814	2.03e-19	cSA_caudalanteriorcingulate	-0.9007	0.9657	0.350979	0.000221876	0.0251623	81.2129
rs8073177	17	7440584	C	T	T2D_OTHER	-0.0557712	0.0085468	6.78e-11	cSA_caudalanteriorcingulate	-0.3781	1.0733	0.72463	0.000116343	0.0251623	42.5805
rs8100204	19	19393714	A	G	T2D_OTHER	0.0892233	0.0101964	2.12e-18	cSA_caudalanteriorcingulate	0.3823	1.5957	0.810655	0.000209194	0.0251623	76.5703
rs853974	6	127068983	C	T	T2D_OTHER	-0.0577151	0.00835468	4.91e-12	cSA_caudalanteriorcingulate	-2.6381	1.0314	0.0105341	0.000130389	0.0251623	47.7218
rs878521	7	44255643	A	G	T2D_OTHER	0.0682635	0.00915572	8.93e-14	cSA_caudalanteriorcingulate	-0.2101	1.0742	0.844933	0.000151881	0.0251623	55.5891
rs897558	11	93255014	G	A	T2D_OTHER	0.0421866	0.00748482	1.74e-08	cSA_caudalanteriorcingulate	0.6292	0.8817	0.475461	8.68e-05	0.0251623	31.7676
rs9457	4	6304799	C	G	T2D_OTHER	0.0680574	0.00755358	2.06e-19	cSA_caudalanteriorcingulate	-0.8504	0.9438	0.367568	0.000221782	0.0251623	81.1788
rs9479509	6	153427265	A	G	T2D_OTHER	0.0466791	0.00782682	2.46e-09	cSA_caudalanteriorcingulate	1.2847	0.9661	0.183591	9.72e-05	0.0251623	35.569
rs9505086	6	7232186	C	T	T2D_OTHER	0.0688248	0.00752983	6.23e-20	cSA_caudalanteriorcingulate	0.3982	0.9156	0.663631	0.000228244	0.0251623	83.5444
rs9565546	13	80710954	T	A	T2D_OTHER	-0.0589457	0.00821385	7.16e-13	cSA_caudalanteriorcingulate	-1.57	0.9809	0.109472	0.000140711	0.0251623	51.5001
rs963740	13	51096095	T	A	T2D_OTHER	-0.0742546	0.00920231	7.08e-16	cSA_caudalanteriorcingulate	-0.6042	0.9651	0.531283	0.000177891	0.0251623	65.1104
rs9901746	17	36103149	G	A	T2D_OTHER	0.0566447	0.00754153	5.87e-14	cSA_caudalanteriorcingulate	1.2658	0.9787	0.195891	0.000154138	0.0251623	56.4153
rs10184004	2	165508389	T	C	T2D_OTHER	-0.0669563	0.00781391	1.05e-17	cSA_caudalmiddlefrontal	1.4509	2.4296	0.55039	0.000200603	0.0251623	73.425
rs10408179	19	46157004	C	T	T2D_OTHER	-0.0572602	0.00751735	2.59e-14	cSA_caudalmiddlefrontal	-3.7428	2.5948	0.149183	0.000158521	0.0251623	58.0195
rs10504042	8	41515993	A	G	T2D_OTHER	0.0649675	0.00750307	4.77e-18	cSA_caudalmiddlefrontal	0.0379	2.4216	0.987513	0.000204835	0.0251623	74.9742
rs10770143	11	2195267	T	C	T2D_OTHER	-0.062601	0.00786153	1.68e-15	cSA_caudalmiddlefrontal	0.3326	2.7147	0.902489	0.000173241	0.0251623	63.4083
rs10822803	10	68073415	C	T	T2D_OTHER	0.0546091	0.00982758	2.75e-08	cSA_caudalmiddlefrontal	-4.659	4.1849	0.265585	8.44e-05	0.0251623	30.877
rs10830963	11	92708710	G	C	T2D_OTHER	0.0981017	0.00777925	1.84e-36	cSA_caudalmiddlefrontal	-0.5088	2.8948	0.86048	0.000434377	0.0251623	159.029
rs10882099	10	94460650	C	T	T2D_OTHER	-0.0814717	0.00748394	1.34e-27	cSA_caudalmiddlefrontal	0.6822	2.422	0.778198	0.000323736	0.0251623	118.509
rs10906396	10	13551876	T	C	T2D_OTHER	0.0425169	0.00752916	1.63e-08	cSA_caudalmiddlefrontal	1.5687	2.4986	0.530114	8.71e-05	0.0251623	31.888
rs10965247	9	22132729	G	A	T2D_OTHER	-0.112298	0.010586	2.73e-26	cSA_caudalmiddlefrontal	6.6717	3.2638	0.0409386	0.000307415	0.0251623	112.532
rs10974438	9	4291928	C	A	T2D_OTHER	0.047837	0.00771848	5.73e-10	cSA_caudalmiddlefrontal	-2.3369	2.5415	0.357836	0.000104954	0.0251623	38.4116
rs10998851	10	71302750	G	T	T2D_OTHER	0.0508902	0.00750951	1.23e-11	cSA_caudalmiddlefrontal	-0.9089	2.6044	0.7271	0.000125478	0.0251623	45.9243
rs11169182	12	50248052	T	C	T2D_OTHER	0.0448749	0.0074883	2.06e-09	cSA_caudalmiddlefrontal	2.8214	2.4042	0.240583	9.81e-05	0.0251623	35.9119
rs112108223	12	4271088	A	G	T2D_OTHER	-0.371411	0.0275901	2.63e-41	cSA_caudalmiddlefrontal	-5.3922	18.6205	0.772134	0.000494956	0.0251623	181.218
rs112412537	2	60586793	A	G	T2D_OTHER	0.111986	0.0156875	9.43e-13	cSA_caudalmiddlefrontal	-4.4231	6.3177	0.483857	0.000139232	0.0251623	50.9586
rs11257659	10	12309269	T	C	T2D_OTHER	0.0919785	0.00842523	9.56e-28	cSA_caudalmiddlefrontal	-2.0739	3.0029	0.489797	0.000325571	0.0251623	119.181
rs112650492	20	42690855	G	C	T2D_OTHER	0.156347	0.0197841	2.73e-15	cSA_caudalmiddlefrontal	-4.1275	8.2725	0.61782	0.000170628	0.0251623	62.4517
rs112694524	2	43453721	A	G	T2D_OTHER	-0.153365	0.0214915	9.6e-13	cSA_caudalmiddlefrontal	8.031	4.6516	0.084257	0.000139135	0.0251623	50.9233
rs114322470	10	114736670	G	T	T2D_OTHER	-0.246424	0.0261285	4.05e-21	cSA_caudalmiddlefrontal	0.9512	10.6704	0.928968	0.000243002	0.0251623	88.9477
rs11558471	8	118185733	G	A	T2D_OTHER	-0.0906146	0.00772558	9.03e-32	cSA_caudalmiddlefrontal	0.4954	2.5798	0.847718	0.000375793	0.0251623	137.573
rs11629791	15	90449135	G	A	T2D_OTHER	-0.0543792	0.00858654	2.4e-10	cSA_caudalmiddlefrontal	-3.7915	2.7966	0.175178	0.000109587	0.0251623	40.1076
rs11668587	19	18829770	G	A	T2D_OTHER	-0.0514021	0.00752098	8.23e-12	cSA_caudalmiddlefrontal	4.15	2.5363	0.101789	0.000127625	0.0251623	46.7101
rs11719201	3	123068744	T	C	T2D_OTHER	-0.0810538	0.00990307	2.73e-16	cSA_caudalmiddlefrontal	-2.2025	2.7978	0.43115	0.000183023	0.0251623	66.9892
rs11772918	7	46609344	G	A	T2D_OTHER	0.0424983	0.00754668	1.79e-08	cSA_caudalmiddlefrontal	-1.5181	2.4988	0.543498	8.67e-05	0.0251623	31.7124
rs1182436	7	157027753	C	T	T2D_OTHER	0.0865023	0.0107093	6.62e-16	cSA_caudalmiddlefrontal	-2.2953	3.1514	0.466404	0.000178252	0.0251623	65.2425
rs11830234	12	66246797	G	A	T2D_OTHER	0.191249	0.024532	6.39e-15	cSA_caudalmiddlefrontal	1.9916	7.8842	0.800572	0.00016605	0.0251623	60.7757
rs12001437	9	34074476	C	T	T2D_OTHER	0.0459621	0.00780698	3.93e-09	cSA_caudalmiddlefrontal	-2.8531	2.4943	0.252687	9.47e-05	0.0251623	34.6602
rs12507026	4	45181334	T	A	T2D_OTHER	0.0664382	0.00749054	7.34e-19	cSA_caudalmiddlefrontal	5.5071	2.4129	0.0224683	0.000214929	0.0251623	78.6696
rs12595158	15	62316035	T	C	T2D_OTHER	-0.0776112	0.0125198	5.68e-10	cSA_caudalmiddlefrontal	6.5643	7.543	0.384163	0.000104999	0.0251623	38.4283
rs1260326	2	27730940	C	T	T2D_OTHER	0.0581403	0.00787427	1.54e-13	cSA_caudalmiddlefrontal	-1.1482	2.4477	0.639003	0.000148952	0.0251623	54.517
rs12769661	10	71335802	A	G	T2D_OTHER	-0.0504476	0.00843682	2.24e-09	cSA_caudalmiddlefrontal	5.0751	2.8108	0.0709853	9.77e-05	0.0251623	35.7537
rs13018260	2	60287980	C	T	T2D_OTHER	0.0571727	0.00861401	3.2e-11	cSA_caudalmiddlefrontal	-3.2053	2.8123	0.254393	0.000120363	0.0251623	44.0519
rs13427924	2	166607746	C	T	T2D_OTHER	-0.0426292	0.00747143	1.16e-08	cSA_caudalmiddlefrontal	0.0836	2.4047	0.972267	8.9e-05	0.0251623	32.554
rs1373674	4	85352958	C	T	T2D_OTHER	-0.0943572	0.0151142	4.29e-10	cSA_caudalmiddlefrontal	-3.0986	7.8842	0.694309	0.000106491	0.0251623	38.9742
rs1429935	18	21086216	C	A	T2D_OTHER	-0.0498392	0.00747751	2.64e-11	cSA_caudalmiddlefrontal	7.4451	2.4506	0.00238097	0.000121382	0.0251623	44.4248
rs1558902	16	53803574	A	T	T2D_OTHER	0.126813	0.00753524	1.49e-63	cSA_caudalmiddlefrontal	0.9613	2.4223	0.691475	0.000773349	0.0251623	283.225
rs1604038	3	170709193	T	C	T2D_OTHER	-0.0541567	0.00849073	1.79e-10	cSA_caudalmiddlefrontal	-1.0318	2.5948	0.690895	0.000111159	0.0251623	40.6829
rs16872768	5	74982207	C	T	T2D_OTHER	-0.0415694	0.00761562	4.8e-08	cSA_caudalmiddlefrontal	1.3501	2.4589	0.58296	8.14e-05	0.0251623	29.7944
rs16988304	22	30516140	C	T	T2D_OTHER	-0.0765325	0.0135198	1.51e-08	cSA_caudalmiddlefrontal	1.0448	4.2986	0.807962	8.76e-05	0.0251623	32.0442
rs17036160	3	12329783	T	C	T2D_OTHER	-0.103267	0.0100726	1.16e-24	cSA_caudalmiddlefrontal	4.2822	3.5864	0.232474	0.00028714	0.0251623	105.108
rs1705263	12	71523043	A	C	T2D_OTHER	-0.0486267	0.00750214	9.07e-11	cSA_caudalmiddlefrontal	-7.4402	2.3832	0.00179665	0.000114791	0.0251623	42.0123
rs17383290	1	51039300	G	A	T2D_OTHER	-0.0498203	0.00848193	4.26e-09	cSA_caudalmiddlefrontal	-0.4104	2.3998	0.864213	9.43e-05	0.0251623	34.5001
rs17615494	2	58950363	T	G	T2D_OTHER	0.055643	0.00856209	8.1e-11	cSA_caudalmiddlefrontal	5.7525	2.6359	0.0290825	0.000115396	0.0251623	42.2337
rs17791513	9	81905590	G	A	T2D_OTHER	-0.0730442	0.0116312	3.39e-10	cSA_caudalmiddlefrontal	-1.0834	5.0074	0.828707	0.000107759	0.0251623	39.4385
rs1864193	19	7114213	A	C	T2D_OTHER	0.0672615	0.010407	1.03e-10	cSA_caudalmiddlefrontal	-1.6305	3.5455	0.645603	0.000114133	0.0251623	41.7715
rs1988138	12	97500600	T	C	T2D_OTHER	-0.0488199	0.00877479	2.64e-08	cSA_caudalmiddlefrontal	6.9934	3.062	0.0223755	8.46e-05	0.0251623	30.9541
rs2138157	2	227103717	C	A	T2D_OTHER	0.0770218	0.00780499	5.71e-23	cSA_caudalmiddlefrontal	-1.5821	2.5485	0.534733	0.000266039	0.0251623	97.3824
rs223490	4	103679117	T	G	T2D_OTHER	-0.04905	0.00768499	1.74e-10	cSA_caudalmiddlefrontal	0.2408	2.5194	0.923855	0.000111307	0.0251623	40.737
rs2239647	14	33292743	C	A	T2D_OTHER	-0.0418304	0.00755973	3.14e-08	cSA_caudalmiddlefrontal	-3.847	2.4365	0.114358	8.37e-05	0.0251623	30.6175
rs2289429	3	124412471	C	T	T2D_OTHER	0.0631367	0.0115222	4.26e-08	cSA_caudalmiddlefrontal	-9.8756	6.5419	0.131148	8.2e-05	0.0251623	30.0255
rs2347223	12	27963546	A	G	T2D_OTHER	-0.0526332	0.00757762	3.76e-12	cSA_caudalmiddlefrontal	-3.6384	2.7673	0.188583	0.000131818	0.0251623	48.2449
rs2521247	11	2389710	T	C	T2D_OTHER	0.0513656	0.00771887	2.84e-11	cSA_caudalmiddlefrontal	2.3255	3.0445	0.444965	0.000120994	0.0251623	44.2828
rs2641317	1	120516618	T	C	T2D_OTHER	0.0676294	0.0108141	4.01e-10	cSA_caudalmiddlefrontal	6.2135	3.9751	0.118028	0.000106862	0.0251623	39.11
rs2682907	15	77883802	A	G	T2D_OTHER	-0.0693418	0.00762287	9.32e-20	cSA_caudalmiddlefrontal	-0.9136	2.4602	0.710375	0.000226065	0.0251623	82.7467
rs2733269	12	41866717	G	A	T2D_OTHER	0.0425909	0.00754068	1.62e-08	cSA_caudalmiddlefrontal	-2.4524	2.459	0.318611	8.72e-05	0.0251623	31.9014
rs2783019	6	107422239	C	G	T2D_OTHER	-0.0466007	0.00767283	1.25e-09	cSA_caudalmiddlefrontal	0.3049	2.788	0.912916	0.000100788	0.0251623	36.8868
rs2796441	9	84308948	A	G	T2D_OTHER	-0.042119	0.00758151	2.77e-08	cSA_caudalmiddlefrontal	1.0734	2.4385	0.6598	8.43e-05	0.0251623	30.8633
rs28366036	3	186647763	C	A	T2D_OTHER	-0.05815	0.00763213	2.55e-14	cSA_caudalmiddlefrontal	0.523	2.6021	0.840705	0.000158605	0.0251623	58.0504
rs28624681	9	139237902	T	C	T2D_OTHER	-0.0762763	0.0082791	3.17e-20	cSA_caudalmiddlefrontal	4.4859	3.6423	0.218094	0.000231895	0.0251623	84.881
rs2925979	16	81534790	C	T	T2D_OTHER	-0.0530717	0.00796455	2.67e-11	cSA_caudalmiddlefrontal	4.9067	2.6163	0.0607329	0.000121319	0.0251623	44.4019
rs3102348	16	89374410	C	A	T2D_OTHER	0.0464658	0.00780751	2.66e-09	cSA_caudalmiddlefrontal	-4.0045	3.0557	0.190026	9.68e-05	0.0251623	35.4193
rs3110641	17	36047417	A	G	T2D_OTHER	-0.058729	0.00923389	2.02e-10	cSA_caudalmiddlefrontal	2.5867	3.2035	0.419401	0.000110526	0.0251623	40.4514
rs31910	5	14810834	T	C	T2D_OTHER	-0.0441774	0.00757146	5.39e-09	cSA_caudalmiddlefrontal	-1.4467	2.4336	0.552198	9.3e-05	0.0251623	34.0438
rs348330	1	229672955	A	G	T2D_OTHER	-0.0457315	0.00780846	4.72e-09	cSA_caudalmiddlefrontal	1.4336	2.6876	0.593748	9.37e-05	0.0251623	34.3003
rs34872471	10	114754071	C	T	T2D_OTHER	0.279356	0.00905986	1e-200	cSA_caudalmiddlefrontal	4.9281	2.6608	0.0640097	0.00259134	0.0251623	950.759
rs35005436	7	74134911	T	C	T2D_OTHER	-0.0673479	0.0116474	7.37e-09	cSA_caudalmiddlefrontal	-1.303	4.3879	0.766502	9.14e-05	0.0251623	33.434
rs35352848	3	23455582	C	T	T2D_OTHER	-0.0727931	0.00812983	3.43e-19	cSA_caudalmiddlefrontal	-0.143	2.9073	0.960771	0.000219028	0.0251623	80.1706
rs35658696	5	102338811	G	A	T2D_OTHER	0.133146	0.0156383	1.68e-17	cSA_caudalmiddlefrontal	-10.1928	7.2532	0.159937	0.000198048	0.0251623	72.4894
rs3736907	1	117560929	A	C	T2D_OTHER	-0.0466909	0.00846486	3.47e-08	cSA_caudalmiddlefrontal	4.014	2.794	0.150817	8.31e-05	0.0251623	30.4244
rs3765562	6	131973932	G	C	T2D_OTHER	0.0504774	0.00925148	4.87e-08	cSA_caudalmiddlefrontal	-4.2462	3.6024	0.238512	8.13e-05	0.0251623	29.7693
rs429358	19	45411941	C	T	T2D_OTHER	-0.095356	0.00992849	7.67e-22	cSA_caudalmiddlefrontal	3.0251	3.3903	0.372242	0.000251999	0.0251623	92.2417
rs4374177	16	306243	G	A	T2D_OTHER	-0.0699238	0.0117921	3.03e-09	cSA_caudalmiddlefrontal	-2.2295	3.1025	0.472379	9.61e-05	0.0251623	35.1613
rs45551238	20	57607363	T	C	T2D_OTHER	-0.18201	0.018106	8.96e-24	cSA_caudalmiddlefrontal	6.6284	16.6326	0.690248	0.00027606	0.0251623	101.052
rs465983	5	55812130	G	A	T2D_OTHER	-0.0523675	0.0083383	3.38e-10	cSA_caudalmiddlefrontal	0.2214	2.855	0.938187	0.000107771	0.0251623	39.4427
rs4686471	3	187740899	C	T	T2D_OTHER	0.0494373	0.00773724	1.66e-10	cSA_caudalmiddlefrontal	4.9799	2.5258	0.0486538	0.000111549	0.0251623	40.8258
rs4745916	10	68463784	A	T	T2D_OTHER	0.0716466	0.00939165	2.37e-14	cSA_caudalmiddlefrontal	-1.1859	3.2911	0.718596	0.000159007	0.0251623	58.1976
rs4804833	19	7970635	G	A	T2D_OTHER	-0.0479924	0.00768773	4.3e-10	cSA_caudalmiddlefrontal	-0.2225	2.5299	0.929918	0.000106483	0.0251623	38.9714
rs4841006	8	8501474	C	T	T2D_OTHER	-0.0452197	0.00751362	1.76e-09	cSA_caudalmiddlefrontal	2.2667	2.3857	0.342052	9.9e-05	0.0251623	36.2205
rs4864450	4	52803414	G	A	T2D_OTHER	0.0464397	0.00831757	2.36e-08	cSA_caudalmiddlefrontal	4.0699	2.8334	0.150888	8.52e-05	0.0251623	31.1734
rs488321	13	33554405	C	T	T2D_OTHER	-0.0881274	0.0125965	2.63e-12	cSA_caudalmiddlefrontal	0.7448	3.2746	0.820076	0.000133734	0.0251623	48.9463
rs4937325	11	128222116	C	T	T2D_OTHER	-0.0529264	0.00791506	2.28e-11	cSA_caudalmiddlefrontal	7.5965	2.7079	0.00502681	0.000122169	0.0251623	44.713
rs498475	7	28256240	A	G	T2D_OTHER	-0.0744758	0.00780229	1.36e-21	cSA_caudalmiddlefrontal	0.6836	2.4719	0.782127	0.000248918	0.0251623	91.1137
rs5215	11	17408630	T	C	T2D_OTHER	-0.0637074	0.00746744	1.45e-17	cSA_caudalmiddlefrontal	-3.251	2.4701	0.188127	0.000198851	0.0251623	72.7837
rs55917610	17	47012551	G	C	T2D_OTHER	0.0439249	0.00802175	4.36e-08	cSA_caudalmiddlefrontal	-2.3472	2.5733	0.361697	8.19e-05	0.0251623	29.9834
rs56079333	18	1844795	C	T	T2D_OTHER	0.0667126	0.00985426	1.29e-11	cSA_caudalmiddlefrontal	1.6165	3.4865	0.642902	0.000125225	0.0251623	45.8316
rs56175143	1	114599755	A	G	T2D_OTHER	0.0963681	0.0172569	2.35e-08	cSA_caudalmiddlefrontal	19.9852	20.3552	0.326187	8.52e-05	0.0251623	31.1845
rs56192168	18	40043844	G	A	T2D_OTHER	-0.0606891	0.0101683	2.4e-09	cSA_caudalmiddlefrontal	7.0043	3.7459	0.0615036	9.73e-05	0.0251623	35.6223
rs56348580	12	121432117	C	G	T2D_OTHER	-0.0869748	0.00835652	2.28e-25	cSA_caudalmiddlefrontal	3.2804	2.6385	0.213764	0.000295928	0.0251623	108.326
rs576123	9	136144308	T	C	T2D_OTHER	-0.0605367	0.00751772	8.11e-16	cSA_caudalmiddlefrontal	3.941	2.7111	0.146042	0.00017716	0.0251623	64.843
rs58031133	5	133878890	A	G	T2D_OTHER	-0.0415322	0.00752495	3.4e-08	cSA_caudalmiddlefrontal	-2.2378	2.5952	0.388531	8.32e-05	0.0251623	30.4621
rs60308122	4	96175424	A	G	T2D_OTHER	0.0462904	0.00768717	1.73e-09	cSA_caudalmiddlefrontal	-0.8186	2.6591	0.758198	9.91e-05	0.0251623	36.2616
rs6062738	20	61289471	A	G	T2D_OTHER	-0.04447	0.00759137	4.69e-09	cSA_caudalmiddlefrontal	0.0439	2.5516	0.986273	9.38e-05	0.0251623	34.3156
rs607409	9	103825163	T	A	T2D_OTHER	0.0533698	0.0076867	3.84e-12	cSA_caudalmiddlefrontal	0.5326	2.4348	0.826849	0.000131714	0.0251623	48.2069
rs6142129	20	32819871	G	A	T2D_OTHER	-0.0472156	0.00801156	3.78e-09	cSA_caudalmiddlefrontal	-1.5865	2.6568	0.550409	9.49e-05	0.0251623	34.7324
rs61779305	1	39921811	C	G	T2D_OTHER	0.0719005	0.0104162	5.1e-12	cSA_caudalmiddlefrontal	4.1453	4.0084	0.301065	0.000130187	0.0251623	47.6478
rs618652	6	139826722	G	T	T2D_OTHER	-0.0473438	0.0074855	2.54e-10	cSA_caudalmiddlefrontal	0.6347	2.5096	0.800339	0.000109299	0.0251623	40.002
rs61909599	12	4675661	C	G	T2D_OTHER	0.0719389	0.0124013	6.6e-09	cSA_caudalmiddlefrontal	4.5801	4.3009	0.286914	9.19e-05	0.0251623	33.6504
rs62092443	18	52922007	T	C	T2D_OTHER	0.0734534	0.0128529	1.1e-08	cSA_caudalmiddlefrontal	-3.5836	5.3024	0.499139	8.92e-05	0.0251623	32.6602
rs62111425	19	7198988	A	G	T2D_OTHER	-0.0771906	0.0141523	4.92e-08	cSA_caudalmiddlefrontal	-2.6684	4.1381	0.519033	8.13e-05	0.0251623	29.749
rs62137406	2	43480221	T	C	T2D_OTHER	0.131665	0.0170847	1.29e-14	cSA_caudalmiddlefrontal	23.9886	13.2922	0.0711197	0.000162268	0.0251623	59.3914
rs62428761	6	143232380	A	G	T2D_OTHER	-0.0558372	0.00964015	6.95e-09	cSA_caudalmiddlefrontal	-8.7536	3.6137	0.015421	9.17e-05	0.0251623	33.5488
rs66502159	16	75245937	T	C	T2D_OTHER	-0.12123	0.012896	5.43e-21	cSA_caudalmiddlefrontal	-0.7675	3.9752	0.846903	0.000241426	0.0251623	88.3706
rs66922415	18	57848651	G	A	T2D_OTHER	0.0562843	0.00952905	3.49e-09	cSA_caudalmiddlefrontal	-2.2191	2.7743	0.423782	9.53e-05	0.0251623	34.8877
rs6744646	2	628504	G	A	T2D_OTHER	0.0626062	0.0101653	7.33e-10	cSA_caudalmiddlefrontal	2.9814	3.1554	0.344732	0.00010364	0.0251623	37.9308
rs6916406	6	22009693	C	T	T2D_OTHER	0.0468072	0.0076126	7.81e-10	cSA_caudalmiddlefrontal	-0.0563	2.487	0.981939	0.000103298	0.0251623	37.8057
rs6931514	6	20703952	G	A	T2D_OTHER	0.128897	0.00787819	3.61e-60	cSA_caudalmiddlefrontal	-1.0628	2.7012	0.693984	0.00073096	0.0251623	267.689
rs6968233	7	130463456	A	G	T2D_OTHER	0.0521832	0.00752467	4.06e-12	cSA_caudalmiddlefrontal	-2.1505	2.498	0.389299	0.000131404	0.0251623	48.0932
rs7018475	9	22137685	G	T	T2D_OTHER	0.104889	0.00825352	5.31e-37	cSA_caudalmiddlefrontal	1.463	2.8544	0.608272	0.000441132	0.0251623	161.502
rs703980	10	80943841	A	G	T2D_OTHER	-0.057633	0.00746388	1.15e-14	cSA_caudalmiddlefrontal	1.3719	2.386	0.565305	0.0001629	0.0251623	59.6226
rs7109575	11	72463435	A	G	T2D_OTHER	-0.0953425	0.00888782	7.58e-27	cSA_caudalmiddlefrontal	1.001	3.2747	0.759851	0.000314358	0.0251623	115.075
rs7144011	14	79940383	T	G	T2D_OTHER	0.0617926	0.00866709	1.01e-12	cSA_caudalmiddlefrontal	-0.1947	2.9095	0.946646	0.000138881	0.0251623	50.8304
rs723943	14	73024299	A	G	T2D_OTHER	-0.0638088	0.0109951	6.5e-09	cSA_caudalmiddlefrontal	6.3363	3.8761	0.10211	9.2e-05	0.0251623	33.6791
rs73040004	12	4362909	C	T	T2D_OTHER	0.068862	0.00899026	1.86e-14	cSA_caudalmiddlefrontal	1.6673	3.2501	0.607952	0.000160296	0.0251623	58.6695
rs73061095	3	185516807	G	T	T2D_OTHER	0.101522	0.00803241	1.29e-36	cSA_caudalmiddlefrontal	-1.1153	2.6349	0.672091	0.000436332	0.0251623	159.745
rs73347525	14	101255172	G	A	T2D_OTHER	-0.0555724	0.00912767	1.14e-09	cSA_caudalmiddlefrontal	2.2579	3.8943	0.562052	0.000101282	0.0251623	37.0677
rs74046911	11	2858636	T	C	T2D_OTHER	-0.218197	0.0147747	2.34e-49	cSA_caudalmiddlefrontal	5.3735	6.4404	0.404088	0.000595634	0.0251623	218.101
rs74628648	12	97851002	T	C	T2D_OTHER	-0.0918357	0.0141837	9.5e-11	cSA_caudalmiddlefrontal	-1.9844	5.0095	0.692011	0.000114544	0.0251623	41.922
rs7529073	1	214147889	C	T	T2D_OTHER	-0.047672	0.00749761	2.04e-10	cSA_caudalmiddlefrontal	-3.8005	2.4231	0.116777	0.000110462	0.0251623	40.4277
rs76176349	11	75974984	T	G	T2D_OTHER	0.136667	0.0239898	1.22e-08	cSA_caudalmiddlefrontal	-9.4118	10.5967	0.374443	8.87e-05	0.0251623	32.4543
rs7631359	3	12296751	G	T	T2D_OTHER	-0.0755723	0.011958	2.62e-10	cSA_caudalmiddlefrontal	0.5264	3.3778	0.876158	0.000109129	0.0251623	39.9398
rs77211255	14	29055615	G	T	T2D_OTHER	-0.110974	0.0198922	2.42e-08	cSA_caudalmiddlefrontal	18.1817	14.1004	0.197243	8.5e-05	0.0251623	31.1225
rs77481436	3	47506230	A	G	T2D_OTHER	0.0766232	0.0122623	4.14e-10	cSA_caudalmiddlefrontal	-3.0643	6.944	0.659005	0.000106686	0.0251623	39.0458
rs77789961	14	101250258	T	C	T2D_OTHER	0.0975579	0.0176076	3.01e-08	cSA_caudalmiddlefrontal	0.6944	11.2763	0.950897	8.39e-05	0.0251623	30.6989
rs7788808	7	150536681	C	T	T2D_OTHER	0.0584759	0.00872976	2.11e-11	cSA_caudalmiddlefrontal	0.4314	2.8402	0.879273	0.000122595	0.0251623	44.869
rs7799234	7	76135403	C	T	T2D_OTHER	-0.0511144	0.0082718	6.44e-10	cSA_caudalmiddlefrontal	0.3765	3.0115	0.900507	0.000104332	0.0251623	38.1842
rs7845219	8	95937502	C	T	T2D_OTHER	-0.0441317	0.00745981	3.3e-09	cSA_caudalmiddlefrontal	1.8823	2.384	0.429787	9.56e-05	0.0251623	34.998
rs78470967	12	4521511	A	T	T2D_OTHER	-0.211491	0.0201081	7.16e-26	cSA_caudalmiddlefrontal	-12.0244	7.0035	0.0859951	0.000302196	0.0251623	110.621
rs79400013	15	52533066	A	G	T2D_OTHER	-0.158763	0.0283382	2.11e-08	cSA_caudalmiddlefrontal	-1.8092	9.5215	0.8493	8.58e-05	0.0251623	31.3871
rs7948351	11	128044820	T	C	T2D_OTHER	-0.0577124	0.0105346	4.29e-08	cSA_caudalmiddlefrontal	1.119	3.3637	0.739384	8.2e-05	0.0251623	30.0123
rs80196932	6	117996631	C	T	T2D_OTHER	-0.0523614	0.00942125	2.73e-08	cSA_caudalmiddlefrontal	-1.5528	3.4043	0.648297	8.44e-05	0.0251623	30.8889
rs8071043	17	3988451	C	T	T2D_OTHER	0.0725286	0.00804814	2.03e-19	cSA_caudalmiddlefrontal	-1.3117	2.6049	0.614577	0.000221876	0.0251623	81.2129
rs8073177	17	7440584	C	T	T2D_OTHER	-0.0557712	0.0085468	6.78e-11	cSA_caudalmiddlefrontal	-0.6929	2.8959	0.810897	0.000116343	0.0251623	42.5805
rs8100204	19	19393714	A	G	T2D_OTHER	0.0892233	0.0101964	2.12e-18	cSA_caudalmiddlefrontal	-3.8209	4.2907	0.373194	0.000209194	0.0251623	76.5703
rs853974	6	127068983	C	T	T2D_OTHER	-0.0577151	0.00835468	4.91e-12	cSA_caudalmiddlefrontal	-18.7451	2.7811	1.58e-11	0.000130389	0.0251623	47.7218
rs878521	7	44255643	A	G	T2D_OTHER	0.0682635	0.00915572	8.93e-14	cSA_caudalmiddlefrontal	-1.604	2.902	0.580454	0.000151881	0.0251623	55.5891
rs897558	11	93255014	G	A	T2D_OTHER	0.0421866	0.00748482	1.74e-08	cSA_caudalmiddlefrontal	2.9957	2.3831	0.208732	8.68e-05	0.0251623	31.7676
rs9457	4	6304799	C	G	T2D_OTHER	0.0680574	0.00755358	2.06e-19	cSA_caudalmiddlefrontal	-0.1104	2.5493	0.965458	0.000221782	0.0251623	81.1788
rs9479509	6	153427265	A	G	T2D_OTHER	0.0466791	0.00782682	2.46e-09	cSA_caudalmiddlefrontal	-1.067	2.6065	0.682275	9.72e-05	0.0251623	35.569
rs9505086	6	7232186	C	T	T2D_OTHER	0.0688248	0.00752983	6.23e-20	cSA_caudalmiddlefrontal	-2.5926	2.4711	0.294101	0.000228244	0.0251623	83.5444
rs9565546	13	80710954	T	A	T2D_OTHER	-0.0589457	0.00821385	7.16e-13	cSA_caudalmiddlefrontal	2.727	2.6483	0.303143	0.000140711	0.0251623	51.5001
rs963740	13	51096095	T	A	T2D_OTHER	-0.0742546	0.00920231	7.08e-16	cSA_caudalmiddlefrontal	1.1501	2.6067	0.659062	0.000177891	0.0251623	65.1104
rs9901746	17	36103149	G	A	T2D_OTHER	0.0566447	0.00754153	5.87e-14	cSA_caudalmiddlefrontal	-3.3521	2.6454	0.205104	0.000154138	0.0251623	56.4153
rs10184004	2	165508389	T	C	T2D_OTHER	-0.0669563	0.00781391	1.05e-17	cSA_cuneus	2.3267	1.3441	0.0834434	0.000200603	0.0251623	73.425
rs10408179	19	46157004	C	T	T2D_OTHER	-0.0572602	0.00751735	2.59e-14	cSA_cuneus	-0.1365	1.4415	0.924559	0.000158521	0.0251623	58.0195
rs10504042	8	41515993	A	G	T2D_OTHER	0.0649675	0.00750307	4.77e-18	cSA_cuneus	-1.7387	1.3388	0.194047	0.000204835	0.0251623	74.9742
rs10770143	11	2195267	T	C	T2D_OTHER	-0.062601	0.00786153	1.68e-15	cSA_cuneus	0.9063	1.5073	0.547658	0.000173241	0.0251623	63.4083
rs10822803	10	68073415	C	T	T2D_OTHER	0.0546091	0.00982758	2.75e-08	cSA_cuneus	0.4995	2.3006	0.828117	8.44e-05	0.0251623	30.877
rs10830963	11	92708710	G	C	T2D_OTHER	0.0981017	0.00777925	1.84e-36	cSA_cuneus	-0.6567	1.596	0.680731	0.000434377	0.0251623	159.029
rs10882099	10	94460650	C	T	T2D_OTHER	-0.0814717	0.00748394	1.34e-27	cSA_cuneus	0.6309	1.3405	0.637894	0.000323736	0.0251623	118.509
rs10906396	10	13551876	T	C	T2D_OTHER	0.0425169	0.00752916	1.63e-08	cSA_cuneus	-2.73	1.3784	0.047641	8.71e-05	0.0251623	31.888
rs10965247	9	22132729	G	A	T2D_OTHER	-0.112298	0.010586	2.73e-26	cSA_cuneus	-3.8004	1.7994	0.0346832	0.000307415	0.0251623	112.532
rs10974438	9	4291928	C	A	T2D_OTHER	0.047837	0.00771848	5.73e-10	cSA_cuneus	-1.624	1.4024	0.246858	0.000104954	0.0251623	38.4116
rs10998851	10	71302750	G	T	T2D_OTHER	0.0508902	0.00750951	1.23e-11	cSA_cuneus	2.0127	1.4384	0.161734	0.000125478	0.0251623	45.9243
rs11169182	12	50248052	T	C	T2D_OTHER	0.0448749	0.0074883	2.06e-09	cSA_cuneus	-0.1421	1.3286	0.914825	9.81e-05	0.0251623	35.9119
rs112108223	12	4271088	A	G	T2D_OTHER	-0.371411	0.0275901	2.63e-41	cSA_cuneus	2.7404	10.132	0.786799	0.000494956	0.0251623	181.218
rs112412537	2	60586793	A	G	T2D_OTHER	0.111986	0.0156875	9.43e-13	cSA_cuneus	-0.2099	3.4899	0.95204	0.000139232	0.0251623	50.9586
rs11257659	10	12309269	T	C	T2D_OTHER	0.0919785	0.00842523	9.56e-28	cSA_cuneus	-1.7052	1.6533	0.302357	0.000325571	0.0251623	119.181
rs112650492	20	42690855	G	C	T2D_OTHER	0.156347	0.0197841	2.73e-15	cSA_cuneus	2.6475	4.5719	0.562535	0.000170628	0.0251623	62.4517
rs112694524	2	43453721	A	G	T2D_OTHER	-0.153365	0.0214915	9.6e-13	cSA_cuneus	-1.2164	2.5574	0.634331	0.000139135	0.0251623	50.9233
rs114322470	10	114736670	G	T	T2D_OTHER	-0.246424	0.0261285	4.05e-21	cSA_cuneus	-1.1561	5.8364	0.842979	0.000243002	0.0251623	88.9477
rs11558471	8	118185733	G	A	T2D_OTHER	-0.0906146	0.00772558	9.03e-32	cSA_cuneus	0.2705	1.4262	0.849572	0.000375793	0.0251623	137.573
rs11629791	15	90449135	G	A	T2D_OTHER	-0.0543792	0.00858654	2.4e-10	cSA_cuneus	0.4748	1.5431	0.758316	0.000109587	0.0251623	40.1076
rs11668587	19	18829770	G	A	T2D_OTHER	-0.0514021	0.00752098	8.23e-12	cSA_cuneus	1.2874	1.4034	0.358963	0.000127625	0.0251623	46.7101
rs11719201	3	123068744	T	C	T2D_OTHER	-0.0810538	0.00990307	2.73e-16	cSA_cuneus	-1.343	1.5499	0.386212	0.000183023	0.0251623	66.9892
rs11772918	7	46609344	G	A	T2D_OTHER	0.0424983	0.00754668	1.79e-08	cSA_cuneus	1.5021	1.3792	0.276106	8.67e-05	0.0251623	31.7124
rs1182436	7	157027753	C	T	T2D_OTHER	0.0865023	0.0107093	6.62e-16	cSA_cuneus	1.7566	1.7344	0.311156	0.000178252	0.0251623	65.2425
rs11830234	12	66246797	G	A	T2D_OTHER	0.191249	0.024532	6.39e-15	cSA_cuneus	-2.9999	4.326	0.488022	0.00016605	0.0251623	60.7757
rs12001437	9	34074476	C	T	T2D_OTHER	0.0459621	0.00780698	3.93e-09	cSA_cuneus	-1.9779	1.3805	0.151932	9.47e-05	0.0251623	34.6602
rs12507026	4	45181334	T	A	T2D_OTHER	0.0664382	0.00749054	7.34e-19	cSA_cuneus	1.6386	1.3326	0.218837	0.000214929	0.0251623	78.6696
rs12595158	15	62316035	T	C	T2D_OTHER	-0.0776112	0.0125198	5.68e-10	cSA_cuneus	-5.4319	4.1628	0.191938	0.000104999	0.0251623	38.4283
rs1260326	2	27730940	C	T	T2D_OTHER	0.0581403	0.00787427	1.54e-13	cSA_cuneus	0.802	1.3532	0.553403	0.000148952	0.0251623	54.517
rs12769661	10	71335802	A	G	T2D_OTHER	-0.0504476	0.00843682	2.24e-09	cSA_cuneus	-4.1624	1.552	0.00731925	9.77e-05	0.0251623	35.7537
rs13018260	2	60287980	C	T	T2D_OTHER	0.0571727	0.00861401	3.2e-11	cSA_cuneus	0.7403	1.5564	0.634325	0.000120363	0.0251623	44.0519
rs13427924	2	166607746	C	T	T2D_OTHER	-0.0426292	0.00747143	1.16e-08	cSA_cuneus	-0.0688	1.3297	0.958735	8.9e-05	0.0251623	32.554
rs1373674	4	85352958	C	T	T2D_OTHER	-0.0943572	0.0151142	4.29e-10	cSA_cuneus	-3.2511	4.187	0.437469	0.000106491	0.0251623	38.9742
rs1429935	18	21086216	C	A	T2D_OTHER	-0.0498392	0.00747751	2.64e-11	cSA_cuneus	-1.8841	1.3541	0.164103	0.000121382	0.0251623	44.4248
rs1558902	16	53803574	A	T	T2D_OTHER	0.126813	0.00753524	1.49e-63	cSA_cuneus	0.9075	1.3391	0.497966	0.000773349	0.0251623	283.225
rs1604038	3	170709193	T	C	T2D_OTHER	-0.0541567	0.00849073	1.79e-10	cSA_cuneus	0.2881	1.4325	0.840607	0.000111159	0.0251623	40.6829
rs16872768	5	74982207	C	T	T2D_OTHER	-0.0415694	0.00761562	4.8e-08	cSA_cuneus	-2.9482	1.3591	0.0300653	8.14e-05	0.0251623	29.7944
rs16988304	22	30516140	C	T	T2D_OTHER	-0.0765325	0.0135198	1.51e-08	cSA_cuneus	-1.9387	2.3803	0.415372	8.76e-05	0.0251623	32.0442
rs17036160	3	12329783	T	C	T2D_OTHER	-0.103267	0.0100726	1.16e-24	cSA_cuneus	0.5479	1.977	0.781675	0.00028714	0.0251623	105.108
rs1705263	12	71523043	A	C	T2D_OTHER	-0.0486267	0.00750214	9.07e-11	cSA_cuneus	-0.6999	1.3176	0.595285	0.000114791	0.0251623	42.0123
rs17383290	1	51039300	G	A	T2D_OTHER	-0.0498203	0.00848193	4.26e-09	cSA_cuneus	0.9137	1.3282	0.491501	9.43e-05	0.0251623	34.5001
rs17615494	2	58950363	T	G	T2D_OTHER	0.055643	0.00856209	8.1e-11	cSA_cuneus	-1.7194	1.4588	0.238542	0.000115396	0.0251623	42.2337
rs17791513	9	81905590	G	A	T2D_OTHER	-0.0730442	0.0116312	3.39e-10	cSA_cuneus	0.4068	2.7669	0.883113	0.000107759	0.0251623	39.4385
rs1864193	19	7114213	A	C	T2D_OTHER	0.0672615	0.010407	1.03e-10	cSA_cuneus	1.3726	1.9624	0.484271	0.000114133	0.0251623	41.7715
rs1988138	12	97500600	T	C	T2D_OTHER	-0.0488199	0.00877479	2.64e-08	cSA_cuneus	2.4224	1.6924	0.152333	8.46e-05	0.0251623	30.9541
rs2138157	2	227103717	C	A	T2D_OTHER	0.0770218	0.00780499	5.71e-23	cSA_cuneus	-1.2042	1.4136	0.394288	0.000266039	0.0251623	97.3824
rs223490	4	103679117	T	G	T2D_OTHER	-0.04905	0.00768499	1.74e-10	cSA_cuneus	-0.2509	1.3919	0.856951	0.000111307	0.0251623	40.737
rs2239647	14	33292743	C	A	T2D_OTHER	-0.0418304	0.00755973	3.14e-08	cSA_cuneus	1.9839	1.3448	0.140149	8.37e-05	0.0251623	30.6175
rs2289429	3	124412471	C	T	T2D_OTHER	0.0631367	0.0115222	4.26e-08	cSA_cuneus	3.3785	3.6227	0.351031	8.2e-05	0.0251623	30.0255
rs2347223	12	27963546	A	G	T2D_OTHER	-0.0526332	0.00757762	3.76e-12	cSA_cuneus	3.4566	1.5247	0.023386	0.000131818	0.0251623	48.2449
rs2521247	11	2389710	T	C	T2D_OTHER	0.0513656	0.00771887	2.84e-11	cSA_cuneus	-0.8163	1.6751	0.626036	0.000120994	0.0251623	44.2828
rs2641317	1	120516618	T	C	T2D_OTHER	0.0676294	0.0108141	4.01e-10	cSA_cuneus	-3.5333	2.1957	0.107575	0.000106862	0.0251623	39.11
rs2682907	15	77883802	A	G	T2D_OTHER	-0.0693418	0.00762287	9.32e-20	cSA_cuneus	0.1018	1.3612	0.940384	0.000226065	0.0251623	82.7467
rs2733269	12	41866717	G	A	T2D_OTHER	0.0425909	0.00754068	1.62e-08	cSA_cuneus	-0.9455	1.3558	0.485569	8.72e-05	0.0251623	31.9014
rs2783019	6	107422239	C	G	T2D_OTHER	-0.0466007	0.00767283	1.25e-09	cSA_cuneus	-1.4051	1.5344	0.359807	0.000100788	0.0251623	36.8868
rs2796441	9	84308948	A	G	T2D_OTHER	-0.042119	0.00758151	2.77e-08	cSA_cuneus	1.1047	1.3471	0.412183	8.43e-05	0.0251623	30.8633
rs28366036	3	186647763	C	A	T2D_OTHER	-0.05815	0.00763213	2.55e-14	cSA_cuneus	1.7482	1.4414	0.225188	0.000158605	0.0251623	58.0504
rs28624681	9	139237902	T	C	T2D_OTHER	-0.0762763	0.0082791	3.17e-20	cSA_cuneus	2.1149	2.0271	0.296803	0.000231895	0.0251623	84.881
rs2925979	16	81534790	C	T	T2D_OTHER	-0.0530717	0.00796455	2.67e-11	cSA_cuneus	-0.2216	1.4454	0.878151	0.000121319	0.0251623	44.4019
rs3102348	16	89374410	C	A	T2D_OTHER	0.0464658	0.00780751	2.66e-09	cSA_cuneus	-1.0097	1.6814	0.548165	9.68e-05	0.0251623	35.4193
rs3110641	17	36047417	A	G	T2D_OTHER	-0.058729	0.00923389	2.02e-10	cSA_cuneus	2.6454	1.7352	0.127371	0.000110526	0.0251623	40.4514
rs31910	5	14810834	T	C	T2D_OTHER	-0.0441774	0.00757146	5.39e-09	cSA_cuneus	-0.9653	1.345	0.472945	9.3e-05	0.0251623	34.0438
rs348330	1	229672955	A	G	T2D_OTHER	-0.0457315	0.00780846	4.72e-09	cSA_cuneus	-1.6265	1.4756	0.270347	9.37e-05	0.0251623	34.3003
rs34872471	10	114754071	C	T	T2D_OTHER	0.279356	0.00905986	1e-200	cSA_cuneus	0.2259	1.4718	0.878015	0.00259134	0.0251623	950.759
rs35005436	7	74134911	T	C	T2D_OTHER	-0.0673479	0.0116474	7.37e-09	cSA_cuneus	-5.5941	2.395	0.0195047	9.14e-05	0.0251623	33.434
rs35352848	3	23455582	C	T	T2D_OTHER	-0.0727931	0.00812983	3.43e-19	cSA_cuneus	-2.7014	1.6086	0.0930841	0.000219028	0.0251623	80.1706
rs35658696	5	102338811	G	A	T2D_OTHER	0.133146	0.0156383	1.68e-17	cSA_cuneus	-2.125	3.9545	0.591017	0.000198048	0.0251623	72.4894
rs3736907	1	117560929	A	C	T2D_OTHER	-0.0466909	0.00846486	3.47e-08	cSA_cuneus	-3.0155	1.5448	0.0509343	8.31e-05	0.0251623	30.4244
rs3765562	6	131973932	G	C	T2D_OTHER	0.0504774	0.00925148	4.87e-08	cSA_cuneus	-0.8042	1.9882	0.685855	8.13e-05	0.0251623	29.7693
rs429358	19	45411941	C	T	T2D_OTHER	-0.095356	0.00992849	7.67e-22	cSA_cuneus	0.1534	1.8713	0.934667	0.000251999	0.0251623	92.2417
rs4374177	16	306243	G	A	T2D_OTHER	-0.0699238	0.0117921	3.03e-09	cSA_cuneus	-1.1087	1.7138	0.517681	9.61e-05	0.0251623	35.1613
rs45551238	20	57607363	T	C	T2D_OTHER	-0.18201	0.018106	8.96e-24	cSA_cuneus	11.6965	8.9718	0.192337	0.00027606	0.0251623	101.052
rs465983	5	55812130	G	A	T2D_OTHER	-0.0523675	0.0083383	3.38e-10	cSA_cuneus	0.9354	1.5759	0.552803	0.000107771	0.0251623	39.4427
rs4686471	3	187740899	C	T	T2D_OTHER	0.0494373	0.00773724	1.66e-10	cSA_cuneus	1.0406	1.4023	0.458047	0.000111549	0.0251623	40.8258
rs4745916	10	68463784	A	T	T2D_OTHER	0.0716466	0.00939165	2.37e-14	cSA_cuneus	0.9967	1.8198	0.5839	0.000159007	0.0251623	58.1976
rs4804833	19	7970635	G	A	T2D_OTHER	-0.0479924	0.00768773	4.3e-10	cSA_cuneus	-1.1561	1.4008	0.409193	0.000106483	0.0251623	38.9714
rs4841006	8	8501474	C	T	T2D_OTHER	-0.0452197	0.00751362	1.76e-09	cSA_cuneus	1.784	1.3193	0.176301	9.9e-05	0.0251623	36.2205
rs4864450	4	52803414	G	A	T2D_OTHER	0.0464397	0.00831757	2.36e-08	cSA_cuneus	-3.0458	1.558	0.0505899	8.52e-05	0.0251623	31.1734
rs488321	13	33554405	C	T	T2D_OTHER	-0.0881274	0.0125965	2.63e-12	cSA_cuneus	0.4107	1.8031	0.819822	0.000133734	0.0251623	48.9463
rs4937325	11	128222116	C	T	T2D_OTHER	-0.0529264	0.00791506	2.28e-11	cSA_cuneus	-0.2906	1.4971	0.846091	0.000122169	0.0251623	44.713
rs498475	7	28256240	A	G	T2D_OTHER	-0.0744758	0.00780229	1.36e-21	cSA_cuneus	-1.8429	1.3619	0.175997	0.000248918	0.0251623	91.1137
rs5215	11	17408630	T	C	T2D_OTHER	-0.0637074	0.00746744	1.45e-17	cSA_cuneus	1.2891	1.3672	0.345744	0.000198851	0.0251623	72.7837
rs55917610	17	47012551	G	C	T2D_OTHER	0.0439249	0.00802175	4.36e-08	cSA_cuneus	0.2121	1.4187	0.881157	8.19e-05	0.0251623	29.9834
rs56079333	18	1844795	C	T	T2D_OTHER	0.0667126	0.00985426	1.29e-11	cSA_cuneus	-0.1274	1.928	0.947315	0.000125225	0.0251623	45.8316
rs56175143	1	114599755	A	G	T2D_OTHER	0.0963681	0.0172569	2.35e-08	cSA_cuneus	14.4512	10.9423	0.18661	8.52e-05	0.0251623	31.1845
rs56192168	18	40043844	G	A	T2D_OTHER	-0.0606891	0.0101683	2.4e-09	cSA_cuneus	2.1527	2.0701	0.298386	9.73e-05	0.0251623	35.6223
rs56348580	12	121432117	C	G	T2D_OTHER	-0.0869748	0.00835652	2.28e-25	cSA_cuneus	0.325	1.4589	0.823714	0.000295928	0.0251623	108.326
rs576123	9	136144308	T	C	T2D_OTHER	-0.0605367	0.00751772	8.11e-16	cSA_cuneus	0.6788	1.4921	0.64916	0.00017716	0.0251623	64.843
rs58031133	5	133878890	A	G	T2D_OTHER	-0.0415322	0.00752495	3.4e-08	cSA_cuneus	-1.7027	1.4345	0.235242	8.32e-05	0.0251623	30.4621
rs60308122	4	96175424	A	G	T2D_OTHER	0.0462904	0.00768717	1.73e-09	cSA_cuneus	1.1812	1.4678	0.420969	9.91e-05	0.0251623	36.2616
rs6062738	20	61289471	A	G	T2D_OTHER	-0.04447	0.00759137	4.69e-09	cSA_cuneus	0.8081	1.4118	0.567058	9.38e-05	0.0251623	34.3156
rs607409	9	103825163	T	A	T2D_OTHER	0.0533698	0.0076867	3.84e-12	cSA_cuneus	0.252	1.3473	0.851629	0.000131714	0.0251623	48.2069
rs6142129	20	32819871	G	A	T2D_OTHER	-0.0472156	0.00801156	3.78e-09	cSA_cuneus	2.7406	1.4739	0.0629675	9.49e-05	0.0251623	34.7324
rs61779305	1	39921811	C	G	T2D_OTHER	0.0719005	0.0104162	5.1e-12	cSA_cuneus	1.7937	2.2003	0.414954	0.000130187	0.0251623	47.6478
rs618652	6	139826722	G	T	T2D_OTHER	-0.0473438	0.0074855	2.54e-10	cSA_cuneus	1.2274	1.3882	0.376606	0.000109299	0.0251623	40.002
rs61909599	12	4675661	C	G	T2D_OTHER	0.0719389	0.0124013	6.6e-09	cSA_cuneus	-7.722	2.3827	0.00119169	9.19e-05	0.0251623	33.6504
rs62092443	18	52922007	T	C	T2D_OTHER	0.0734534	0.0128529	1.1e-08	cSA_cuneus	1.46	2.9331	0.618648	8.92e-05	0.0251623	32.6602
rs62111425	19	7198988	A	G	T2D_OTHER	-0.0771906	0.0141523	4.92e-08	cSA_cuneus	1.576	2.2788	0.489194	8.13e-05	0.0251623	29.749
rs62137406	2	43480221	T	C	T2D_OTHER	0.131665	0.0170847	1.29e-14	cSA_cuneus	1.7457	7.2834	0.810577	0.000162268	0.0251623	59.3914
rs62428761	6	143232380	A	G	T2D_OTHER	-0.0558372	0.00964015	6.95e-09	cSA_cuneus	1.0777	1.9914	0.588386	9.17e-05	0.0251623	33.5488
rs66502159	16	75245937	T	C	T2D_OTHER	-0.12123	0.012896	5.43e-21	cSA_cuneus	-2.2622	2.1862	0.300779	0.000241426	0.0251623	88.3706
rs66922415	18	57848651	G	A	T2D_OTHER	0.0562843	0.00952905	3.49e-09	cSA_cuneus	-1.3297	1.5335	0.385886	9.53e-05	0.0251623	34.8877
rs6744646	2	628504	G	A	T2D_OTHER	0.0626062	0.0101653	7.33e-10	cSA_cuneus	-0.6345	1.7431	0.715853	0.00010364	0.0251623	37.9308
rs6916406	6	22009693	C	T	T2D_OTHER	0.0468072	0.0076126	7.81e-10	cSA_cuneus	-1.6139	1.3733	0.239915	0.000103298	0.0251623	37.8057
rs6931514	6	20703952	G	A	T2D_OTHER	0.128897	0.00787819	3.61e-60	cSA_cuneus	3.1846	1.4954	0.0332049	0.00073096	0.0251623	267.689
rs6968233	7	130463456	A	G	T2D_OTHER	0.0521832	0.00752467	4.06e-12	cSA_cuneus	0.806	1.379	0.558896	0.000131404	0.0251623	48.0932
rs7018475	9	22137685	G	T	T2D_OTHER	0.104889	0.00825352	5.31e-37	cSA_cuneus	3.3078	1.5784	0.0361118	0.000441132	0.0251623	161.502
rs703980	10	80943841	A	G	T2D_OTHER	-0.057633	0.00746388	1.15e-14	cSA_cuneus	0.2104	1.3193	0.873292	0.0001629	0.0251623	59.6226
rs7109575	11	72463435	A	G	T2D_OTHER	-0.0953425	0.00888782	7.58e-27	cSA_cuneus	-2.0396	1.8072	0.259068	0.000314358	0.0251623	115.075
rs7144011	14	79940383	T	G	T2D_OTHER	0.0617926	0.00866709	1.01e-12	cSA_cuneus	-1.1439	1.6101	0.477423	0.000138881	0.0251623	50.8304
rs723943	14	73024299	A	G	T2D_OTHER	-0.0638088	0.0109951	6.5e-09	cSA_cuneus	2.3339	2.1349	0.2743	9.2e-05	0.0251623	33.6791
rs73040004	12	4362909	C	T	T2D_OTHER	0.068862	0.00899026	1.86e-14	cSA_cuneus	-1.392	1.7804	0.434305	0.000160296	0.0251623	58.6695
rs73061095	3	185516807	G	T	T2D_OTHER	0.101522	0.00803241	1.29e-36	cSA_cuneus	-1.212	1.4537	0.404431	0.000436332	0.0251623	159.745
rs73347525	14	101255172	G	A	T2D_OTHER	-0.0555724	0.00912767	1.14e-09	cSA_cuneus	-1.044	2.144	0.626301	0.000101282	0.0251623	37.0677
rs74046911	11	2858636	T	C	T2D_OTHER	-0.218197	0.0147747	2.34e-49	cSA_cuneus	-7.1676	3.5718	0.0447796	0.000595634	0.0251623	218.101
rs74628648	12	97851002	T	C	T2D_OTHER	-0.0918357	0.0141837	9.5e-11	cSA_cuneus	0.9202	2.7757	0.740252	0.000114544	0.0251623	41.922
rs7529073	1	214147889	C	T	T2D_OTHER	-0.047672	0.00749761	2.04e-10	cSA_cuneus	-0.249	1.335	0.852039	0.000110462	0.0251623	40.4277
rs76176349	11	75974984	T	G	T2D_OTHER	0.136667	0.0239898	1.22e-08	cSA_cuneus	-1.2297	5.8458	0.83339	8.87e-05	0.0251623	32.4543
rs7631359	3	12296751	G	T	T2D_OTHER	-0.0755723	0.011958	2.62e-10	cSA_cuneus	0.883	1.8712	0.637006	0.000109129	0.0251623	39.9398
rs77211255	14	29055615	G	T	T2D_OTHER	-0.110974	0.0198922	2.42e-08	cSA_cuneus	15.9264	7.7559	0.0400284	8.5e-05	0.0251623	31.1225
rs77481436	3	47506230	A	G	T2D_OTHER	0.0766232	0.0122623	4.14e-10	cSA_cuneus	-3.7289	3.82	0.328989	0.000106686	0.0251623	39.0458
rs77789961	14	101250258	T	C	T2D_OTHER	0.0975579	0.0176076	3.01e-08	cSA_cuneus	-6.1931	6.0553	0.306423	8.39e-05	0.0251623	30.6989
rs7788808	7	150536681	C	T	T2D_OTHER	0.0584759	0.00872976	2.11e-11	cSA_cuneus	0.3175	1.5718	0.839919	0.000122595	0.0251623	44.869
rs7799234	7	76135403	C	T	T2D_OTHER	-0.0511144	0.0082718	6.44e-10	cSA_cuneus	-1.7266	1.6684	0.300723	0.000104332	0.0251623	38.1842
rs7845219	8	95937502	C	T	T2D_OTHER	-0.0441317	0.00745981	3.3e-09	cSA_cuneus	-0.3487	1.3191	0.791513	9.56e-05	0.0251623	34.998
rs78470967	12	4521511	A	T	T2D_OTHER	-0.211491	0.0201081	7.16e-26	cSA_cuneus	7.9463	3.8776	0.0404344	0.000302196	0.0251623	110.621
rs79400013	15	52533066	A	G	T2D_OTHER	-0.158763	0.0283382	2.11e-08	cSA_cuneus	5.4321	5.2644	0.30214	8.58e-05	0.0251623	31.3871
rs7948351	11	128044820	T	C	T2D_OTHER	-0.0577124	0.0105346	4.29e-08	cSA_cuneus	-0.4155	1.8529	0.822568	8.2e-05	0.0251623	30.0123
rs80196932	6	117996631	C	T	T2D_OTHER	-0.0523614	0.00942125	2.73e-08	cSA_cuneus	-3.0295	1.8829	0.107626	8.44e-05	0.0251623	30.8889
rs8071043	17	3988451	C	T	T2D_OTHER	0.0725286	0.00804814	2.03e-19	cSA_cuneus	-1.7058	1.4407	0.23641	0.000221876	0.0251623	81.2129
rs8073177	17	7440584	C	T	T2D_OTHER	-0.0557712	0.0085468	6.78e-11	cSA_cuneus	-2.7946	1.6015	0.0809868	0.000116343	0.0251623	42.5805
rs8100204	19	19393714	A	G	T2D_OTHER	0.0892233	0.0101964	2.12e-18	cSA_cuneus	5.3555	2.3606	0.0232864	0.000209194	0.0251623	76.5703
rs853974	6	127068983	C	T	T2D_OTHER	-0.0577151	0.00835468	4.91e-12	cSA_cuneus	-0.9404	1.5348	0.540063	0.000130389	0.0251623	47.7218
rs878521	7	44255643	A	G	T2D_OTHER	0.0682635	0.00915572	8.93e-14	cSA_cuneus	1.0537	1.6064	0.511864	0.000151881	0.0251623	55.5891
rs897558	11	93255014	G	A	T2D_OTHER	0.0421866	0.00748482	1.74e-08	cSA_cuneus	1.4228	1.3175	0.280176	8.68e-05	0.0251623	31.7676
rs9457	4	6304799	C	G	T2D_OTHER	0.0680574	0.00755358	2.06e-19	cSA_cuneus	-0.8878	1.4056	0.527638	0.000221782	0.0251623	81.1788
rs9479509	6	153427265	A	G	T2D_OTHER	0.0466791	0.00782682	2.46e-09	cSA_cuneus	-0.3722	1.4406	0.796126	9.72e-05	0.0251623	35.569
rs9505086	6	7232186	C	T	T2D_OTHER	0.0688248	0.00752983	6.23e-20	cSA_cuneus	1.3497	1.3679	0.323792	0.000228244	0.0251623	83.5444
rs9565546	13	80710954	T	A	T2D_OTHER	-0.0589457	0.00821385	7.16e-13	cSA_cuneus	0.2346	1.4644	0.872722	0.000140711	0.0251623	51.5001
rs963740	13	51096095	T	A	T2D_OTHER	-0.0742546	0.00920231	7.08e-16	cSA_cuneus	-0.6767	1.4426	0.63901	0.000177891	0.0251623	65.1104
rs9901746	17	36103149	G	A	T2D_OTHER	0.0566447	0.00754153	5.87e-14	cSA_cuneus	1.3502	1.4569	0.35405	0.000154138	0.0251623	56.4153
rs10184004	2	165508389	T	C	T2D_OTHER	-0.0669563	0.00781391	1.05e-17	cSA_entorhinal	0.3864	0.6035	0.522	0.000200603	0.024801	73.425
rs10408179	19	46157004	C	T	T2D_OTHER	-0.0572602	0.00751735	2.59e-14	cSA_entorhinal	0.3141	0.6463	0.626969	0.000158521	0.024801	58.0195
rs10504042	8	41515993	A	G	T2D_OTHER	0.0649675	0.00750307	4.77e-18	cSA_entorhinal	-0.1144	0.6027	0.849456	0.000204835	0.024801	74.9742
rs10770143	11	2195267	T	C	T2D_OTHER	-0.062601	0.00786153	1.68e-15	cSA_entorhinal	-0.4896	0.6749	0.468182	0.000173241	0.024801	63.4083
rs10822803	10	68073415	C	T	T2D_OTHER	0.0546091	0.00982758	2.75e-08	cSA_entorhinal	-1.963	1.0291	0.0564569	8.44e-05	0.024801	30.877
rs10830963	11	92708710	G	C	T2D_OTHER	0.0981017	0.00777925	1.84e-36	cSA_entorhinal	-0.3369	0.7177	0.638772	0.000434377	0.024801	159.029
rs10882099	10	94460650	C	T	T2D_OTHER	-0.0814717	0.00748394	1.34e-27	cSA_entorhinal	0.2593	0.6023	0.66682	0.000323736	0.024801	118.509
rs10906396	10	13551876	T	C	T2D_OTHER	0.0425169	0.00752916	1.63e-08	cSA_entorhinal	-1.1893	0.6204	0.0552393	8.71e-05	0.024801	31.888
rs10965247	9	22132729	G	A	T2D_OTHER	-0.112298	0.010586	2.73e-26	cSA_entorhinal	-0.5728	0.8128	0.480982	0.000307415	0.024801	112.532
rs10974438	9	4291928	C	A	T2D_OTHER	0.047837	0.00771848	5.73e-10	cSA_entorhinal	1.7645	0.6296	0.00506967	0.000104954	0.024801	38.4116
rs10998851	10	71302750	G	T	T2D_OTHER	0.0508902	0.00750951	1.23e-11	cSA_entorhinal	0.8108	0.6463	0.209651	0.000125478	0.024801	45.9243
rs11169182	12	50248052	T	C	T2D_OTHER	0.0448749	0.0074883	2.06e-09	cSA_entorhinal	-0.6344	0.5968	0.287781	9.81e-05	0.024801	35.9119
rs112108223	12	4271088	A	G	T2D_OTHER	-0.371411	0.0275901	2.63e-41	cSA_entorhinal	-2.5715	4.6715	0.582	0.000494956	0.024801	181.218
rs112412537	2	60586793	A	G	T2D_OTHER	0.111986	0.0156875	9.43e-13	cSA_entorhinal	-0.3266	1.576	0.835828	0.000139232	0.024801	50.9586
rs11257659	10	12309269	T	C	T2D_OTHER	0.0919785	0.00842523	9.56e-28	cSA_entorhinal	1.3845	0.7464	0.06361	0.000325571	0.024801	119.181
rs112650492	20	42690855	G	C	T2D_OTHER	0.156347	0.0197841	2.73e-15	cSA_entorhinal	4.9185	2.0589	0.016899	0.000170628	0.024801	62.4517
rs112694524	2	43453721	A	G	T2D_OTHER	-0.153365	0.0214915	9.6e-13	cSA_entorhinal	2.739	1.1526	0.0174841	0.000139135	0.024801	50.9233
rs114322470	10	114736670	G	T	T2D_OTHER	-0.246424	0.0261285	4.05e-21	cSA_entorhinal	-0.8829	2.6335	0.737431	0.000243002	0.024801	88.9477
rs11558471	8	118185733	G	A	T2D_OTHER	-0.0906146	0.00772558	9.03e-32	cSA_entorhinal	-0.2535	0.6409	0.692446	0.000375793	0.024801	137.573
rs11629791	15	90449135	G	A	T2D_OTHER	-0.0543792	0.00858654	2.4e-10	cSA_entorhinal	-1.2922	0.6948	0.0629116	0.000109587	0.024801	40.1076
rs11668587	19	18829770	G	A	T2D_OTHER	-0.0514021	0.00752098	8.23e-12	cSA_entorhinal	0.2574	0.6303	0.682997	0.000127625	0.024801	46.7101
rs11719201	3	123068744	T	C	T2D_OTHER	-0.0810538	0.00990307	2.73e-16	cSA_entorhinal	0.9463	0.6953	0.173515	0.000183023	0.024801	66.9892
rs11772918	7	46609344	G	A	T2D_OTHER	0.0424983	0.00754668	1.79e-08	cSA_entorhinal	0.6858	0.617	0.26635	8.67e-05	0.024801	31.7124
rs1182436	7	157027753	C	T	T2D_OTHER	0.0865023	0.0107093	6.62e-16	cSA_entorhinal	0.0785	0.7769	0.919517	0.000178252	0.024801	65.2425
rs11830234	12	66246797	G	A	T2D_OTHER	0.191249	0.024532	6.39e-15	cSA_entorhinal	1.2482	1.9517	0.522468	0.00016605	0.024801	60.7757
rs12001437	9	34074476	C	T	T2D_OTHER	0.0459621	0.00780698	3.93e-09	cSA_entorhinal	-0.8667	0.6203	0.162345	9.47e-05	0.024801	34.6602
rs12507026	4	45181334	T	A	T2D_OTHER	0.0664382	0.00749054	7.34e-19	cSA_entorhinal	-1.2714	0.5984	0.0336145	0.000214929	0.024801	78.6696
rs12595158	15	62316035	T	C	T2D_OTHER	-0.0776112	0.0125198	5.68e-10	cSA_entorhinal	-0.1353	1.8978	0.943165	0.000104999	0.024801	38.4283
rs1260326	2	27730940	C	T	T2D_OTHER	0.0581403	0.00787427	1.54e-13	cSA_entorhinal	-0.6393	0.6075	0.292641	0.000148952	0.024801	54.517
rs12769661	10	71335802	A	G	T2D_OTHER	-0.0504476	0.00843682	2.24e-09	cSA_entorhinal	0.2083	0.6931	0.76377	9.77e-05	0.024801	35.7537
rs13018260	2	60287980	C	T	T2D_OTHER	0.0571727	0.00861401	3.2e-11	cSA_entorhinal	-0.0156	0.7019	0.982268	0.000120363	0.024801	44.0519
rs13427924	2	166607746	C	T	T2D_OTHER	-0.0426292	0.00747143	1.16e-08	cSA_entorhinal	-0.3531	0.596	0.55355	8.9e-05	0.024801	32.554
rs1373674	4	85352958	C	T	T2D_OTHER	-0.0943572	0.0151142	4.29e-10	cSA_entorhinal	1.58	1.888	0.402669	0.000106491	0.024801	38.9742
rs1429935	18	21086216	C	A	T2D_OTHER	-0.0498392	0.00747751	2.64e-11	cSA_entorhinal	0.4038	0.6103	0.508201	0.000121382	0.024801	44.4248
rs1558902	16	53803574	A	T	T2D_OTHER	0.126813	0.00753524	1.49e-63	cSA_entorhinal	-0.3205	0.6016	0.594209	0.000773349	0.024801	283.225
rs1604038	3	170709193	T	C	T2D_OTHER	-0.0541567	0.00849073	1.79e-10	cSA_entorhinal	0.196	0.6432	0.760575	0.000111159	0.024801	40.6829
rs16872768	5	74982207	C	T	T2D_OTHER	-0.0415694	0.00761562	4.8e-08	cSA_entorhinal	0.2424	0.6108	0.691473	8.14e-05	0.024801	29.7944
rs16988304	22	30516140	C	T	T2D_OTHER	-0.0765325	0.0135198	1.51e-08	cSA_entorhinal	-1.638	1.0665	0.124571	8.76e-05	0.024801	32.0442
rs17036160	3	12329783	T	C	T2D_OTHER	-0.103267	0.0100726	1.16e-24	cSA_entorhinal	0.8695	0.8884	0.327715	0.00028714	0.024801	105.108
rs1705263	12	71523043	A	C	T2D_OTHER	-0.0486267	0.00750214	9.07e-11	cSA_entorhinal	0.8126	0.592	0.169866	0.000114791	0.024801	42.0123
rs17383290	1	51039300	G	A	T2D_OTHER	-0.0498203	0.00848193	4.26e-09	cSA_entorhinal	0.711	0.5951	0.232182	9.43e-05	0.024801	34.5001
rs17615494	2	58950363	T	G	T2D_OTHER	0.055643	0.00856209	8.1e-11	cSA_entorhinal	1.0665	0.6543	0.103104	0.000115396	0.024801	42.2337
rs17791513	9	81905590	G	A	T2D_OTHER	-0.0730442	0.0116312	3.39e-10	cSA_entorhinal	-0.4426	1.2424	0.721656	0.000107759	0.024801	39.4385
rs1864193	19	7114213	A	C	T2D_OTHER	0.0672615	0.010407	1.03e-10	cSA_entorhinal	0.2136	0.8817	0.808579	0.000114133	0.024801	41.7715
rs1988138	12	97500600	T	C	T2D_OTHER	-0.0488199	0.00877479	2.64e-08	cSA_entorhinal	-0.564	0.7594	0.457668	8.46e-05	0.024801	30.9541
rs2138157	2	227103717	C	A	T2D_OTHER	0.0770218	0.00780499	5.71e-23	cSA_entorhinal	0.9505	0.6341	0.13388	0.000266039	0.024801	97.3824
rs223490	4	103679117	T	G	T2D_OTHER	-0.04905	0.00768499	1.74e-10	cSA_entorhinal	0.0471	0.6267	0.940091	0.000111307	0.024801	40.737
rs2239647	14	33292743	C	A	T2D_OTHER	-0.0418304	0.00755973	3.14e-08	cSA_entorhinal	0.5524	0.6038	0.360259	8.37e-05	0.024801	30.6175
rs2289429	3	124412471	C	T	T2D_OTHER	0.0631367	0.0115222	4.26e-08	cSA_entorhinal	0.6092	1.6142	0.705876	8.2e-05	0.024801	30.0255
rs2347223	12	27963546	A	G	T2D_OTHER	-0.0526332	0.00757762	3.76e-12	cSA_entorhinal	-0.8239	0.6853	0.229268	0.000131818	0.024801	48.2449
rs2521247	11	2389710	T	C	T2D_OTHER	0.0513656	0.00771887	2.84e-11	cSA_entorhinal	0.1957	0.7531	0.794972	0.000120994	0.024801	44.2828
rs2641317	1	120516618	T	C	T2D_OTHER	0.0676294	0.0108141	4.01e-10	cSA_entorhinal	0.0961	0.9828	0.922106	0.000106862	0.024801	39.11
rs2682907	15	77883802	A	G	T2D_OTHER	-0.0693418	0.00762287	9.32e-20	cSA_entorhinal	-0.3549	0.6117	0.561789	0.000226065	0.024801	82.7467
rs2733269	12	41866717	G	A	T2D_OTHER	0.0425909	0.00754068	1.62e-08	cSA_entorhinal	1.1167	0.6093	0.0668384	8.72e-05	0.024801	31.9014
rs2783019	6	107422239	C	G	T2D_OTHER	-0.0466007	0.00767283	1.25e-09	cSA_entorhinal	0.2461	0.6942	0.722958	0.000100788	0.024801	36.8868
rs2796441	9	84308948	A	G	T2D_OTHER	-0.042119	0.00758151	2.77e-08	cSA_entorhinal	1.3302	0.6042	0.0276944	8.43e-05	0.024801	30.8633
rs28366036	3	186647763	C	A	T2D_OTHER	-0.05815	0.00763213	2.55e-14	cSA_entorhinal	0.4662	0.6462	0.470634	0.000158605	0.024801	58.0504
rs28624681	9	139237902	T	C	T2D_OTHER	-0.0762763	0.0082791	3.17e-20	cSA_entorhinal	-0.0598	0.9059	0.947369	0.000231895	0.024801	84.881
rs2925979	16	81534790	C	T	T2D_OTHER	-0.0530717	0.00796455	2.67e-11	cSA_entorhinal	0.9142	0.6497	0.159394	0.000121319	0.024801	44.4019
rs3102348	16	89374410	C	A	T2D_OTHER	0.0464658	0.00780751	2.66e-09	cSA_entorhinal	1.1716	0.7538	0.120123	9.68e-05	0.024801	35.4193
rs3110641	17	36047417	A	G	T2D_OTHER	-0.058729	0.00923389	2.02e-10	cSA_entorhinal	-0.5808	0.7867	0.460348	0.000110526	0.024801	40.4514
rs31910	5	14810834	T	C	T2D_OTHER	-0.0441774	0.00757146	5.39e-09	cSA_entorhinal	0.4783	0.6025	0.427278	9.3e-05	0.024801	34.0438
rs348330	1	229672955	A	G	T2D_OTHER	-0.0457315	0.00780846	4.72e-09	cSA_entorhinal	-0.3948	0.6574	0.548141	9.37e-05	0.024801	34.3003
rs34872471	10	114754071	C	T	T2D_OTHER	0.279356	0.00905986	1e-200	cSA_entorhinal	-0.1003	0.6604	0.879283	0.00259134	0.024801	950.759
rs35005436	7	74134911	T	C	T2D_OTHER	-0.0673479	0.0116474	7.37e-09	cSA_entorhinal	0.596	1.0722	0.578302	9.14e-05	0.024801	33.434
rs35352848	3	23455582	C	T	T2D_OTHER	-0.0727931	0.00812983	3.43e-19	cSA_entorhinal	-0.1253	0.7203	0.861901	0.000219028	0.024801	80.1706
rs35658696	5	102338811	G	A	T2D_OTHER	0.133146	0.0156383	1.68e-17	cSA_entorhinal	-1.2103	1.7619	0.492128	0.000198048	0.024801	72.4894
rs3736907	1	117560929	A	C	T2D_OTHER	-0.0466909	0.00846486	3.47e-08	cSA_entorhinal	-1.0522	0.6921	0.128435	8.31e-05	0.024801	30.4244
rs3765562	6	131973932	G	C	T2D_OTHER	0.0504774	0.00925148	4.87e-08	cSA_entorhinal	-0.6026	0.8947	0.500615	8.13e-05	0.024801	29.7693
rs429358	19	45411941	C	T	T2D_OTHER	-0.095356	0.00992849	7.67e-22	cSA_entorhinal	0.1459	0.84	0.862109	0.000251999	0.024801	92.2417
rs4374177	16	306243	G	A	T2D_OTHER	-0.0699238	0.0117921	3.03e-09	cSA_entorhinal	-1.4043	0.7708	0.0684742	9.61e-05	0.024801	35.1613
rs465983	5	55812130	G	A	T2D_OTHER	-0.0523675	0.0083383	3.38e-10	cSA_entorhinal	0.4754	0.7089	0.502465	0.000107771	0.024801	39.4427
rs4686471	3	187740899	C	T	T2D_OTHER	0.0494373	0.00773724	1.66e-10	cSA_entorhinal	-2.0037	0.6276	0.00140979	0.000111549	0.024801	40.8258
rs4745916	10	68463784	A	T	T2D_OTHER	0.0716466	0.00939165	2.37e-14	cSA_entorhinal	0.1416	0.8174	0.862469	0.000159007	0.024801	58.1976
rs4804833	19	7970635	G	A	T2D_OTHER	-0.0479924	0.00768773	4.3e-10	cSA_entorhinal	-0.5203	0.6296	0.408579	0.000106483	0.024801	38.9714
rs4841006	8	8501474	C	T	T2D_OTHER	-0.0452197	0.00751362	1.76e-09	cSA_entorhinal	-0.4973	0.5924	0.401208	9.9e-05	0.024801	36.2205
rs4864450	4	52803414	G	A	T2D_OTHER	0.0464397	0.00831757	2.36e-08	cSA_entorhinal	0.6253	0.7006	0.372114	8.52e-05	0.024801	31.1734
rs488321	13	33554405	C	T	T2D_OTHER	-0.0881274	0.0125965	2.63e-12	cSA_entorhinal	1.5135	0.8048	0.0600275	0.000133734	0.024801	48.9463
rs4937325	11	128222116	C	T	T2D_OTHER	-0.0529264	0.00791506	2.28e-11	cSA_entorhinal	-0.2493	0.6716	0.710486	0.000122169	0.024801	44.713
rs498475	7	28256240	A	G	T2D_OTHER	-0.0744758	0.00780229	1.36e-21	cSA_entorhinal	0.5063	0.6123	0.408304	0.000248918	0.024801	91.1137
rs5215	11	17408630	T	C	T2D_OTHER	-0.0637074	0.00746744	1.45e-17	cSA_entorhinal	-0.1472	0.6148	0.810774	0.000198851	0.024801	72.7837
rs55917610	17	47012551	G	C	T2D_OTHER	0.0439249	0.00802175	4.36e-08	cSA_entorhinal	-0.3991	0.636	0.530321	8.19e-05	0.024801	29.9834
rs56079333	18	1844795	C	T	T2D_OTHER	0.0667126	0.00985426	1.29e-11	cSA_entorhinal	-0.8921	0.8669	0.303447	0.000125225	0.024801	45.8316
rs56192168	18	40043844	G	A	T2D_OTHER	-0.0606891	0.0101683	2.4e-09	cSA_entorhinal	-0.391	0.9272	0.673244	9.73e-05	0.024801	35.6223
rs56348580	12	121432117	C	G	T2D_OTHER	-0.0869748	0.00835652	2.28e-25	cSA_entorhinal	-0.5491	0.6556	0.402282	0.000295928	0.024801	108.326
rs576123	9	136144308	T	C	T2D_OTHER	-0.0605367	0.00751772	8.11e-16	cSA_entorhinal	-1.5462	0.6736	0.0217086	0.00017716	0.024801	64.843
rs58031133	5	133878890	A	G	T2D_OTHER	-0.0415322	0.00752495	3.4e-08	cSA_entorhinal	-1.289	0.6433	0.0450989	8.32e-05	0.024801	30.4621
rs60308122	4	96175424	A	G	T2D_OTHER	0.0462904	0.00768717	1.73e-09	cSA_entorhinal	0.4779	0.6596	0.46874	9.91e-05	0.024801	36.2616
rs6062738	20	61289471	A	G	T2D_OTHER	-0.04447	0.00759137	4.69e-09	cSA_entorhinal	1.2805	0.6332	0.0431487	9.38e-05	0.024801	34.3156
rs607409	9	103825163	T	A	T2D_OTHER	0.0533698	0.0076867	3.84e-12	cSA_entorhinal	-0.0836	0.605	0.890097	0.000131714	0.024801	48.2069
rs6142129	20	32819871	G	A	T2D_OTHER	-0.0472156	0.00801156	3.78e-09	cSA_entorhinal	-0.5424	0.6593	0.410684	9.49e-05	0.024801	34.7324
rs61779305	1	39921811	C	G	T2D_OTHER	0.0719005	0.0104162	5.1e-12	cSA_entorhinal	-1.7864	0.9812	0.0686635	0.000130187	0.024801	47.6478
rs618652	6	139826722	G	T	T2D_OTHER	-0.0473438	0.0074855	2.54e-10	cSA_entorhinal	0.1231	0.6254	0.843957	0.000109299	0.024801	40.002
rs61909599	12	4675661	C	G	T2D_OTHER	0.0719389	0.0124013	6.6e-09	cSA_entorhinal	0.5009	1.0659	0.638404	9.19e-05	0.024801	33.6504
rs62092443	18	52922007	T	C	T2D_OTHER	0.0734534	0.0128529	1.1e-08	cSA_entorhinal	1.7967	1.3176	0.172689	8.92e-05	0.024801	32.6602
rs62111425	19	7198988	A	G	T2D_OTHER	-0.0771906	0.0141523	4.92e-08	cSA_entorhinal	-0.7682	1.0217	0.452121	8.13e-05	0.024801	29.749
rs62137406	2	43480221	T	C	T2D_OTHER	0.131665	0.0170847	1.29e-14	cSA_entorhinal	3.5749	3.2974	0.278295	0.000162268	0.024801	59.3914
rs62428761	6	143232380	A	G	T2D_OTHER	-0.0558372	0.00964015	6.95e-09	cSA_entorhinal	0.8059	0.896	0.368417	9.17e-05	0.024801	33.5488
rs66502159	16	75245937	T	C	T2D_OTHER	-0.12123	0.012896	5.43e-21	cSA_entorhinal	1.4944	0.9855	0.129421	0.000241426	0.024801	88.3706
rs66922415	18	57848651	G	A	T2D_OTHER	0.0562843	0.00952905	3.49e-09	cSA_entorhinal	0.8438	0.6886	0.22043	9.53e-05	0.024801	34.8877
rs6744646	2	628504	G	A	T2D_OTHER	0.0626062	0.0101653	7.33e-10	cSA_entorhinal	-0.5355	0.7859	0.495628	0.00010364	0.024801	37.9308
rs6916406	6	22009693	C	T	T2D_OTHER	0.0468072	0.0076126	7.81e-10	cSA_entorhinal	0.8726	0.6188	0.158496	0.000103298	0.024801	37.8057
rs6931514	6	20703952	G	A	T2D_OTHER	0.128897	0.00787819	3.61e-60	cSA_entorhinal	0.0383	0.6702	0.954428	0.00073096	0.024801	267.689
rs6968233	7	130463456	A	G	T2D_OTHER	0.0521832	0.00752467	4.06e-12	cSA_entorhinal	-0.5487	0.62	0.376157	0.000131404	0.024801	48.0932
rs7018475	9	22137685	G	T	T2D_OTHER	0.104889	0.00825352	5.31e-37	cSA_entorhinal	-0.6479	0.7119	0.36277	0.000441132	0.024801	161.502
rs703980	10	80943841	A	G	T2D_OTHER	-0.057633	0.00746388	1.15e-14	cSA_entorhinal	-0.0006	0.5917	0.999191	0.0001629	0.024801	59.6226
rs7109575	11	72463435	A	G	T2D_OTHER	-0.0953425	0.00888782	7.58e-27	cSA_entorhinal	-0.8447	0.8155	0.300293	0.000314358	0.024801	115.075
rs7144011	14	79940383	T	G	T2D_OTHER	0.0617926	0.00866709	1.01e-12	cSA_entorhinal	-0.9314	0.7234	0.197909	0.000138881	0.024801	50.8304
rs723943	14	73024299	A	G	T2D_OTHER	-0.0638088	0.0109951	6.5e-09	cSA_entorhinal	-0.4684	0.9607	0.625861	9.2e-05	0.024801	33.6791
rs73040004	12	4362909	C	T	T2D_OTHER	0.068862	0.00899026	1.86e-14	cSA_entorhinal	-0.2261	0.805	0.77881	0.000160296	0.024801	58.6695
rs73061095	3	185516807	G	T	T2D_OTHER	0.101522	0.00803241	1.29e-36	cSA_entorhinal	-0.2004	0.6512	0.758281	0.000436332	0.024801	159.745
rs73347525	14	101255172	G	A	T2D_OTHER	-0.0555724	0.00912767	1.14e-09	cSA_entorhinal	-1.9449	0.9655	0.0439679	0.000101282	0.024801	37.0677
rs74046911	11	2858636	T	C	T2D_OTHER	-0.218197	0.0147747	2.34e-49	cSA_entorhinal	2.2956	1.5748	0.144921	0.000595634	0.024801	218.101
rs74628648	12	97851002	T	C	T2D_OTHER	-0.0918357	0.0141837	9.5e-11	cSA_entorhinal	-1.0342	1.251	0.408408	0.000114544	0.024801	41.922
rs7529073	1	214147889	C	T	T2D_OTHER	-0.047672	0.00749761	2.04e-10	cSA_entorhinal	0.0953	0.6054	0.874917	0.000110462	0.024801	40.4277
rs76176349	11	75974984	T	G	T2D_OTHER	0.136667	0.0239898	1.22e-08	cSA_entorhinal	-3.5927	2.5961	0.166394	8.87e-05	0.024801	32.4543
rs7631359	3	12296751	G	T	T2D_OTHER	-0.0755723	0.011958	2.62e-10	cSA_entorhinal	0.0712	0.8358	0.932112	0.000109129	0.024801	39.9398
rs77211255	14	29055615	G	T	T2D_OTHER	-0.110974	0.0198922	2.42e-08	cSA_entorhinal	3.7146	3.5033	0.289002	8.5e-05	0.024801	31.1225
rs77481436	3	47506230	A	G	T2D_OTHER	0.0766232	0.0122623	4.14e-10	cSA_entorhinal	-3.8901	1.6951	0.0217383	0.000106686	0.024801	39.0458
rs77789961	14	101250258	T	C	T2D_OTHER	0.0975579	0.0176076	3.01e-08	cSA_entorhinal	3.5394	2.7162	0.192551	8.39e-05	0.024801	30.6989
rs7788808	7	150536681	C	T	T2D_OTHER	0.0584759	0.00872976	2.11e-11	cSA_entorhinal	0.4987	0.7039	0.478646	0.000122595	0.024801	44.869
rs7799234	7	76135403	C	T	T2D_OTHER	-0.0511144	0.0082718	6.44e-10	cSA_entorhinal	0.3454	0.7502	0.645222	0.000104332	0.024801	38.1842
rs7845219	8	95937502	C	T	T2D_OTHER	-0.0441317	0.00745981	3.3e-09	cSA_entorhinal	-1.0623	0.5925	0.0729871	9.56e-05	0.024801	34.998
rs78470967	12	4521511	A	T	T2D_OTHER	-0.211491	0.0201081	7.16e-26	cSA_entorhinal	0.5673	1.7242	0.742139	0.000302196	0.024801	110.621
rs79400013	15	52533066	A	G	T2D_OTHER	-0.158763	0.0283382	2.11e-08	cSA_entorhinal	-0.3914	2.3415	0.867246	8.58e-05	0.024801	31.3871
rs7948351	11	128044820	T	C	T2D_OTHER	-0.0577124	0.0105346	4.29e-08	cSA_entorhinal	0.289	0.8336	0.728825	8.2e-05	0.024801	30.0123
rs80196932	6	117996631	C	T	T2D_OTHER	-0.0523614	0.00942125	2.73e-08	cSA_entorhinal	-0.5523	0.8443	0.513014	8.44e-05	0.024801	30.8889
rs8071043	17	3988451	C	T	T2D_OTHER	0.0725286	0.00804814	2.03e-19	cSA_entorhinal	0.9161	0.6467	0.156607	0.000221876	0.024801	81.2129
rs8073177	17	7440584	C	T	T2D_OTHER	-0.0557712	0.0085468	6.78e-11	cSA_entorhinal	-1.1766	0.7207	0.102557	0.000116343	0.024801	42.5805
rs8100204	19	19393714	A	G	T2D_OTHER	0.0892233	0.0101964	2.12e-18	cSA_entorhinal	-4.102	1.0637	0.000115092	0.000209194	0.024801	76.5703
rs853974	6	127068983	C	T	T2D_OTHER	-0.0577151	0.00835468	4.91e-12	cSA_entorhinal	2.0182	0.6938	0.00362694	0.000130389	0.024801	47.7218
rs878521	7	44255643	A	G	T2D_OTHER	0.0682635	0.00915572	8.93e-14	cSA_entorhinal	-0.3113	0.7208	0.665828	0.000151881	0.024801	55.5891
rs897558	11	93255014	G	A	T2D_OTHER	0.0421866	0.00748482	1.74e-08	cSA_entorhinal	-0.623	0.5914	0.292143	8.68e-05	0.024801	31.7676
rs9457	4	6304799	C	G	T2D_OTHER	0.0680574	0.00755358	2.06e-19	cSA_entorhinal	0.1674	0.6316	0.790978	0.000221782	0.024801	81.1788
rs9479509	6	153427265	A	G	T2D_OTHER	0.0466791	0.00782682	2.46e-09	cSA_entorhinal	0.2787	0.6499	0.668043	9.72e-05	0.024801	35.569
rs9505086	6	7232186	C	T	T2D_OTHER	0.0688248	0.00752983	6.23e-20	cSA_entorhinal	-0.3334	0.6146	0.587497	0.000228244	0.024801	83.5444
rs9565546	13	80710954	T	A	T2D_OTHER	-0.0589457	0.00821385	7.16e-13	cSA_entorhinal	0.9019	0.6591	0.171193	0.000140711	0.024801	51.5001
rs963740	13	51096095	T	A	T2D_OTHER	-0.0742546	0.00920231	7.08e-16	cSA_entorhinal	0.1202	0.6467	0.852549	0.000177891	0.024801	65.1104
rs9901746	17	36103149	G	A	T2D_OTHER	0.0566447	0.00754153	5.87e-14	cSA_entorhinal	-0.3477	0.6582	0.59732	0.000154138	0.024801	56.4153
rs10184004	2	165508389	T	C	T2D_OTHER	-0.0669563	0.00781391	1.05e-17	cSA_frontalpole	-0.2216	0.28	0.428694	0.000200603	0.0251623	73.425
rs10408179	19	46157004	C	T	T2D_OTHER	-0.0572602	0.00751735	2.59e-14	cSA_frontalpole	0.4516	0.2991	0.131078	0.000158521	0.0251623	58.0195
rs10504042	8	41515993	A	G	T2D_OTHER	0.0649675	0.00750307	4.77e-18	cSA_frontalpole	0.2436	0.2787	0.382087	0.000204835	0.0251623	74.9742
rs10770143	11	2195267	T	C	T2D_OTHER	-0.062601	0.00786153	1.68e-15	cSA_frontalpole	-0.2497	0.3119	0.423377	0.000173241	0.0251623	63.4083
rs10822803	10	68073415	C	T	T2D_OTHER	0.0546091	0.00982758	2.75e-08	cSA_frontalpole	-0.0605	0.4816	0.90003	8.44e-05	0.0251623	30.877
rs10830963	11	92708710	G	C	T2D_OTHER	0.0981017	0.00777925	1.84e-36	cSA_frontalpole	0.2984	0.3329	0.370058	0.000434377	0.0251623	159.029
rs10882099	10	94460650	C	T	T2D_OTHER	-0.0814717	0.00748394	1.34e-27	cSA_frontalpole	-0.042	0.279	0.88034	0.000323736	0.0251623	118.509
rs10906396	10	13551876	T	C	T2D_OTHER	0.0425169	0.00752916	1.63e-08	cSA_frontalpole	-0.138	0.2875	0.631227	8.71e-05	0.0251623	31.888
rs10965247	9	22132729	G	A	T2D_OTHER	-0.112298	0.010586	2.73e-26	cSA_frontalpole	0.2803	0.3759	0.455863	0.000307415	0.0251623	112.532
rs10974438	9	4291928	C	A	T2D_OTHER	0.047837	0.00771848	5.73e-10	cSA_frontalpole	0.3997	0.293	0.172516	0.000104954	0.0251623	38.4116
rs10998851	10	71302750	G	T	T2D_OTHER	0.0508902	0.00750951	1.23e-11	cSA_frontalpole	0.4191	0.2996	0.161853	0.000125478	0.0251623	45.9243
rs11169182	12	50248052	T	C	T2D_OTHER	0.0448749	0.0074883	2.06e-09	cSA_frontalpole	0.4347	0.2768	0.116311	9.81e-05	0.0251623	35.9119
rs112108223	12	4271088	A	G	T2D_OTHER	-0.371411	0.0275901	2.63e-41	cSA_frontalpole	0.134	2.1371	0.950004	0.000494956	0.0251623	181.218
rs112412537	2	60586793	A	G	T2D_OTHER	0.111986	0.0156875	9.43e-13	cSA_frontalpole	0.3037	0.7277	0.676428	0.000139232	0.0251623	50.9586
rs11257659	10	12309269	T	C	T2D_OTHER	0.0919785	0.00842523	9.56e-28	cSA_frontalpole	-0.4723	0.3478	0.174475	0.000325571	0.0251623	119.181
rs112650492	20	42690855	G	C	T2D_OTHER	0.156347	0.0197841	2.73e-15	cSA_frontalpole	-1.5398	0.9632	0.109903	0.000170628	0.0251623	62.4517
rs112694524	2	43453721	A	G	T2D_OTHER	-0.153365	0.0214915	9.6e-13	cSA_frontalpole	-0.1637	0.5405	0.761991	0.000139135	0.0251623	50.9233
rs114322470	10	114736670	G	T	T2D_OTHER	-0.246424	0.0261285	4.05e-21	cSA_frontalpole	0.5767	1.2223	0.637059	0.000243002	0.0251623	88.9477
rs11558471	8	118185733	G	A	T2D_OTHER	-0.0906146	0.00772558	9.03e-32	cSA_frontalpole	0.0786	0.2971	0.79135	0.000375793	0.0251623	137.573
rs11629791	15	90449135	G	A	T2D_OTHER	-0.0543792	0.00858654	2.4e-10	cSA_frontalpole	-0.2038	0.3222	0.527043	0.000109587	0.0251623	40.1076
rs11668587	19	18829770	G	A	T2D_OTHER	-0.0514021	0.00752098	8.23e-12	cSA_frontalpole	0.1937	0.2927	0.508119	0.000127625	0.0251623	46.7101
rs11719201	3	123068744	T	C	T2D_OTHER	-0.0810538	0.00990307	2.73e-16	cSA_frontalpole	-0.3107	0.323	0.33609	0.000183023	0.0251623	66.9892
rs11772918	7	46609344	G	A	T2D_OTHER	0.0424983	0.00754668	1.79e-08	cSA_frontalpole	-0.1764	0.2883	0.540629	8.67e-05	0.0251623	31.7124
rs1182436	7	157027753	C	T	T2D_OTHER	0.0865023	0.0107093	6.62e-16	cSA_frontalpole	0.3876	0.361	0.282964	0.000178252	0.0251623	65.2425
rs11830234	12	66246797	G	A	T2D_OTHER	0.191249	0.024532	6.39e-15	cSA_frontalpole	1.5555	0.9123	0.0881886	0.00016605	0.0251623	60.7757
rs12001437	9	34074476	C	T	T2D_OTHER	0.0459621	0.00780698	3.93e-09	cSA_frontalpole	0.3867	0.2879	0.179215	9.47e-05	0.0251623	34.6602
rs12507026	4	45181334	T	A	T2D_OTHER	0.0664382	0.00749054	7.34e-19	cSA_frontalpole	0.1815	0.2788	0.515044	0.000214929	0.0251623	78.6696
rs12595158	15	62316035	T	C	T2D_OTHER	-0.0776112	0.0125198	5.68e-10	cSA_frontalpole	-0.8319	0.8685	0.338134	0.000104999	0.0251623	38.4283
rs1260326	2	27730940	C	T	T2D_OTHER	0.0581403	0.00787427	1.54e-13	cSA_frontalpole	-0.0576	0.2823	0.838324	0.000148952	0.0251623	54.517
rs12769661	10	71335802	A	G	T2D_OTHER	-0.0504476	0.00843682	2.24e-09	cSA_frontalpole	0.3615	0.3246	0.265417	9.77e-05	0.0251623	35.7537
rs13018260	2	60287980	C	T	T2D_OTHER	0.0571727	0.00861401	3.2e-11	cSA_frontalpole	0.8174	0.3248	0.0118485	0.000120363	0.0251623	44.0519
rs13427924	2	166607746	C	T	T2D_OTHER	-0.0426292	0.00747143	1.16e-08	cSA_frontalpole	0.1616	0.2771	0.55977	8.9e-05	0.0251623	32.554
rs1373674	4	85352958	C	T	T2D_OTHER	-0.0943572	0.0151142	4.29e-10	cSA_frontalpole	0.3836	0.8785	0.662363	0.000106491	0.0251623	38.9742
rs1429935	18	21086216	C	A	T2D_OTHER	-0.0498392	0.00747751	2.64e-11	cSA_frontalpole	0.1753	0.283	0.53563	0.000121382	0.0251623	44.4248
rs1558902	16	53803574	A	T	T2D_OTHER	0.126813	0.00753524	1.49e-63	cSA_frontalpole	0.3006	0.2788	0.280948	0.000773349	0.0251623	283.225
rs1604038	3	170709193	T	C	T2D_OTHER	-0.0541567	0.00849073	1.79e-10	cSA_frontalpole	-0.4281	0.2992	0.152483	0.000111159	0.0251623	40.6829
rs16872768	5	74982207	C	T	T2D_OTHER	-0.0415694	0.00761562	4.8e-08	cSA_frontalpole	-0.2834	0.2835	0.317481	8.14e-05	0.0251623	29.7944
rs16988304	22	30516140	C	T	T2D_OTHER	-0.0765325	0.0135198	1.51e-08	cSA_frontalpole	-0.0609	0.4942	0.901925	8.76e-05	0.0251623	32.0442
rs17036160	3	12329783	T	C	T2D_OTHER	-0.103267	0.0100726	1.16e-24	cSA_frontalpole	-0.1035	0.4118	0.801555	0.00028714	0.0251623	105.108
rs1705263	12	71523043	A	C	T2D_OTHER	-0.0486267	0.00750214	9.07e-11	cSA_frontalpole	-0.0982	0.2748	0.720829	0.000114791	0.0251623	42.0123
rs17383290	1	51039300	G	A	T2D_OTHER	-0.0498203	0.00848193	4.26e-09	cSA_frontalpole	0.2674	0.2766	0.333675	9.43e-05	0.0251623	34.5001
rs17615494	2	58950363	T	G	T2D_OTHER	0.055643	0.00856209	8.1e-11	cSA_frontalpole	-0.0911	0.3043	0.764653	0.000115396	0.0251623	42.2337
rs17791513	9	81905590	G	A	T2D_OTHER	-0.0730442	0.0116312	3.39e-10	cSA_frontalpole	0.2949	0.5777	0.60972	0.000107759	0.0251623	39.4385
rs1864193	19	7114213	A	C	T2D_OTHER	0.0672615	0.010407	1.03e-10	cSA_frontalpole	0.1517	0.4068	0.709215	0.000114133	0.0251623	41.7715
rs1988138	12	97500600	T	C	T2D_OTHER	-0.0488199	0.00877479	2.64e-08	cSA_frontalpole	0.1178	0.353	0.738598	8.46e-05	0.0251623	30.9541
rs2138157	2	227103717	C	A	T2D_OTHER	0.0770218	0.00780499	5.71e-23	cSA_frontalpole	0.0536	0.2946	0.855629	0.000266039	0.0251623	97.3824
rs223490	4	103679117	T	G	T2D_OTHER	-0.04905	0.00768499	1.74e-10	cSA_frontalpole	0.2404	0.2908	0.408416	0.000111307	0.0251623	40.737
rs2239647	14	33292743	C	A	T2D_OTHER	-0.0418304	0.00755973	3.14e-08	cSA_frontalpole	0.2628	0.2809	0.349498	8.37e-05	0.0251623	30.6175
rs2289429	3	124412471	C	T	T2D_OTHER	0.0631367	0.0115222	4.26e-08	cSA_frontalpole	-0.3279	0.7561	0.664526	8.2e-05	0.0251623	30.0255
rs2347223	12	27963546	A	G	T2D_OTHER	-0.0526332	0.00757762	3.76e-12	cSA_frontalpole	0.0807	0.3196	0.800652	0.000131818	0.0251623	48.2449
rs2521247	11	2389710	T	C	T2D_OTHER	0.0513656	0.00771887	2.84e-11	cSA_frontalpole	-0.5035	0.3499	0.150155	0.000120994	0.0251623	44.2828
rs2641317	1	120516618	T	C	T2D_OTHER	0.0676294	0.0108141	4.01e-10	cSA_frontalpole	-0.6287	0.4573	0.169191	0.000106862	0.0251623	39.11
rs2682907	15	77883802	A	G	T2D_OTHER	-0.0693418	0.00762287	9.32e-20	cSA_frontalpole	-0.2179	0.2837	0.442449	0.000226065	0.0251623	82.7467
rs2733269	12	41866717	G	A	T2D_OTHER	0.0425909	0.00754068	1.62e-08	cSA_frontalpole	0.3312	0.284	0.243535	8.72e-05	0.0251623	31.9014
rs2783019	6	107422239	C	G	T2D_OTHER	-0.0466007	0.00767283	1.25e-09	cSA_frontalpole	0.0814	0.3196	0.79896	0.000100788	0.0251623	36.8868
rs2796441	9	84308948	A	G	T2D_OTHER	-0.042119	0.00758151	2.77e-08	cSA_frontalpole	-0.1953	0.281	0.487044	8.43e-05	0.0251623	30.8633
rs28366036	3	186647763	C	A	T2D_OTHER	-0.05815	0.00763213	2.55e-14	cSA_frontalpole	-0.3046	0.2999	0.309786	0.000158605	0.0251623	58.0504
rs28624681	9	139237902	T	C	T2D_OTHER	-0.0762763	0.0082791	3.17e-20	cSA_frontalpole	1.0827	0.4199	0.00992386	0.000231895	0.0251623	84.881
rs2925979	16	81534790	C	T	T2D_OTHER	-0.0530717	0.00796455	2.67e-11	cSA_frontalpole	0.4739	0.3018	0.116358	0.000121319	0.0251623	44.4019
rs3102348	16	89374410	C	A	T2D_OTHER	0.0464658	0.00780751	2.66e-09	cSA_frontalpole	0.1335	0.3517	0.704254	9.68e-05	0.0251623	35.4193
rs3110641	17	36047417	A	G	T2D_OTHER	-0.058729	0.00923389	2.02e-10	cSA_frontalpole	0.1491	0.367	0.684546	0.000110526	0.0251623	40.4514
rs31910	5	14810834	T	C	T2D_OTHER	-0.0441774	0.00757146	5.39e-09	cSA_frontalpole	0.225	0.2808	0.422968	9.3e-05	0.0251623	34.0438
rs348330	1	229672955	A	G	T2D_OTHER	-0.0457315	0.00780846	4.72e-09	cSA_frontalpole	-0.2456	0.3089	0.426567	9.37e-05	0.0251623	34.3003
rs34872471	10	114754071	C	T	T2D_OTHER	0.279356	0.00905986	1e-200	cSA_frontalpole	0.2771	0.307	0.366735	0.00259134	0.0251623	950.759
rs35005436	7	74134911	T	C	T2D_OTHER	-0.0673479	0.0116474	7.37e-09	cSA_frontalpole	-0.0743	0.5092	0.883988	9.14e-05	0.0251623	33.434
rs35352848	3	23455582	C	T	T2D_OTHER	-0.0727931	0.00812983	3.43e-19	cSA_frontalpole	0.2674	0.3355	0.42544	0.000219028	0.0251623	80.1706
rs35658696	5	102338811	G	A	T2D_OTHER	0.133146	0.0156383	1.68e-17	cSA_frontalpole	0.0671	0.841	0.936407	0.000198048	0.0251623	72.4894
rs3736907	1	117560929	A	C	T2D_OTHER	-0.0466909	0.00846486	3.47e-08	cSA_frontalpole	-0.0454	0.3217	0.887771	8.31e-05	0.0251623	30.4244
rs3765562	6	131973932	G	C	T2D_OTHER	0.0504774	0.00925148	4.87e-08	cSA_frontalpole	-0.1491	0.4132	0.718217	8.13e-05	0.0251623	29.7693
rs429358	19	45411941	C	T	T2D_OTHER	-0.095356	0.00992849	7.67e-22	cSA_frontalpole	0.1989	0.3933	0.613053	0.000251999	0.0251623	92.2417
rs4374177	16	306243	G	A	T2D_OTHER	-0.0699238	0.0117921	3.03e-09	cSA_frontalpole	0.1865	0.3586	0.603009	9.61e-05	0.0251623	35.1613
rs45551238	20	57607363	T	C	T2D_OTHER	-0.18201	0.018106	8.96e-24	cSA_frontalpole	0.4103	1.9327	0.831878	0.00027606	0.0251623	101.052
rs465983	5	55812130	G	A	T2D_OTHER	-0.0523675	0.0083383	3.38e-10	cSA_frontalpole	-0.3368	0.3287	0.305532	0.000107771	0.0251623	39.4427
rs4686471	3	187740899	C	T	T2D_OTHER	0.0494373	0.00773724	1.66e-10	cSA_frontalpole	-0.1939	0.2916	0.506081	0.000111549	0.0251623	40.8258
rs4745916	10	68463784	A	T	T2D_OTHER	0.0716466	0.00939165	2.37e-14	cSA_frontalpole	0.0267	0.3811	0.944146	0.000159007	0.0251623	58.1976
rs4804833	19	7970635	G	A	T2D_OTHER	-0.0479924	0.00768773	4.3e-10	cSA_frontalpole	-0.0516	0.2918	0.859639	0.000106483	0.0251623	38.9714
rs4841006	8	8501474	C	T	T2D_OTHER	-0.0452197	0.00751362	1.76e-09	cSA_frontalpole	0.0777	0.2754	0.77784	9.9e-05	0.0251623	36.2205
rs4864450	4	52803414	G	A	T2D_OTHER	0.0464397	0.00831757	2.36e-08	cSA_frontalpole	-0.0016	0.3273	0.9961	8.52e-05	0.0251623	31.1734
rs488321	13	33554405	C	T	T2D_OTHER	-0.0881274	0.0125965	2.63e-12	cSA_frontalpole	-0.058	0.3758	0.877344	0.000133734	0.0251623	48.9463
rs4937325	11	128222116	C	T	T2D_OTHER	-0.0529264	0.00791506	2.28e-11	cSA_frontalpole	0.1719	0.3123	0.582023	0.000122169	0.0251623	44.713
rs498475	7	28256240	A	G	T2D_OTHER	-0.0744758	0.00780229	1.36e-21	cSA_frontalpole	-0.1495	0.2843	0.59899	0.000248918	0.0251623	91.1137
rs5215	11	17408630	T	C	T2D_OTHER	-0.0637074	0.00746744	1.45e-17	cSA_frontalpole	0.3003	0.285	0.292028	0.000198851	0.0251623	72.7837
rs55917610	17	47012551	G	C	T2D_OTHER	0.0439249	0.00802175	4.36e-08	cSA_frontalpole	0.1631	0.2962	0.581879	8.19e-05	0.0251623	29.9834
rs56079333	18	1844795	C	T	T2D_OTHER	0.0667126	0.00985426	1.29e-11	cSA_frontalpole	0.1889	0.4022	0.638593	0.000125225	0.0251623	45.8316
rs56175143	1	114599755	A	G	T2D_OTHER	0.0963681	0.0172569	2.35e-08	cSA_frontalpole	2.1703	2.3058	0.346584	8.52e-05	0.0251623	31.1845
rs56192168	18	40043844	G	A	T2D_OTHER	-0.0606891	0.0101683	2.4e-09	cSA_frontalpole	-0.3991	0.4307	0.354118	9.73e-05	0.0251623	35.6223
rs56348580	12	121432117	C	G	T2D_OTHER	-0.0869748	0.00835652	2.28e-25	cSA_frontalpole	-0.1882	0.3045	0.536534	0.000295928	0.0251623	108.326
rs576123	9	136144308	T	C	T2D_OTHER	-0.0605367	0.00751772	8.11e-16	cSA_frontalpole	0.4209	0.3135	0.179407	0.00017716	0.0251623	64.843
rs58031133	5	133878890	A	G	T2D_OTHER	-0.0415322	0.00752495	3.4e-08	cSA_frontalpole	-0.0516	0.2992	0.863076	8.32e-05	0.0251623	30.4621
rs60308122	4	96175424	A	G	T2D_OTHER	0.0462904	0.00768717	1.73e-09	cSA_frontalpole	0.0751	0.3071	0.806808	9.91e-05	0.0251623	36.2616
rs6062738	20	61289471	A	G	T2D_OTHER	-0.04447	0.00759137	4.69e-09	cSA_frontalpole	-0.3501	0.2939	0.233567	9.38e-05	0.0251623	34.3156
rs607409	9	103825163	T	A	T2D_OTHER	0.0533698	0.0076867	3.84e-12	cSA_frontalpole	-0.2017	0.2803	0.47178	0.000131714	0.0251623	48.2069
rs6142129	20	32819871	G	A	T2D_OTHER	-0.0472156	0.00801156	3.78e-09	cSA_frontalpole	-0.4286	0.3068	0.162413	9.49e-05	0.0251623	34.7324
rs61779305	1	39921811	C	G	T2D_OTHER	0.0719005	0.0104162	5.1e-12	cSA_frontalpole	0.7514	0.4604	0.102667	0.000130187	0.0251623	47.6478
rs618652	6	139826722	G	T	T2D_OTHER	-0.0473438	0.0074855	2.54e-10	cSA_frontalpole	0.2135	0.2893	0.460522	0.000109299	0.0251623	40.002
rs61909599	12	4675661	C	G	T2D_OTHER	0.0719389	0.0124013	6.6e-09	cSA_frontalpole	-0.6005	0.4981	0.227979	9.19e-05	0.0251623	33.6504
rs62092443	18	52922007	T	C	T2D_OTHER	0.0734534	0.0128529	1.1e-08	cSA_frontalpole	0.1022	0.6106	0.867074	8.92e-05	0.0251623	32.6602
rs62111425	19	7198988	A	G	T2D_OTHER	-0.0771906	0.0141523	4.92e-08	cSA_frontalpole	0.5079	0.4757	0.28566	8.13e-05	0.0251623	29.749
rs62137406	2	43480221	T	C	T2D_OTHER	0.131665	0.0170847	1.29e-14	cSA_frontalpole	0.1351	1.5555	0.930788	0.000162268	0.0251623	59.3914
rs62428761	6	143232380	A	G	T2D_OTHER	-0.0558372	0.00964015	6.95e-09	cSA_frontalpole	0.7725	0.4155	0.062998	9.17e-05	0.0251623	33.5488
rs66502159	16	75245937	T	C	T2D_OTHER	-0.12123	0.012896	5.43e-21	cSA_frontalpole	0.0525	0.458	0.908739	0.000241426	0.0251623	88.3706
rs66922415	18	57848651	G	A	T2D_OTHER	0.0562843	0.00952905	3.49e-09	cSA_frontalpole	0.1029	0.3202	0.747936	9.53e-05	0.0251623	34.8877
rs6744646	2	628504	G	A	T2D_OTHER	0.0626062	0.0101653	7.33e-10	cSA_frontalpole	0.605	0.3647	0.0971364	0.00010364	0.0251623	37.9308
rs6916406	6	22009693	C	T	T2D_OTHER	0.0468072	0.0076126	7.81e-10	cSA_frontalpole	0.176	0.2863	0.538727	0.000103298	0.0251623	37.8057
rs6931514	6	20703952	G	A	T2D_OTHER	0.128897	0.00787819	3.61e-60	cSA_frontalpole	0.1774	0.3113	0.568767	0.00073096	0.0251623	267.689
rs6968233	7	130463456	A	G	T2D_OTHER	0.0521832	0.00752467	4.06e-12	cSA_frontalpole	0.6317	0.2883	0.0284431	0.000131404	0.0251623	48.0932
rs7018475	9	22137685	G	T	T2D_OTHER	0.104889	0.00825352	5.31e-37	cSA_frontalpole	0.0735	0.3298	0.823643	0.000441132	0.0251623	161.502
rs703980	10	80943841	A	G	T2D_OTHER	-0.057633	0.00746388	1.15e-14	cSA_frontalpole	-0.2808	0.2754	0.307914	0.0001629	0.0251623	59.6226
rs7109575	11	72463435	A	G	T2D_OTHER	-0.0953425	0.00888782	7.58e-27	cSA_frontalpole	0.2434	0.3768	0.518301	0.000314358	0.0251623	115.075
rs7144011	14	79940383	T	G	T2D_OTHER	0.0617926	0.00866709	1.01e-12	cSA_frontalpole	0.0663	0.3355	0.843346	0.000138881	0.0251623	50.8304
rs723943	14	73024299	A	G	T2D_OTHER	-0.0638088	0.0109951	6.5e-09	cSA_frontalpole	0.3396	0.4462	0.446601	9.2e-05	0.0251623	33.6791
rs73040004	12	4362909	C	T	T2D_OTHER	0.068862	0.00899026	1.86e-14	cSA_frontalpole	-0.1863	0.3742	0.618581	0.000160296	0.0251623	58.6695
rs73061095	3	185516807	G	T	T2D_OTHER	0.101522	0.00803241	1.29e-36	cSA_frontalpole	-0.0948	0.3023	0.753828	0.000436332	0.0251623	159.745
rs73347525	14	101255172	G	A	T2D_OTHER	-0.0555724	0.00912767	1.14e-09	cSA_frontalpole	-0.4162	0.4455	0.350185	0.000101282	0.0251623	37.0677
rs74046911	11	2858636	T	C	T2D_OTHER	-0.218197	0.0147747	2.34e-49	cSA_frontalpole	-1.245	0.7477	0.0958915	0.000595634	0.0251623	218.101
rs74628648	12	97851002	T	C	T2D_OTHER	-0.0918357	0.0141837	9.5e-11	cSA_frontalpole	0.8754	0.5798	0.131087	0.000114544	0.0251623	41.922
rs7529073	1	214147889	C	T	T2D_OTHER	-0.047672	0.00749761	2.04e-10	cSA_frontalpole	-0.2417	0.2775	0.383759	0.000110462	0.0251623	40.4277
rs76176349	11	75974984	T	G	T2D_OTHER	0.136667	0.0239898	1.22e-08	cSA_frontalpole	-0.877	1.2281	0.475158	8.87e-05	0.0251623	32.4543
rs7631359	3	12296751	G	T	T2D_OTHER	-0.0755723	0.011958	2.62e-10	cSA_frontalpole	-0.4386	0.3891	0.259651	0.000109129	0.0251623	39.9398
rs77211255	14	29055615	G	T	T2D_OTHER	-0.110974	0.0198922	2.42e-08	cSA_frontalpole	0.0774	1.6312	0.962155	8.5e-05	0.0251623	31.1225
rs77481436	3	47506230	A	G	T2D_OTHER	0.0766232	0.0122623	4.14e-10	cSA_frontalpole	0.3464	0.7918	0.66176	0.000106686	0.0251623	39.0458
rs77789961	14	101250258	T	C	T2D_OTHER	0.0975579	0.0176076	3.01e-08	cSA_frontalpole	3.0039	1.2566	0.0168255	8.39e-05	0.0251623	30.6989
rs7788808	7	150536681	C	T	T2D_OTHER	0.0584759	0.00872976	2.11e-11	cSA_frontalpole	0.1992	0.3281	0.543763	0.000122595	0.0251623	44.869
rs7799234	7	76135403	C	T	T2D_OTHER	-0.0511144	0.0082718	6.44e-10	cSA_frontalpole	0.2151	0.3435	0.531183	0.000104332	0.0251623	38.1842
rs7845219	8	95937502	C	T	T2D_OTHER	-0.0441317	0.00745981	3.3e-09	cSA_frontalpole	-0.044	0.275	0.872881	9.56e-05	0.0251623	34.998
rs78470967	12	4521511	A	T	T2D_OTHER	-0.211491	0.0201081	7.16e-26	cSA_frontalpole	-0.7126	0.8085	0.378109	0.000302196	0.0251623	110.621
rs79400013	15	52533066	A	G	T2D_OTHER	-0.158763	0.0283382	2.11e-08	cSA_frontalpole	-0.607	1.0966	0.579901	8.58e-05	0.0251623	31.3871
rs7948351	11	128044820	T	C	T2D_OTHER	-0.0577124	0.0105346	4.29e-08	cSA_frontalpole	0.2103	0.3871	0.586944	8.2e-05	0.0251623	30.0123
rs80196932	6	117996631	C	T	T2D_OTHER	-0.0523614	0.00942125	2.73e-08	cSA_frontalpole	-0.2756	0.3915	0.481458	8.44e-05	0.0251623	30.8889
rs8071043	17	3988451	C	T	T2D_OTHER	0.0725286	0.00804814	2.03e-19	cSA_frontalpole	-0.4169	0.3002	0.164912	0.000221876	0.0251623	81.2129
rs8073177	17	7440584	C	T	T2D_OTHER	-0.0557712	0.0085468	6.78e-11	cSA_frontalpole	-0.3721	0.3341	0.265391	0.000116343	0.0251623	42.5805
rs8100204	19	19393714	A	G	T2D_OTHER	0.0892233	0.0101964	2.12e-18	cSA_frontalpole	-0.0893	0.4967	0.85732	0.000209194	0.0251623	76.5703
rs853974	6	127068983	C	T	T2D_OTHER	-0.0577151	0.00835468	4.91e-12	cSA_frontalpole	0.5559	0.3215	0.0837943	0.000130389	0.0251623	47.7218
rs878521	7	44255643	A	G	T2D_OTHER	0.0682635	0.00915572	8.93e-14	cSA_frontalpole	-0.0679	0.3342	0.839001	0.000151881	0.0251623	55.5891
rs897558	11	93255014	G	A	T2D_OTHER	0.0421866	0.00748482	1.74e-08	cSA_frontalpole	0.1137	0.2748	0.679053	8.68e-05	0.0251623	31.7676
rs9457	4	6304799	C	G	T2D_OTHER	0.0680574	0.00755358	2.06e-19	cSA_frontalpole	-0.1412	0.2938	0.630801	0.000221782	0.0251623	81.1788
rs9479509	6	153427265	A	G	T2D_OTHER	0.0466791	0.00782682	2.46e-09	cSA_frontalpole	-0.0624	0.3004	0.835445	9.72e-05	0.0251623	35.569
rs9505086	6	7232186	C	T	T2D_OTHER	0.0688248	0.00752983	6.23e-20	cSA_frontalpole	0.1504	0.2852	0.597951	0.000228244	0.0251623	83.5444
rs9565546	13	80710954	T	A	T2D_OTHER	-0.0589457	0.00821385	7.16e-13	cSA_frontalpole	-0.1522	0.3053	0.618113	0.000140711	0.0251623	51.5001
rs963740	13	51096095	T	A	T2D_OTHER	-0.0742546	0.00920231	7.08e-16	cSA_frontalpole	0.139	0.3006	0.643788	0.000177891	0.0251623	65.1104
rs9901746	17	36103149	G	A	T2D_OTHER	0.0566447	0.00754153	5.87e-14	cSA_frontalpole	-0.0985	0.3049	0.746652	0.000154138	0.0251623	56.4153
rs10184004	2	165508389	T	C	T2D_OTHER	-0.0669563	0.00781391	1.05e-17	cSA_fusiform	0.9293	2.2925	0.685209	0.000200603	0.0248862	73.425
rs10408179	19	46157004	C	T	T2D_OTHER	-0.0572602	0.00751735	2.59e-14	cSA_fusiform	-1.0895	2.467	0.658757	0.000158521	0.0248862	58.0195
rs10504042	8	41515993	A	G	T2D_OTHER	0.0649675	0.00750307	4.77e-18	cSA_fusiform	-1.297	2.2884	0.570869	0.000204835	0.0248862	74.9742
rs10770143	11	2195267	T	C	T2D_OTHER	-0.062601	0.00786153	1.68e-15	cSA_fusiform	-0.7794	2.5802	0.762599	0.000173241	0.0248862	63.4083
rs10822803	10	68073415	C	T	T2D_OTHER	0.0546091	0.00982758	2.75e-08	cSA_fusiform	-0.3895	3.9369	0.921189	8.44e-05	0.0248862	30.877
rs10830963	11	92708710	G	C	T2D_OTHER	0.0981017	0.00777925	1.84e-36	cSA_fusiform	2.4917	2.732	0.361746	0.000434377	0.0248862	159.029
rs10882099	10	94460650	C	T	T2D_OTHER	-0.0814717	0.00748394	1.34e-27	cSA_fusiform	2.0883	2.2905	0.361915	0.000323736	0.0248862	118.509
rs10906396	10	13551876	T	C	T2D_OTHER	0.0425169	0.00752916	1.63e-08	cSA_fusiform	1.3579	2.3556	0.564307	8.71e-05	0.0248862	31.888
rs10965247	9	22132729	G	A	T2D_OTHER	-0.112298	0.010586	2.73e-26	cSA_fusiform	-2.4086	3.0625	0.431585	0.000307415	0.0248862	112.532
rs10974438	9	4291928	C	A	T2D_OTHER	0.047837	0.00771848	5.73e-10	cSA_fusiform	-0.5596	2.4062	0.816099	0.000104954	0.0248862	38.4116
rs10998851	10	71302750	G	T	T2D_OTHER	0.0508902	0.00750951	1.23e-11	cSA_fusiform	4.4524	2.4599	0.070297	0.000125478	0.0248862	45.9243
rs11169182	12	50248052	T	C	T2D_OTHER	0.0448749	0.0074883	2.06e-09	cSA_fusiform	-2.0211	2.2696	0.373192	9.81e-05	0.0248862	35.9119
rs112108223	12	4271088	A	G	T2D_OTHER	-0.371411	0.0275901	2.63e-41	cSA_fusiform	-23.2163	17.6199	0.187632	0.000494956	0.0248862	181.218
rs112412537	2	60586793	A	G	T2D_OTHER	0.111986	0.0156875	9.43e-13	cSA_fusiform	14.2774	5.9783	0.0169309	0.000139232	0.0248862	50.9586
rs11257659	10	12309269	T	C	T2D_OTHER	0.0919785	0.00842523	9.56e-28	cSA_fusiform	0.9967	2.8345	0.725115	0.000325571	0.0248862	119.181
rs112650492	20	42690855	G	C	T2D_OTHER	0.156347	0.0197841	2.73e-15	cSA_fusiform	1.448	7.8193	0.853086	0.000170628	0.0248862	62.4517
rs112694524	2	43453721	A	G	T2D_OTHER	-0.153365	0.0214915	9.6e-13	cSA_fusiform	0.9804	4.4091	0.824035	0.000139135	0.0248862	50.9233
rs114322470	10	114736670	G	T	T2D_OTHER	-0.246424	0.0261285	4.05e-21	cSA_fusiform	-1.386	10.0041	0.889811	0.000243002	0.0248862	88.9477
rs11558471	8	118185733	G	A	T2D_OTHER	-0.0906146	0.00772558	9.03e-32	cSA_fusiform	-3.4737	2.4392	0.154413	0.000375793	0.0248862	137.573
rs11629791	15	90449135	G	A	T2D_OTHER	-0.0543792	0.00858654	2.4e-10	cSA_fusiform	-0.3497	2.6446	0.894801	0.000109587	0.0248862	40.1076
rs11668587	19	18829770	G	A	T2D_OTHER	-0.0514021	0.00752098	8.23e-12	cSA_fusiform	2.7932	2.4005	0.24459	0.000127625	0.0248862	46.7101
rs11719201	3	123068744	T	C	T2D_OTHER	-0.0810538	0.00990307	2.73e-16	cSA_fusiform	-0.6749	2.643	0.79845	0.000183023	0.0248862	66.9892
rs11772918	7	46609344	G	A	T2D_OTHER	0.0424983	0.00754668	1.79e-08	cSA_fusiform	2.9395	2.3562	0.212192	8.67e-05	0.0248862	31.7124
rs1182436	7	157027753	C	T	T2D_OTHER	0.0865023	0.0107093	6.62e-16	cSA_fusiform	-1.4966	2.9627	0.613455	0.000178252	0.0248862	65.2425
rs11830234	12	66246797	G	A	T2D_OTHER	0.191249	0.024532	6.39e-15	cSA_fusiform	-6.9931	7.3967	0.344437	0.00016605	0.0248862	60.7757
rs12001437	9	34074476	C	T	T2D_OTHER	0.0459621	0.00780698	3.93e-09	cSA_fusiform	0.1657	2.3599	0.944023	9.47e-05	0.0248862	34.6602
rs12507026	4	45181334	T	A	T2D_OTHER	0.0664382	0.00749054	7.34e-19	cSA_fusiform	-4.6158	2.2788	0.042812	0.000214929	0.0248862	78.6696
rs12595158	15	62316035	T	C	T2D_OTHER	-0.0776112	0.0125198	5.68e-10	cSA_fusiform	-5.0727	7.1684	0.479164	0.000104999	0.0248862	38.4283
rs1260326	2	27730940	C	T	T2D_OTHER	0.0581403	0.00787427	1.54e-13	cSA_fusiform	-3.6373	2.3135	0.115903	0.000148952	0.0248862	54.517
rs12769661	10	71335802	A	G	T2D_OTHER	-0.0504476	0.00843682	2.24e-09	cSA_fusiform	2.3713	2.6575	0.37223	9.77e-05	0.0248862	35.7537
rs13018260	2	60287980	C	T	T2D_OTHER	0.0571727	0.00861401	3.2e-11	cSA_fusiform	-0.1017	2.6529	0.96942	0.000120363	0.0248862	44.0519
rs13427924	2	166607746	C	T	T2D_OTHER	-0.0426292	0.00747143	1.16e-08	cSA_fusiform	2.8614	2.2699	0.207459	8.9e-05	0.0248862	32.554
rs1373674	4	85352958	C	T	T2D_OTHER	-0.0943572	0.0151142	4.29e-10	cSA_fusiform	6.6987	7.1045	0.345742	0.000106491	0.0248862	38.9742
rs1429935	18	21086216	C	A	T2D_OTHER	-0.0498392	0.00747751	2.64e-11	cSA_fusiform	4.0427	2.3151	0.0807708	0.000121382	0.0248862	44.4248
rs1558902	16	53803574	A	T	T2D_OTHER	0.126813	0.00753524	1.49e-63	cSA_fusiform	-2.0431	2.2847	0.371187	0.000773349	0.0248862	283.225
rs1604038	3	170709193	T	C	T2D_OTHER	-0.0541567	0.00849073	1.79e-10	cSA_fusiform	-0.1385	2.4483	0.954888	0.000111159	0.0248862	40.6829
rs16872768	5	74982207	C	T	T2D_OTHER	-0.0415694	0.00761562	4.8e-08	cSA_fusiform	2.0792	2.3231	0.370781	8.14e-05	0.0248862	29.7944
rs16988304	22	30516140	C	T	T2D_OTHER	-0.0765325	0.0135198	1.51e-08	cSA_fusiform	1.0111	4.0548	0.803083	8.76e-05	0.0248862	32.0442
rs17036160	3	12329783	T	C	T2D_OTHER	-0.103267	0.0100726	1.16e-24	cSA_fusiform	4.0436	3.3815	0.231774	0.00028714	0.0248862	105.108
rs1705263	12	71523043	A	C	T2D_OTHER	-0.0486267	0.00750214	9.07e-11	cSA_fusiform	3.3043	2.2539	0.142638	0.000114791	0.0248862	42.0123
rs17383290	1	51039300	G	A	T2D_OTHER	-0.0498203	0.00848193	4.26e-09	cSA_fusiform	0.7011	2.267	0.757121	9.43e-05	0.0248862	34.5001
rs17615494	2	58950363	T	G	T2D_OTHER	0.055643	0.00856209	8.1e-11	cSA_fusiform	0.8389	2.4925	0.736441	0.000115396	0.0248862	42.2337
rs17791513	9	81905590	G	A	T2D_OTHER	-0.0730442	0.0116312	3.39e-10	cSA_fusiform	6.8453	4.7214	0.147102	0.000107759	0.0248862	39.4385
rs1864193	19	7114213	A	C	T2D_OTHER	0.0672615	0.010407	1.03e-10	cSA_fusiform	-0.3524	3.3565	0.916383	0.000114133	0.0248862	41.7715
rs1988138	12	97500600	T	C	T2D_OTHER	-0.0488199	0.00877479	2.64e-08	cSA_fusiform	-4.3146	2.8911	0.135601	8.46e-05	0.0248862	30.9541
rs2138157	2	227103717	C	A	T2D_OTHER	0.0770218	0.00780499	5.71e-23	cSA_fusiform	4.6749	2.4182	0.0532097	0.000266039	0.0248862	97.3824
rs223490	4	103679117	T	G	T2D_OTHER	-0.04905	0.00768499	1.74e-10	cSA_fusiform	1.5838	2.3742	0.504716	0.000111307	0.0248862	40.737
rs2239647	14	33292743	C	A	T2D_OTHER	-0.0418304	0.00755973	3.14e-08	cSA_fusiform	2.4834	2.301	0.280467	8.37e-05	0.0248862	30.6175
rs2289429	3	124412471	C	T	T2D_OTHER	0.0631367	0.0115222	4.26e-08	cSA_fusiform	1.493	6.1804	0.809113	8.2e-05	0.0248862	30.0255
rs2347223	12	27963546	A	G	T2D_OTHER	-0.0526332	0.00757762	3.76e-12	cSA_fusiform	-3.2773	2.6114	0.20948	0.000131818	0.0248862	48.2449
rs2521247	11	2389710	T	C	T2D_OTHER	0.0513656	0.00771887	2.84e-11	cSA_fusiform	-2.981	2.8672	0.298484	0.000120994	0.0248862	44.2828
rs2641317	1	120516618	T	C	T2D_OTHER	0.0676294	0.0108141	4.01e-10	cSA_fusiform	3.6992	3.7378	0.322334	0.000106862	0.0248862	39.11
rs2682907	15	77883802	A	G	T2D_OTHER	-0.0693418	0.00762287	9.32e-20	cSA_fusiform	3.1889	2.3256	0.170308	0.000226065	0.0248862	82.7467
rs2733269	12	41866717	G	A	T2D_OTHER	0.0425909	0.00754068	1.62e-08	cSA_fusiform	0.1928	2.3196	0.933758	8.72e-05	0.0248862	31.9014
rs2783019	6	107422239	C	G	T2D_OTHER	-0.0466007	0.00767283	1.25e-09	cSA_fusiform	1.978	2.6407	0.453831	0.000100788	0.0248862	36.8868
rs2796441	9	84308948	A	G	T2D_OTHER	-0.042119	0.00758151	2.77e-08	cSA_fusiform	4.8569	2.3015	0.0348309	8.43e-05	0.0248862	30.8633
rs28366036	3	186647763	C	A	T2D_OTHER	-0.05815	0.00763213	2.55e-14	cSA_fusiform	-0.8606	2.4619	0.726663	0.000158605	0.0248862	58.0504
rs28624681	9	139237902	T	C	T2D_OTHER	-0.0762763	0.0082791	3.17e-20	cSA_fusiform	-1.8119	3.4732	0.601893	0.000231895	0.0248862	84.881
rs2925979	16	81534790	C	T	T2D_OTHER	-0.0530717	0.00796455	2.67e-11	cSA_fusiform	-0.3145	2.4682	0.898607	0.000121319	0.0248862	44.4019
rs3102348	16	89374410	C	A	T2D_OTHER	0.0464658	0.00780751	2.66e-09	cSA_fusiform	0.8735	2.8739	0.761172	9.68e-05	0.0248862	35.4193
rs3110641	17	36047417	A	G	T2D_OTHER	-0.058729	0.00923389	2.02e-10	cSA_fusiform	4.0069	3.0109	0.183255	0.000110526	0.0248862	40.4514
rs31910	5	14810834	T	C	T2D_OTHER	-0.0441774	0.00757146	5.39e-09	cSA_fusiform	0.9427	2.2957	0.681339	9.3e-05	0.0248862	34.0438
rs348330	1	229672955	A	G	T2D_OTHER	-0.0457315	0.00780846	4.72e-09	cSA_fusiform	-1.9411	2.5256	0.442149	9.37e-05	0.0248862	34.3003
rs34872471	10	114754071	C	T	T2D_OTHER	0.279356	0.00905986	1e-200	cSA_fusiform	-0.9048	2.5169	0.719229	0.00259134	0.0248862	950.759
rs35005436	7	74134911	T	C	T2D_OTHER	-0.0673479	0.0116474	7.37e-09	cSA_fusiform	4.5999	4.1309	0.265479	9.14e-05	0.0248862	33.434
rs35352848	3	23455582	C	T	T2D_OTHER	-0.0727931	0.00812983	3.43e-19	cSA_fusiform	-3.1455	2.7436	0.251594	0.000219028	0.0248862	80.1706
rs35658696	5	102338811	G	A	T2D_OTHER	0.133146	0.0156383	1.68e-17	cSA_fusiform	-2.5582	6.8699	0.709611	0.000198048	0.0248862	72.4894
rs3736907	1	117560929	A	C	T2D_OTHER	-0.0466909	0.00846486	3.47e-08	cSA_fusiform	-0.6092	2.6371	0.817306	8.31e-05	0.0248862	30.4244
rs3765562	6	131973932	G	C	T2D_OTHER	0.0504774	0.00925148	4.87e-08	cSA_fusiform	2.5019	3.3965	0.461359	8.13e-05	0.0248862	29.7693
rs429358	19	45411941	C	T	T2D_OTHER	-0.095356	0.00992849	7.67e-22	cSA_fusiform	2.535	3.1951	0.427543	0.000251999	0.0248862	92.2417
rs4374177	16	306243	G	A	T2D_OTHER	-0.0699238	0.0117921	3.03e-09	cSA_fusiform	3.2339	2.9191	0.26793	9.61e-05	0.0248862	35.1613
rs465983	5	55812130	G	A	T2D_OTHER	-0.0523675	0.0083383	3.38e-10	cSA_fusiform	4.3305	2.6952	0.10811	0.000107771	0.0248862	39.4427
rs4686471	3	187740899	C	T	T2D_OTHER	0.0494373	0.00773724	1.66e-10	cSA_fusiform	-0.3482	2.3924	0.884281	0.000111549	0.0248862	40.8258
rs4745916	10	68463784	A	T	T2D_OTHER	0.0716466	0.00939165	2.37e-14	cSA_fusiform	4.3452	3.1046	0.161633	0.000159007	0.0248862	58.1976
rs4804833	19	7970635	G	A	T2D_OTHER	-0.0479924	0.00768773	4.3e-10	cSA_fusiform	-0.5048	2.3949	0.833058	0.000106483	0.0248862	38.9714
rs4841006	8	8501474	C	T	T2D_OTHER	-0.0452197	0.00751362	1.76e-09	cSA_fusiform	-1.9575	2.2544	0.385229	9.9e-05	0.0248862	36.2205
rs4864450	4	52803414	G	A	T2D_OTHER	0.0464397	0.00831757	2.36e-08	cSA_fusiform	-0.3769	2.662	0.887408	8.52e-05	0.0248862	31.1734
rs488321	13	33554405	C	T	T2D_OTHER	-0.0881274	0.0125965	2.63e-12	cSA_fusiform	-1.6638	3.0758	0.588554	0.000133734	0.0248862	48.9463
rs4937325	11	128222116	C	T	T2D_OTHER	-0.0529264	0.00791506	2.28e-11	cSA_fusiform	1.2028	2.5578	0.638178	0.000122169	0.0248862	44.713
rs498475	7	28256240	A	G	T2D_OTHER	-0.0744758	0.00780229	1.36e-21	cSA_fusiform	0.3926	2.3289	0.866129	0.000248918	0.0248862	91.1137
rs5215	11	17408630	T	C	T2D_OTHER	-0.0637074	0.00746744	1.45e-17	cSA_fusiform	-5.4894	2.3306	0.0185048	0.000198851	0.0248862	72.7837
rs55917610	17	47012551	G	C	T2D_OTHER	0.0439249	0.00802175	4.36e-08	cSA_fusiform	-2.06	2.426	0.395807	8.19e-05	0.0248862	29.9834
rs56079333	18	1844795	C	T	T2D_OTHER	0.0667126	0.00985426	1.29e-11	cSA_fusiform	1.5979	3.2993	0.628162	0.000125225	0.0248862	45.8316
rs56175143	1	114599755	A	G	T2D_OTHER	0.0963681	0.0172569	2.35e-08	cSA_fusiform	10.1092	19.6184	0.606349	8.52e-05	0.0248862	31.1845
rs56192168	18	40043844	G	A	T2D_OTHER	-0.0606891	0.0101683	2.4e-09	cSA_fusiform	1.0548	3.5348	0.765395	9.73e-05	0.0248862	35.6223
rs56348580	12	121432117	C	G	T2D_OTHER	-0.0869748	0.00835652	2.28e-25	cSA_fusiform	0.8895	2.4945	0.721403	0.000295928	0.0248862	108.326
rs576123	9	136144308	T	C	T2D_OTHER	-0.0605367	0.00751772	8.11e-16	cSA_fusiform	-1.3552	2.5626	0.596918	0.00017716	0.0248862	64.843
rs58031133	5	133878890	A	G	T2D_OTHER	-0.0415322	0.00752495	3.4e-08	cSA_fusiform	0.3901	2.4511	0.873548	8.32e-05	0.0248862	30.4621
rs60308122	4	96175424	A	G	T2D_OTHER	0.0462904	0.00768717	1.73e-09	cSA_fusiform	-0.4918	2.5061	0.844421	9.91e-05	0.0248862	36.2616
rs6062738	20	61289471	A	G	T2D_OTHER	-0.04447	0.00759137	4.69e-09	cSA_fusiform	1.6064	2.4093	0.504932	9.38e-05	0.0248862	34.3156
rs607409	9	103825163	T	A	T2D_OTHER	0.0533698	0.0076867	3.84e-12	cSA_fusiform	-1.1062	2.3003	0.630592	0.000131714	0.0248862	48.2069
rs6142129	20	32819871	G	A	T2D_OTHER	-0.0472156	0.00801156	3.78e-09	cSA_fusiform	3.4654	2.5227	0.169539	9.49e-05	0.0248862	34.7324
rs61779305	1	39921811	C	G	T2D_OTHER	0.0719005	0.0104162	5.1e-12	cSA_fusiform	-4.5753	3.7852	0.226765	0.000130187	0.0248862	47.6478
rs618652	6	139826722	G	T	T2D_OTHER	-0.0473438	0.0074855	2.54e-10	cSA_fusiform	3.9151	2.369	0.0984045	0.000109299	0.0248862	40.002
rs61909599	12	4675661	C	G	T2D_OTHER	0.0719389	0.0124013	6.6e-09	cSA_fusiform	-4.4794	4.0708	0.271169	9.19e-05	0.0248862	33.6504
rs62092443	18	52922007	T	C	T2D_OTHER	0.0734534	0.0128529	1.1e-08	cSA_fusiform	8.6466	5.0036	0.0839746	8.92e-05	0.0248862	32.6602
rs62111425	19	7198988	A	G	T2D_OTHER	-0.0771906	0.0141523	4.92e-08	cSA_fusiform	-1.5435	3.8925	0.691713	8.13e-05	0.0248862	29.749
rs62137406	2	43480221	T	C	T2D_OTHER	0.131665	0.0170847	1.29e-14	cSA_fusiform	9.1789	12.6394	0.467708	0.000162268	0.0248862	59.3914
rs62428761	6	143232380	A	G	T2D_OTHER	-0.0558372	0.00964015	6.95e-09	cSA_fusiform	3.9294	3.409	0.249052	9.17e-05	0.0248862	33.5488
rs66502159	16	75245937	T	C	T2D_OTHER	-0.12123	0.012896	5.43e-21	cSA_fusiform	-1.2593	3.7506	0.737052	0.000241426	0.0248862	88.3706
rs66922415	18	57848651	G	A	T2D_OTHER	0.0562843	0.00952905	3.49e-09	cSA_fusiform	0.6772	2.6215	0.796156	9.53e-05	0.0248862	34.8877
rs6744646	2	628504	G	A	T2D_OTHER	0.0626062	0.0101653	7.33e-10	cSA_fusiform	-0.1992	2.9844	0.946783	0.00010364	0.0248862	37.9308
rs6916406	6	22009693	C	T	T2D_OTHER	0.0468072	0.0076126	7.81e-10	cSA_fusiform	0.222	2.3467	0.924632	0.000103298	0.0248862	37.8057
rs6931514	6	20703952	G	A	T2D_OTHER	0.128897	0.00787819	3.61e-60	cSA_fusiform	1.5153	2.5525	0.552744	0.00073096	0.0248862	267.689
rs6968233	7	130463456	A	G	T2D_OTHER	0.0521832	0.00752467	4.06e-12	cSA_fusiform	0.7918	2.3582	0.737048	0.000131404	0.0248862	48.0932
rs7018475	9	22137685	G	T	T2D_OTHER	0.104889	0.00825352	5.31e-37	cSA_fusiform	1.8188	2.6949	0.499736	0.000441132	0.0248862	161.502
rs703980	10	80943841	A	G	T2D_OTHER	-0.057633	0.00746388	1.15e-14	cSA_fusiform	-2.5452	2.2519	0.258373	0.0001629	0.0248862	59.6226
rs7109575	11	72463435	A	G	T2D_OTHER	-0.0953425	0.00888782	7.58e-27	cSA_fusiform	3.1245	3.0942	0.312595	0.000314358	0.0248862	115.075
rs7144011	14	79940383	T	G	T2D_OTHER	0.0617926	0.00866709	1.01e-12	cSA_fusiform	1.001	2.7548	0.716332	0.000138881	0.0248862	50.8304
rs723943	14	73024299	A	G	T2D_OTHER	-0.0638088	0.0109951	6.5e-09	cSA_fusiform	5.7336	3.6544	0.116658	9.2e-05	0.0248862	33.6791
rs73040004	12	4362909	C	T	T2D_OTHER	0.068862	0.00899026	1.86e-14	cSA_fusiform	-0.5406	3.0673	0.860101	0.000160296	0.0248862	58.6695
rs73061095	3	185516807	G	T	T2D_OTHER	0.101522	0.00803241	1.29e-36	cSA_fusiform	-1.4103	2.482	0.569892	0.000436332	0.0248862	159.745
rs73347525	14	101255172	G	A	T2D_OTHER	-0.0555724	0.00912767	1.14e-09	cSA_fusiform	1.5127	3.6563	0.679076	0.000101282	0.0248862	37.0677
rs74046911	11	2858636	T	C	T2D_OTHER	-0.218197	0.0147747	2.34e-49	cSA_fusiform	11.8588	6.074	0.0508922	0.000595634	0.0248862	218.101
rs74628648	12	97851002	T	C	T2D_OTHER	-0.0918357	0.0141837	9.5e-11	cSA_fusiform	-4.2503	4.7528	0.371176	0.000114544	0.0248862	41.922
rs7529073	1	214147889	C	T	T2D_OTHER	-0.047672	0.00749761	2.04e-10	cSA_fusiform	-5.4693	2.2876	0.0168096	0.000110462	0.0248862	40.4277
rs76176349	11	75974984	T	G	T2D_OTHER	0.136667	0.0239898	1.22e-08	cSA_fusiform	15.4143	9.9835	0.122594	8.87e-05	0.0248862	32.4543
rs7631359	3	12296751	G	T	T2D_OTHER	-0.0755723	0.011958	2.62e-10	cSA_fusiform	2.4361	3.1881	0.444794	0.000109129	0.0248862	39.9398
rs77211255	14	29055615	G	T	T2D_OTHER	-0.110974	0.0198922	2.42e-08	cSA_fusiform	19.8566	13.1994	0.13249	8.5e-05	0.0248862	31.1225
rs77481436	3	47506230	A	G	T2D_OTHER	0.0766232	0.0122623	4.14e-10	cSA_fusiform	6.5416	6.6276	0.323631	0.000106686	0.0248862	39.0458
rs77789961	14	101250258	T	C	T2D_OTHER	0.0975579	0.0176076	3.01e-08	cSA_fusiform	-1.8892	10.3919	0.855743	8.39e-05	0.0248862	30.6989
rs7788808	7	150536681	C	T	T2D_OTHER	0.0584759	0.00872976	2.11e-11	cSA_fusiform	-1.6687	2.6876	0.534673	0.000122595	0.0248862	44.869
rs7799234	7	76135403	C	T	T2D_OTHER	-0.0511144	0.0082718	6.44e-10	cSA_fusiform	1.5658	2.8392	0.581296	0.000104332	0.0248862	38.1842
rs7845219	8	95937502	C	T	T2D_OTHER	-0.0441317	0.00745981	3.3e-09	cSA_fusiform	-0.2844	2.2552	0.899646	9.56e-05	0.0248862	34.998
rs78470967	12	4521511	A	T	T2D_OTHER	-0.211491	0.0201081	7.16e-26	cSA_fusiform	1.886	6.6022	0.775137	0.000302196	0.0248862	110.621
rs79400013	15	52533066	A	G	T2D_OTHER	-0.158763	0.0283382	2.11e-08	cSA_fusiform	10.458	8.9203	0.241044	8.58e-05	0.0248862	31.3871
rs7948351	11	128044820	T	C	T2D_OTHER	-0.0577124	0.0105346	4.29e-08	cSA_fusiform	0.1727	3.1705	0.95656	8.2e-05	0.0248862	30.0123
rs80196932	6	117996631	C	T	T2D_OTHER	-0.0523614	0.00942125	2.73e-08	cSA_fusiform	1.0057	3.2128	0.754259	8.44e-05	0.0248862	30.8889
rs8071043	17	3988451	C	T	T2D_OTHER	0.0725286	0.00804814	2.03e-19	cSA_fusiform	-0.6236	2.4624	0.800076	0.000221876	0.0248862	81.2129
rs8073177	17	7440584	C	T	T2D_OTHER	-0.0557712	0.0085468	6.78e-11	cSA_fusiform	0.8068	2.7379	0.76824	0.000116343	0.0248862	42.5805
rs8100204	19	19393714	A	G	T2D_OTHER	0.0892233	0.0101964	2.12e-18	cSA_fusiform	-8.063	4.0573	0.0468911	0.000209194	0.0248862	76.5703
rs853974	6	127068983	C	T	T2D_OTHER	-0.0577151	0.00835468	4.91e-12	cSA_fusiform	8.5872	2.6218	0.00105547	0.000130389	0.0248862	47.7218
rs878521	7	44255643	A	G	T2D_OTHER	0.0682635	0.00915572	8.93e-14	cSA_fusiform	-1.4009	2.7465	0.610004	0.000151881	0.0248862	55.5891
rs897558	11	93255014	G	A	T2D_OTHER	0.0421866	0.00748482	1.74e-08	cSA_fusiform	-0.303	2.2514	0.892942	8.68e-05	0.0248862	31.7676
rs9457	4	6304799	C	G	T2D_OTHER	0.0680574	0.00755358	2.06e-19	cSA_fusiform	3.9593	2.4079	0.100115	0.000221782	0.0248862	81.1788
rs9479509	6	153427265	A	G	T2D_OTHER	0.0466791	0.00782682	2.46e-09	cSA_fusiform	5.2479	2.4651	0.0332643	9.72e-05	0.0248862	35.569
rs9505086	6	7232186	C	T	T2D_OTHER	0.0688248	0.00752983	6.23e-20	cSA_fusiform	-5.1514	2.3346	0.0273459	0.000228244	0.0248862	83.5444
rs9565546	13	80710954	T	A	T2D_OTHER	-0.0589457	0.00821385	7.16e-13	cSA_fusiform	0.7344	2.5052	0.769407	0.000140711	0.0248862	51.5001
rs963740	13	51096095	T	A	T2D_OTHER	-0.0742546	0.00920231	7.08e-16	cSA_fusiform	-4.1412	2.4635	0.0927585	0.000177891	0.0248862	65.1104
rs9901746	17	36103149	G	A	T2D_OTHER	0.0566447	0.00754153	5.87e-14	cSA_fusiform	1.8205	2.4925	0.465151	0.000154138	0.0248862	56.4153
rs10184004	2	165508389	T	C	T2D_OTHER	-0.0669563	0.00781391	1.05e-17	cSA_inferiorparietal	-6.7325	3.9026	0.0845037	0.000200603	0.0251623	73.425
rs10408179	19	46157004	C	T	T2D_OTHER	-0.0572602	0.00751735	2.59e-14	cSA_inferiorparietal	-4.7062	4.1851	0.260795	0.000158521	0.0251623	58.0195
rs10504042	8	41515993	A	G	T2D_OTHER	0.0649675	0.00750307	4.77e-18	cSA_inferiorparietal	-4.7012	3.8967	0.227641	0.000204835	0.0251623	74.9742
rs10770143	11	2195267	T	C	T2D_OTHER	-0.062601	0.00786153	1.68e-15	cSA_inferiorparietal	3.5289	4.3753	0.419926	0.000173241	0.0251623	63.4083
rs10822803	10	68073415	C	T	T2D_OTHER	0.0546091	0.00982758	2.75e-08	cSA_inferiorparietal	4.4346	6.7283	0.509834	8.44e-05	0.0251623	30.877
rs10830963	11	92708710	G	C	T2D_OTHER	0.0981017	0.00777925	1.84e-36	cSA_inferiorparietal	2.3732	4.66	0.610563	0.000434377	0.0251623	159.029
rs10882099	10	94460650	C	T	T2D_OTHER	-0.0814717	0.00748394	1.34e-27	cSA_inferiorparietal	0.8624	3.8992	0.824957	0.000323736	0.0251623	118.509
rs10906396	10	13551876	T	C	T2D_OTHER	0.0425169	0.00752916	1.63e-08	cSA_inferiorparietal	2.2548	4.0216	0.575021	8.71e-05	0.0251623	31.888
rs10965247	9	22132729	G	A	T2D_OTHER	-0.112298	0.010586	2.73e-26	cSA_inferiorparietal	-4.2185	5.2488	0.421566	0.000307415	0.0251623	112.532
rs10974438	9	4291928	C	A	T2D_OTHER	0.047837	0.00771848	5.73e-10	cSA_inferiorparietal	4.5609	4.0943	0.265295	0.000104954	0.0251623	38.4116
rs10998851	10	71302750	G	T	T2D_OTHER	0.0508902	0.00750951	1.23e-11	cSA_inferiorparietal	3.0557	4.196	0.466466	0.000125478	0.0251623	45.9243
rs11169182	12	50248052	T	C	T2D_OTHER	0.0448749	0.0074883	2.06e-09	cSA_inferiorparietal	-3.2192	3.8655	0.404956	9.81e-05	0.0251623	35.9119
rs112108223	12	4271088	A	G	T2D_OTHER	-0.371411	0.0275901	2.63e-41	cSA_inferiorparietal	-5.4643	30.4795	0.85772	0.000494956	0.0251623	181.218
rs112412537	2	60586793	A	G	T2D_OTHER	0.111986	0.0156875	9.43e-13	cSA_inferiorparietal	-5.4276	10.1391	0.592433	0.000139232	0.0251623	50.9586
rs11257659	10	12309269	T	C	T2D_OTHER	0.0919785	0.00842523	9.56e-28	cSA_inferiorparietal	0.8325	4.8317	0.863202	0.000325571	0.0251623	119.181
rs112650492	20	42690855	G	C	T2D_OTHER	0.156347	0.0197841	2.73e-15	cSA_inferiorparietal	10.6547	13.3719	0.425568	0.000170628	0.0251623	62.4517
rs112694524	2	43453721	A	G	T2D_OTHER	-0.153365	0.0214915	9.6e-13	cSA_inferiorparietal	-2.7462	7.4657	0.712991	0.000139135	0.0251623	50.9233
rs114322470	10	114736670	G	T	T2D_OTHER	-0.246424	0.0261285	4.05e-21	cSA_inferiorparietal	15.4652	17.2778	0.370739	0.000243002	0.0251623	88.9477
rs11558471	8	118185733	G	A	T2D_OTHER	-0.0906146	0.00772558	9.03e-32	cSA_inferiorparietal	-4.0549	4.1484	0.328341	0.000375793	0.0251623	137.573
rs11629791	15	90449135	G	A	T2D_OTHER	-0.0543792	0.00858654	2.4e-10	cSA_inferiorparietal	-2.3415	4.4991	0.602759	0.000109587	0.0251623	40.1076
rs11668587	19	18829770	G	A	T2D_OTHER	-0.0514021	0.00752098	8.23e-12	cSA_inferiorparietal	0.3792	4.0861	0.926061	0.000127625	0.0251623	46.7101
rs11719201	3	123068744	T	C	T2D_OTHER	-0.0810538	0.00990307	2.73e-16	cSA_inferiorparietal	-8.0433	4.496	0.0736164	0.000183023	0.0251623	66.9892
rs11772918	7	46609344	G	A	T2D_OTHER	0.0424983	0.00754668	1.79e-08	cSA_inferiorparietal	3.8317	4.0203	0.340545	8.67e-05	0.0251623	31.7124
rs1182436	7	157027753	C	T	T2D_OTHER	0.0865023	0.0107093	6.62e-16	cSA_inferiorparietal	2.0324	5.0516	0.687443	0.000178252	0.0251623	65.2425
rs11830234	12	66246797	G	A	T2D_OTHER	0.191249	0.024532	6.39e-15	cSA_inferiorparietal	10.2038	12.6011	0.418081	0.00016605	0.0251623	60.7757
rs12001437	9	34074476	C	T	T2D_OTHER	0.0459621	0.00780698	3.93e-09	cSA_inferiorparietal	0.326	4.0138	0.935267	9.47e-05	0.0251623	34.6602
rs12507026	4	45181334	T	A	T2D_OTHER	0.0664382	0.00749054	7.34e-19	cSA_inferiorparietal	-4.8264	3.8792	0.213436	0.000214929	0.0251623	78.6696
rs12595158	15	62316035	T	C	T2D_OTHER	-0.0776112	0.0125198	5.68e-10	cSA_inferiorparietal	2.9398	12.2661	0.810587	0.000104999	0.0251623	38.4283
rs1260326	2	27730940	C	T	T2D_OTHER	0.0581403	0.00787427	1.54e-13	cSA_inferiorparietal	6.5704	3.9312	0.0946531	0.000148952	0.0251623	54.517
rs12769661	10	71335802	A	G	T2D_OTHER	-0.0504476	0.00843682	2.24e-09	cSA_inferiorparietal	2.2048	4.5289	0.626379	9.77e-05	0.0251623	35.7537
rs13018260	2	60287980	C	T	T2D_OTHER	0.0571727	0.00861401	3.2e-11	cSA_inferiorparietal	-7.841	4.5159	0.0825091	0.000120363	0.0251623	44.0519
rs13427924	2	166607746	C	T	T2D_OTHER	-0.0426292	0.00747143	1.16e-08	cSA_inferiorparietal	-0.2245	3.8711	0.953754	8.9e-05	0.0251623	32.554
rs1373674	4	85352958	C	T	T2D_OTHER	-0.0943572	0.0151142	4.29e-10	cSA_inferiorparietal	-1.5927	12.3246	0.897176	0.000106491	0.0251623	38.9742
rs1429935	18	21086216	C	A	T2D_OTHER	-0.0498392	0.00747751	2.64e-11	cSA_inferiorparietal	-2.2302	3.9397	0.571337	0.000121382	0.0251623	44.4248
rs1558902	16	53803574	A	T	T2D_OTHER	0.126813	0.00753524	1.49e-63	cSA_inferiorparietal	-3.2515	3.8913	0.40339	0.000773349	0.0251623	283.225
rs1604038	3	170709193	T	C	T2D_OTHER	-0.0541567	0.00849073	1.79e-10	cSA_inferiorparietal	2.0018	4.1716	0.631324	0.000111159	0.0251623	40.6829
rs16872768	5	74982207	C	T	T2D_OTHER	-0.0415694	0.00761562	4.8e-08	cSA_inferiorparietal	-1.0139	3.9516	0.797503	8.14e-05	0.0251623	29.7944
rs16988304	22	30516140	C	T	T2D_OTHER	-0.0765325	0.0135198	1.51e-08	cSA_inferiorparietal	0.8064	6.9079	0.907069	8.76e-05	0.0251623	32.0442
rs17036160	3	12329783	T	C	T2D_OTHER	-0.103267	0.0100726	1.16e-24	cSA_inferiorparietal	14.4311	5.7572	0.0121892	0.00028714	0.0251623	105.108
rs1705263	12	71523043	A	C	T2D_OTHER	-0.0486267	0.00750214	9.07e-11	cSA_inferiorparietal	0.4747	3.8403	0.901624	0.000114791	0.0251623	42.0123
rs17383290	1	51039300	G	A	T2D_OTHER	-0.0498203	0.00848193	4.26e-09	cSA_inferiorparietal	-12.9793	3.8537	0.000757129	9.43e-05	0.0251623	34.5001
rs17615494	2	58950363	T	G	T2D_OTHER	0.055643	0.00856209	8.1e-11	cSA_inferiorparietal	-4.0069	4.246	0.345329	0.000115396	0.0251623	42.2337
rs17791513	9	81905590	G	A	T2D_OTHER	-0.0730442	0.0116312	3.39e-10	cSA_inferiorparietal	11.4572	8.0604	0.155195	0.000107759	0.0251623	39.4385
rs1864193	19	7114213	A	C	T2D_OTHER	0.0672615	0.010407	1.03e-10	cSA_inferiorparietal	0.7471	5.7119	0.895936	0.000114133	0.0251623	41.7715
rs1988138	12	97500600	T	C	T2D_OTHER	-0.0488199	0.00877479	2.64e-08	cSA_inferiorparietal	-12.8017	4.9307	0.00942269	8.46e-05	0.0251623	30.9541
rs2138157	2	227103717	C	A	T2D_OTHER	0.0770218	0.00780499	5.71e-23	cSA_inferiorparietal	8.6922	4.1019	0.0340848	0.000266039	0.0251623	97.3824
rs223490	4	103679117	T	G	T2D_OTHER	-0.04905	0.00768499	1.74e-10	cSA_inferiorparietal	-3.4899	4.0512	0.388991	0.000111307	0.0251623	40.737
rs2239647	14	33292743	C	A	T2D_OTHER	-0.0418304	0.00755973	3.14e-08	cSA_inferiorparietal	-0.6265	3.9153	0.872871	8.37e-05	0.0251623	30.6175
rs2289429	3	124412471	C	T	T2D_OTHER	0.0631367	0.0115222	4.26e-08	cSA_inferiorparietal	0.2062	10.521	0.984363	8.2e-05	0.0251623	30.0255
rs2347223	12	27963546	A	G	T2D_OTHER	-0.0526332	0.00757762	3.76e-12	cSA_inferiorparietal	-3.123	4.4584	0.48363	0.000131818	0.0251623	48.2449
rs2521247	11	2389710	T	C	T2D_OTHER	0.0513656	0.00771887	2.84e-11	cSA_inferiorparietal	0.9529	4.8968	0.845709	0.000120994	0.0251623	44.2828
rs2641317	1	120516618	T	C	T2D_OTHER	0.0676294	0.0108141	4.01e-10	cSA_inferiorparietal	8.5786	6.3737	0.178323	0.000106862	0.0251623	39.11
rs2682907	15	77883802	A	G	T2D_OTHER	-0.0693418	0.00762287	9.32e-20	cSA_inferiorparietal	-4.6617	3.9595	0.239058	0.000226065	0.0251623	82.7467
rs2733269	12	41866717	G	A	T2D_OTHER	0.0425909	0.00754068	1.62e-08	cSA_inferiorparietal	-1.1779	3.9572	0.765963	8.72e-05	0.0251623	31.9014
rs2783019	6	107422239	C	G	T2D_OTHER	-0.0466007	0.00767283	1.25e-09	cSA_inferiorparietal	-3.7287	4.5068	0.408039	0.000100788	0.0251623	36.8868
rs2796441	9	84308948	A	G	T2D_OTHER	-0.042119	0.00758151	2.77e-08	cSA_inferiorparietal	-1.7722	3.9151	0.650795	8.43e-05	0.0251623	30.8633
rs28366036	3	186647763	C	A	T2D_OTHER	-0.05815	0.00763213	2.55e-14	cSA_inferiorparietal	-3.9198	4.1813	0.348522	0.000158605	0.0251623	58.0504
rs28624681	9	139237902	T	C	T2D_OTHER	-0.0762763	0.0082791	3.17e-20	cSA_inferiorparietal	7.0566	5.8748	0.229687	0.000231895	0.0251623	84.881
rs2925979	16	81534790	C	T	T2D_OTHER	-0.0530717	0.00796455	2.67e-11	cSA_inferiorparietal	-4.8697	4.2097	0.247362	0.000121319	0.0251623	44.4019
rs3102348	16	89374410	C	A	T2D_OTHER	0.0464658	0.00780751	2.66e-09	cSA_inferiorparietal	4.2084	4.9095	0.391337	9.68e-05	0.0251623	35.4193
rs3110641	17	36047417	A	G	T2D_OTHER	-0.058729	0.00923389	2.02e-10	cSA_inferiorparietal	-11.255	5.1709	0.0295101	0.000110526	0.0251623	40.4514
rs31910	5	14810834	T	C	T2D_OTHER	-0.0441774	0.00757146	5.39e-09	cSA_inferiorparietal	1.5308	3.9171	0.695946	9.3e-05	0.0251623	34.0438
rs348330	1	229672955	A	G	T2D_OTHER	-0.0457315	0.00780846	4.72e-09	cSA_inferiorparietal	-6.3222	4.2995	0.14144	9.37e-05	0.0251623	34.3003
rs34872471	10	114754071	C	T	T2D_OTHER	0.279356	0.00905986	1e-200	cSA_inferiorparietal	-1.6062	4.2825	0.707615	0.00259134	0.0251623	950.759
rs35005436	7	74134911	T	C	T2D_OTHER	-0.0673479	0.0116474	7.37e-09	cSA_inferiorparietal	-2.4436	7.1023	0.730803	9.14e-05	0.0251623	33.434
rs35352848	3	23455582	C	T	T2D_OTHER	-0.0727931	0.00812983	3.43e-19	cSA_inferiorparietal	-2.1006	4.6778	0.65339	0.000219028	0.0251623	80.1706
rs35658696	5	102338811	G	A	T2D_OTHER	0.133146	0.0156383	1.68e-17	cSA_inferiorparietal	24.1974	11.7164	0.0388985	0.000198048	0.0251623	72.4894
rs3736907	1	117560929	A	C	T2D_OTHER	-0.0466909	0.00846486	3.47e-08	cSA_inferiorparietal	1.6314	4.4892	0.716302	8.31e-05	0.0251623	30.4244
rs3765562	6	131973932	G	C	T2D_OTHER	0.0504774	0.00925148	4.87e-08	cSA_inferiorparietal	-5.4009	5.8132	0.35285	8.13e-05	0.0251623	29.7693
rs429358	19	45411941	C	T	T2D_OTHER	-0.095356	0.00992849	7.67e-22	cSA_inferiorparietal	-3.8081	5.4371	0.483683	0.000251999	0.0251623	92.2417
rs4374177	16	306243	G	A	T2D_OTHER	-0.0699238	0.0117921	3.03e-09	cSA_inferiorparietal	0.459	4.9799	0.926563	9.61e-05	0.0251623	35.1613
rs45551238	20	57607363	T	C	T2D_OTHER	-0.18201	0.018106	8.96e-24	cSA_inferiorparietal	2.7749	26.6943	0.917208	0.00027606	0.0251623	101.052
rs465983	5	55812130	G	A	T2D_OTHER	-0.0523675	0.0083383	3.38e-10	cSA_inferiorparietal	-2.151	4.5991	0.639999	0.000107771	0.0251623	39.4427
rs4686471	3	187740899	C	T	T2D_OTHER	0.0494373	0.00773724	1.66e-10	cSA_inferiorparietal	0.5819	4.0647	0.886164	0.000111549	0.0251623	40.8258
rs4745916	10	68463784	A	T	T2D_OTHER	0.0716466	0.00939165	2.37e-14	cSA_inferiorparietal	0.6451	5.2988	0.903101	0.000159007	0.0251623	58.1976
rs4804833	19	7970635	G	A	T2D_OTHER	-0.0479924	0.00768773	4.3e-10	cSA_inferiorparietal	-3.2063	4.0794	0.431883	0.000106483	0.0251623	38.9714
rs4841006	8	8501474	C	T	T2D_OTHER	-0.0452197	0.00751362	1.76e-09	cSA_inferiorparietal	-8.4802	3.8358	0.0270494	9.9e-05	0.0251623	36.2205
rs4864450	4	52803414	G	A	T2D_OTHER	0.0464397	0.00831757	2.36e-08	cSA_inferiorparietal	-10.2662	4.539	0.0237113	8.52e-05	0.0251623	31.1734
rs488321	13	33554405	C	T	T2D_OTHER	-0.0881274	0.0125965	2.63e-12	cSA_inferiorparietal	-2.4106	5.2452	0.645816	0.000133734	0.0251623	48.9463
rs4937325	11	128222116	C	T	T2D_OTHER	-0.0529264	0.00791506	2.28e-11	cSA_inferiorparietal	0.4563	4.3598	0.916645	0.000122169	0.0251623	44.713
rs498475	7	28256240	A	G	T2D_OTHER	-0.0744758	0.00780229	1.36e-21	cSA_inferiorparietal	-1.866	3.9697	0.638312	0.000248918	0.0251623	91.1137
rs5215	11	17408630	T	C	T2D_OTHER	-0.0637074	0.00746744	1.45e-17	cSA_inferiorparietal	-2.4843	3.9701	0.531477	0.000198851	0.0251623	72.7837
rs55917610	17	47012551	G	C	T2D_OTHER	0.0439249	0.00802175	4.36e-08	cSA_inferiorparietal	-1.2078	4.1267	0.769767	8.19e-05	0.0251623	29.9834
rs56079333	18	1844795	C	T	T2D_OTHER	0.0667126	0.00985426	1.29e-11	cSA_inferiorparietal	-0.1864	5.6202	0.973542	0.000125225	0.0251623	45.8316
rs56175143	1	114599755	A	G	T2D_OTHER	0.0963681	0.0172569	2.35e-08	cSA_inferiorparietal	-30.6856	33.5468	0.360344	8.52e-05	0.0251623	31.1845
rs56192168	18	40043844	G	A	T2D_OTHER	-0.0606891	0.0101683	2.4e-09	cSA_inferiorparietal	-1.7273	6.017	0.774059	9.73e-05	0.0251623	35.6223
rs56348580	12	121432117	C	G	T2D_OTHER	-0.0869748	0.00835652	2.28e-25	cSA_inferiorparietal	-2.4832	4.2478	0.558827	0.000295928	0.0251623	108.326
rs576123	9	136144308	T	C	T2D_OTHER	-0.0605367	0.00751772	8.11e-16	cSA_inferiorparietal	-8.4137	4.3638	0.0538468	0.00017716	0.0251623	64.843
rs58031133	5	133878890	A	G	T2D_OTHER	-0.0415322	0.00752495	3.4e-08	cSA_inferiorparietal	1.6629	4.1713	0.690149	8.32e-05	0.0251623	30.4621
rs60308122	4	96175424	A	G	T2D_OTHER	0.0462904	0.00768717	1.73e-09	cSA_inferiorparietal	-7.0153	4.2791	0.101123	9.91e-05	0.0251623	36.2616
rs6062738	20	61289471	A	G	T2D_OTHER	-0.04447	0.00759137	4.69e-09	cSA_inferiorparietal	-3.9124	4.0963	0.339524	9.38e-05	0.0251623	34.3156
rs607409	9	103825163	T	A	T2D_OTHER	0.0533698	0.0076867	3.84e-12	cSA_inferiorparietal	-3.9502	3.9175	0.313288	0.000131714	0.0251623	48.2069
rs6142129	20	32819871	G	A	T2D_OTHER	-0.0472156	0.00801156	3.78e-09	cSA_inferiorparietal	-2.8557	4.278	0.504433	9.49e-05	0.0251623	34.7324
rs61779305	1	39921811	C	G	T2D_OTHER	0.0719005	0.0104162	5.1e-12	cSA_inferiorparietal	-3.2235	6.4565	0.617593	0.000130187	0.0251623	47.6478
rs618652	6	139826722	G	T	T2D_OTHER	-0.0473438	0.0074855	2.54e-10	cSA_inferiorparietal	2.4762	4.0483	0.54076	0.000109299	0.0251623	40.002
rs61909599	12	4675661	C	G	T2D_OTHER	0.0719389	0.0124013	6.6e-09	cSA_inferiorparietal	-0.4925	6.9011	0.943107	9.19e-05	0.0251623	33.6504
rs62092443	18	52922007	T	C	T2D_OTHER	0.0734534	0.0128529	1.1e-08	cSA_inferiorparietal	8.7783	8.5346	0.303689	8.92e-05	0.0251623	32.6602
rs62111425	19	7198988	A	G	T2D_OTHER	-0.0771906	0.0141523	4.92e-08	cSA_inferiorparietal	2.9447	6.6256	0.656722	8.13e-05	0.0251623	29.749
rs62137406	2	43480221	T	C	T2D_OTHER	0.131665	0.0170847	1.29e-14	cSA_inferiorparietal	-6.7825	21.8199	0.755922	0.000162268	0.0251623	59.3914
rs62428761	6	143232380	A	G	T2D_OTHER	-0.0558372	0.00964015	6.95e-09	cSA_inferiorparietal	15.0438	5.8224	0.00977241	9.17e-05	0.0251623	33.5488
rs66502159	16	75245937	T	C	T2D_OTHER	-0.12123	0.012896	5.43e-21	cSA_inferiorparietal	-2.7318	6.4033	0.669653	0.000241426	0.0251623	88.3706
rs66922415	18	57848651	G	A	T2D_OTHER	0.0562843	0.00952905	3.49e-09	cSA_inferiorparietal	2.7403	4.4632	0.539231	9.53e-05	0.0251623	34.8877
rs6744646	2	628504	G	A	T2D_OTHER	0.0626062	0.0101653	7.33e-10	cSA_inferiorparietal	-4.8993	5.0828	0.335097	0.00010364	0.0251623	37.9308
rs6916406	6	22009693	C	T	T2D_OTHER	0.0468072	0.0076126	7.81e-10	cSA_inferiorparietal	-1.5679	3.9907	0.694402	0.000103298	0.0251623	37.8057
rs6931514	6	20703952	G	A	T2D_OTHER	0.128897	0.00787819	3.61e-60	cSA_inferiorparietal	0.1484	4.3504	0.972788	0.00073096	0.0251623	267.689
rs6968233	7	130463456	A	G	T2D_OTHER	0.0521832	0.00752467	4.06e-12	cSA_inferiorparietal	9.9577	4.0185	0.0132134	0.000131404	0.0251623	48.0932
rs7018475	9	22137685	G	T	T2D_OTHER	0.104889	0.00825352	5.31e-37	cSA_inferiorparietal	-5.7786	4.5971	0.20875	0.000441132	0.0251623	161.502
rs703980	10	80943841	A	G	T2D_OTHER	-0.057633	0.00746388	1.15e-14	cSA_inferiorparietal	2.4705	3.8402	0.520013	0.0001629	0.0251623	59.6226
rs7109575	11	72463435	A	G	T2D_OTHER	-0.0953425	0.00888782	7.58e-27	cSA_inferiorparietal	-0.7722	5.2715	0.883538	0.000314358	0.0251623	115.075
rs7144011	14	79940383	T	G	T2D_OTHER	0.0617926	0.00866709	1.01e-12	cSA_inferiorparietal	-5.7416	4.6819	0.220071	0.000138881	0.0251623	50.8304
rs723943	14	73024299	A	G	T2D_OTHER	-0.0638088	0.0109951	6.5e-09	cSA_inferiorparietal	-6.4534	6.2405	0.301082	9.2e-05	0.0251623	33.6791
rs73040004	12	4362909	C	T	T2D_OTHER	0.068862	0.00899026	1.86e-14	cSA_inferiorparietal	-0.6314	5.2475	0.904227	0.000160296	0.0251623	58.6695
rs73061095	3	185516807	G	T	T2D_OTHER	0.101522	0.00803241	1.29e-36	cSA_inferiorparietal	-3.0663	4.2175	0.4672	0.000436332	0.0251623	159.745
rs73347525	14	101255172	G	A	T2D_OTHER	-0.0555724	0.00912767	1.14e-09	cSA_inferiorparietal	9.5433	6.2795	0.128573	0.000101282	0.0251623	37.0677
rs74046911	11	2858636	T	C	T2D_OTHER	-0.218197	0.0147747	2.34e-49	cSA_inferiorparietal	6.4054	10.3857	0.537398	0.000595634	0.0251623	218.101
rs74628648	12	97851002	T	C	T2D_OTHER	-0.0918357	0.0141837	9.5e-11	cSA_inferiorparietal	-4.2521	8.0716	0.598334	0.000114544	0.0251623	41.922
rs7529073	1	214147889	C	T	T2D_OTHER	-0.047672	0.00749761	2.04e-10	cSA_inferiorparietal	5.3089	3.906	0.174094	0.000110462	0.0251623	40.4277
rs76176349	11	75974984	T	G	T2D_OTHER	0.136667	0.0239898	1.22e-08	cSA_inferiorparietal	9.9753	17.1065	0.559806	8.87e-05	0.0251623	32.4543
rs7631359	3	12296751	G	T	T2D_OTHER	-0.0755723	0.011958	2.62e-10	cSA_inferiorparietal	-2.2551	5.4346	0.678177	0.000109129	0.0251623	39.9398
rs77211255	14	29055615	G	T	T2D_OTHER	-0.110974	0.0198922	2.42e-08	cSA_inferiorparietal	24.838	22.8618	0.277284	8.5e-05	0.0251623	31.1225
rs77481436	3	47506230	A	G	T2D_OTHER	0.0766232	0.0122623	4.14e-10	cSA_inferiorparietal	2.3161	11.3518	0.838331	0.000106686	0.0251623	39.0458
rs77789961	14	101250258	T	C	T2D_OTHER	0.0975579	0.0176076	3.01e-08	cSA_inferiorparietal	19.5294	18.2474	0.284504	8.39e-05	0.0251623	30.6989
rs7788808	7	150536681	C	T	T2D_OTHER	0.0584759	0.00872976	2.11e-11	cSA_inferiorparietal	-3.1425	4.5721	0.491881	0.000122595	0.0251623	44.869
rs7799234	7	76135403	C	T	T2D_OTHER	-0.0511144	0.0082718	6.44e-10	cSA_inferiorparietal	-2.353	4.8786	0.629585	0.000104332	0.0251623	38.1842
rs7845219	8	95937502	C	T	T2D_OTHER	-0.0441317	0.00745981	3.3e-09	cSA_inferiorparietal	2.2823	3.8353	0.551792	9.56e-05	0.0251623	34.998
rs78470967	12	4521511	A	T	T2D_OTHER	-0.211491	0.0201081	7.16e-26	cSA_inferiorparietal	-0.5695	11.2266	0.959542	0.000302196	0.0251623	110.621
rs79400013	15	52533066	A	G	T2D_OTHER	-0.158763	0.0283382	2.11e-08	cSA_inferiorparietal	1.6762	15.3	0.912762	8.58e-05	0.0251623	31.3871
rs7948351	11	128044820	T	C	T2D_OTHER	-0.0577124	0.0105346	4.29e-08	cSA_inferiorparietal	9.5464	5.4089	0.0775734	8.2e-05	0.0251623	30.0123
rs80196932	6	117996631	C	T	T2D_OTHER	-0.0523614	0.00942125	2.73e-08	cSA_inferiorparietal	3.1689	5.4799	0.563077	8.44e-05	0.0251623	30.8889
rs8071043	17	3988451	C	T	T2D_OTHER	0.0725286	0.00804814	2.03e-19	cSA_inferiorparietal	-8.1878	4.188	0.0505757	0.000221876	0.0251623	81.2129
rs8073177	17	7440584	C	T	T2D_OTHER	-0.0557712	0.0085468	6.78e-11	cSA_inferiorparietal	-5.8098	4.6614	0.212631	0.000116343	0.0251623	42.5805
rs8100204	19	19393714	A	G	T2D_OTHER	0.0892233	0.0101964	2.12e-18	cSA_inferiorparietal	-6.2934	6.9073	0.362231	0.000209194	0.0251623	76.5703
rs853974	6	127068983	C	T	T2D_OTHER	-0.0577151	0.00835468	4.91e-12	cSA_inferiorparietal	2.4426	4.4759	0.585257	0.000130389	0.0251623	47.7218
rs878521	7	44255643	A	G	T2D_OTHER	0.0682635	0.00915572	8.93e-14	cSA_inferiorparietal	-1.9415	4.669	0.677536	0.000151881	0.0251623	55.5891
rs897558	11	93255014	G	A	T2D_OTHER	0.0421866	0.00748482	1.74e-08	cSA_inferiorparietal	-2.4022	3.8321	0.530749	8.68e-05	0.0251623	31.7676
rs9457	4	6304799	C	G	T2D_OTHER	0.0680574	0.00755358	2.06e-19	cSA_inferiorparietal	2.2766	4.107	0.579359	0.000221782	0.0251623	81.1788
rs9479509	6	153427265	A	G	T2D_OTHER	0.0466791	0.00782682	2.46e-09	cSA_inferiorparietal	-2.1461	4.2057	0.609853	9.72e-05	0.0251623	35.569
rs9505086	6	7232186	C	T	T2D_OTHER	0.0688248	0.00752983	6.23e-20	cSA_inferiorparietal	2.154	3.9755	0.587943	0.000228244	0.0251623	83.5444
rs9565546	13	80710954	T	A	T2D_OTHER	-0.0589457	0.00821385	7.16e-13	cSA_inferiorparietal	0.8685	4.2675	0.838733	0.000140711	0.0251623	51.5001
rs963740	13	51096095	T	A	T2D_OTHER	-0.0742546	0.00920231	7.08e-16	cSA_inferiorparietal	-0.8574	4.1904	0.837876	0.000177891	0.0251623	65.1104
rs9901746	17	36103149	G	A	T2D_OTHER	0.0566447	0.00754153	5.87e-14	cSA_inferiorparietal	3.5987	4.2595	0.398187	0.000154138	0.0251623	56.4153
rs10184004	2	165508389	T	C	T2D_OTHER	-0.0669563	0.00781391	1.05e-17	cSA_inferiortemporal	3.063	2.6187	0.242136	0.000200603	0.0248862	73.425
rs10408179	19	46157004	C	T	T2D_OTHER	-0.0572602	0.00751735	2.59e-14	cSA_inferiortemporal	-0.4722	2.7952	0.86585	0.000158521	0.0248862	58.0195
rs10504042	8	41515993	A	G	T2D_OTHER	0.0649675	0.00750307	4.77e-18	cSA_inferiortemporal	-1.1136	2.6088	0.669479	0.000204835	0.0248862	74.9742
rs10770143	11	2195267	T	C	T2D_OTHER	-0.062601	0.00786153	1.68e-15	cSA_inferiortemporal	6.6137	2.9289	0.0239405	0.000173241	0.0248862	63.4083
rs10822803	10	68073415	C	T	T2D_OTHER	0.0546091	0.00982758	2.75e-08	cSA_inferiortemporal	1.8085	4.4881	0.686982	8.44e-05	0.0248862	30.877
rs10830963	11	92708710	G	C	T2D_OTHER	0.0981017	0.00777925	1.84e-36	cSA_inferiortemporal	0.5385	3.1128	0.862655	0.000434377	0.0248862	159.029
rs10882099	10	94460650	C	T	T2D_OTHER	-0.0814717	0.00748394	1.34e-27	cSA_inferiortemporal	-4.0818	2.611	0.11798	0.000323736	0.0248862	118.509
rs10906396	10	13551876	T	C	T2D_OTHER	0.0425169	0.00752916	1.63e-08	cSA_inferiortemporal	3.0667	2.6896	0.2542	8.71e-05	0.0248862	31.888
rs10965247	9	22132729	G	A	T2D_OTHER	-0.112298	0.010586	2.73e-26	cSA_inferiortemporal	1.1652	3.492	0.738623	0.000307415	0.0248862	112.532
rs10974438	9	4291928	C	A	T2D_OTHER	0.047837	0.00771848	5.73e-10	cSA_inferiortemporal	2.7603	2.7393	0.313615	0.000104954	0.0248862	38.4116
rs10998851	10	71302750	G	T	T2D_OTHER	0.0508902	0.00750951	1.23e-11	cSA_inferiortemporal	0.8571	2.803	0.759773	0.000125478	0.0248862	45.9243
rs11169182	12	50248052	T	C	T2D_OTHER	0.0448749	0.0074883	2.06e-09	cSA_inferiortemporal	0.1297	2.5861	0.960001	9.81e-05	0.0248862	35.9119
rs112108223	12	4271088	A	G	T2D_OTHER	-0.371411	0.0275901	2.63e-41	cSA_inferiortemporal	-16.473	19.8651	0.406967	0.000494956	0.0248862	181.218
rs112412537	2	60586793	A	G	T2D_OTHER	0.111986	0.0156875	9.43e-13	cSA_inferiortemporal	-4.7217	6.8092	0.48804	0.000139232	0.0248862	50.9586
rs11257659	10	12309269	T	C	T2D_OTHER	0.0919785	0.00842523	9.56e-28	cSA_inferiortemporal	4.6667	3.2259	0.147999	0.000325571	0.0248862	119.181
rs112650492	20	42690855	G	C	T2D_OTHER	0.156347	0.0197841	2.73e-15	cSA_inferiortemporal	-0.9819	8.9313	0.912458	0.000170628	0.0248862	62.4517
rs112694524	2	43453721	A	G	T2D_OTHER	-0.153365	0.0214915	9.6e-13	cSA_inferiortemporal	2.9199	4.9867	0.558186	0.000139135	0.0248862	50.9233
rs114322470	10	114736670	G	T	T2D_OTHER	-0.246424	0.0261285	4.05e-21	cSA_inferiortemporal	-7.0996	11.4344	0.534667	0.000243002	0.0248862	88.9477
rs11558471	8	118185733	G	A	T2D_OTHER	-0.0906146	0.00772558	9.03e-32	cSA_inferiortemporal	-1.6301	2.7866	0.558562	0.000375793	0.0248862	137.573
rs11629791	15	90449135	G	A	T2D_OTHER	-0.0543792	0.00858654	2.4e-10	cSA_inferiortemporal	0.0907	3.0066	0.975934	0.000109587	0.0248862	40.1076
rs11668587	19	18829770	G	A	T2D_OTHER	-0.0514021	0.00752098	8.23e-12	cSA_inferiortemporal	0.6798	2.7382	0.803929	0.000127625	0.0248862	46.7101
rs11719201	3	123068744	T	C	T2D_OTHER	-0.0810538	0.00990307	2.73e-16	cSA_inferiortemporal	-1.7323	3.0182	0.566001	0.000183023	0.0248862	66.9892
rs11772918	7	46609344	G	A	T2D_OTHER	0.0424983	0.00754668	1.79e-08	cSA_inferiortemporal	0.9606	2.6888	0.720897	8.67e-05	0.0248862	31.7124
rs1182436	7	157027753	C	T	T2D_OTHER	0.0865023	0.0107093	6.62e-16	cSA_inferiortemporal	-0.762	3.3942	0.822368	0.000178252	0.0248862	65.2425
rs11830234	12	66246797	G	A	T2D_OTHER	0.191249	0.024532	6.39e-15	cSA_inferiortemporal	4.9929	8.514	0.557584	0.00016605	0.0248862	60.7757
rs12001437	9	34074476	C	T	T2D_OTHER	0.0459621	0.00780698	3.93e-09	cSA_inferiortemporal	4.2369	2.6894	0.115162	9.47e-05	0.0248862	34.6602
rs12507026	4	45181334	T	A	T2D_OTHER	0.0664382	0.00749054	7.34e-19	cSA_inferiortemporal	-2.7708	2.6005	0.286655	0.000214929	0.0248862	78.6696
rs12595158	15	62316035	T	C	T2D_OTHER	-0.0776112	0.0125198	5.68e-10	cSA_inferiortemporal	-8.3435	8.1719	0.307255	0.000104999	0.0248862	38.4283
rs1260326	2	27730940	C	T	T2D_OTHER	0.0581403	0.00787427	1.54e-13	cSA_inferiortemporal	-3.4649	2.6389	0.18918	0.000148952	0.0248862	54.517
rs12769661	10	71335802	A	G	T2D_OTHER	-0.0504476	0.00843682	2.24e-09	cSA_inferiortemporal	-2.1684	3.0281	0.473934	9.77e-05	0.0248862	35.7537
rs13018260	2	60287980	C	T	T2D_OTHER	0.0571727	0.00861401	3.2e-11	cSA_inferiortemporal	-3.8046	3.0291	0.20911	0.000120363	0.0248862	44.0519
rs13427924	2	166607746	C	T	T2D_OTHER	-0.0426292	0.00747143	1.16e-08	cSA_inferiortemporal	0.7611	2.596	0.769383	8.9e-05	0.0248862	32.554
rs1373674	4	85352958	C	T	T2D_OTHER	-0.0943572	0.0151142	4.29e-10	cSA_inferiortemporal	8.263	8.5073	0.331407	0.000106491	0.0248862	38.9742
rs1429935	18	21086216	C	A	T2D_OTHER	-0.0498392	0.00747751	2.64e-11	cSA_inferiortemporal	-4.1485	2.6345	0.11533	0.000121382	0.0248862	44.4248
rs1558902	16	53803574	A	T	T2D_OTHER	0.126813	0.00753524	1.49e-63	cSA_inferiortemporal	1.4574	2.61	0.576578	0.000773349	0.0248862	283.225
rs1604038	3	170709193	T	C	T2D_OTHER	-0.0541567	0.00849073	1.79e-10	cSA_inferiortemporal	-0.731	2.7947	0.793656	0.000111159	0.0248862	40.6829
rs16872768	5	74982207	C	T	T2D_OTHER	-0.0415694	0.00761562	4.8e-08	cSA_inferiortemporal	3.4418	2.6483	0.193729	8.14e-05	0.0248862	29.7944
rs16988304	22	30516140	C	T	T2D_OTHER	-0.0765325	0.0135198	1.51e-08	cSA_inferiortemporal	0.2094	4.6102	0.963772	8.76e-05	0.0248862	32.0442
rs17036160	3	12329783	T	C	T2D_OTHER	-0.103267	0.0100726	1.16e-24	cSA_inferiortemporal	-1.6646	3.8582	0.666145	0.00028714	0.0248862	105.108
rs1705263	12	71523043	A	C	T2D_OTHER	-0.0486267	0.00750214	9.07e-11	cSA_inferiortemporal	2.2072	2.5718	0.390765	0.000114791	0.0248862	42.0123
rs17383290	1	51039300	G	A	T2D_OTHER	-0.0498203	0.00848193	4.26e-09	cSA_inferiortemporal	-0.5066	2.5902	0.844936	9.43e-05	0.0248862	34.5001
rs17615494	2	58950363	T	G	T2D_OTHER	0.055643	0.00856209	8.1e-11	cSA_inferiortemporal	1.5153	2.843	0.594038	0.000115396	0.0248862	42.2337
rs17791513	9	81905590	G	A	T2D_OTHER	-0.0730442	0.0116312	3.39e-10	cSA_inferiortemporal	1.6264	5.3906	0.762873	0.000107759	0.0248862	39.4385
rs1864193	19	7114213	A	C	T2D_OTHER	0.0672615	0.010407	1.03e-10	cSA_inferiortemporal	2.7397	3.8346	0.474938	0.000114133	0.0248862	41.7715
rs1988138	12	97500600	T	C	T2D_OTHER	-0.0488199	0.00877479	2.64e-08	cSA_inferiortemporal	-0.6128	3.2998	0.852674	8.46e-05	0.0248862	30.9541
rs2138157	2	227103717	C	A	T2D_OTHER	0.0770218	0.00780499	5.71e-23	cSA_inferiortemporal	-0.8436	2.7614	0.759987	0.000266039	0.0248862	97.3824
rs223490	4	103679117	T	G	T2D_OTHER	-0.04905	0.00768499	1.74e-10	cSA_inferiortemporal	-0.193	2.7102	0.943229	0.000111307	0.0248862	40.737
rs2239647	14	33292743	C	A	T2D_OTHER	-0.0418304	0.00755973	3.14e-08	cSA_inferiortemporal	-2.3398	2.6231	0.372394	8.37e-05	0.0248862	30.6175
rs2289429	3	124412471	C	T	T2D_OTHER	0.0631367	0.0115222	4.26e-08	cSA_inferiortemporal	5.3452	7.0422	0.447838	8.2e-05	0.0248862	30.0255
rs2347223	12	27963546	A	G	T2D_OTHER	-0.0526332	0.00757762	3.76e-12	cSA_inferiortemporal	1.3976	2.9719	0.638161	0.000131818	0.0248862	48.2449
rs2521247	11	2389710	T	C	T2D_OTHER	0.0513656	0.00771887	2.84e-11	cSA_inferiortemporal	-1.5692	3.2751	0.631846	0.000120994	0.0248862	44.2828
rs2641317	1	120516618	T	C	T2D_OTHER	0.0676294	0.0108141	4.01e-10	cSA_inferiortemporal	7.3819	4.2854	0.0849664	0.000106862	0.0248862	39.11
rs2682907	15	77883802	A	G	T2D_OTHER	-0.0693418	0.00762287	9.32e-20	cSA_inferiortemporal	-3.4179	2.6515	0.197383	0.000226065	0.0248862	82.7467
rs2733269	12	41866717	G	A	T2D_OTHER	0.0425909	0.00754068	1.62e-08	cSA_inferiortemporal	1.6102	2.6418	0.542187	8.72e-05	0.0248862	31.9014
rs2783019	6	107422239	C	G	T2D_OTHER	-0.0466007	0.00767283	1.25e-09	cSA_inferiortemporal	1.77	3.0084	0.556296	0.000100788	0.0248862	36.8868
rs2796441	9	84308948	A	G	T2D_OTHER	-0.042119	0.00758151	2.77e-08	cSA_inferiortemporal	-0.6885	2.6276	0.793301	8.43e-05	0.0248862	30.8633
rs28366036	3	186647763	C	A	T2D_OTHER	-0.05815	0.00763213	2.55e-14	cSA_inferiortemporal	-3.5211	2.8055	0.209453	0.000158605	0.0248862	58.0504
rs28624681	9	139237902	T	C	T2D_OTHER	-0.0762763	0.0082791	3.17e-20	cSA_inferiortemporal	-6.0496	3.9251	0.123253	0.000231895	0.0248862	84.881
rs2925979	16	81534790	C	T	T2D_OTHER	-0.0530717	0.00796455	2.67e-11	cSA_inferiortemporal	2.5033	2.818	0.374366	0.000121319	0.0248862	44.4019
rs3102348	16	89374410	C	A	T2D_OTHER	0.0464658	0.00780751	2.66e-09	cSA_inferiortemporal	-3.5759	3.289	0.276935	9.68e-05	0.0248862	35.4193
rs3110641	17	36047417	A	G	T2D_OTHER	-0.058729	0.00923389	2.02e-10	cSA_inferiortemporal	-0.2821	3.4236	0.93433	0.000110526	0.0248862	40.4514
rs31910	5	14810834	T	C	T2D_OTHER	-0.0441774	0.00757146	5.39e-09	cSA_inferiortemporal	4.1882	2.6204	0.109975	9.3e-05	0.0248862	34.0438
rs348330	1	229672955	A	G	T2D_OTHER	-0.0457315	0.00780846	4.72e-09	cSA_inferiortemporal	-7.9068	2.8872	0.0061707	9.37e-05	0.0248862	34.3003
rs34872471	10	114754071	C	T	T2D_OTHER	0.279356	0.00905986	1e-200	cSA_inferiortemporal	3.6793	2.8679	0.199518	0.00259134	0.0248862	950.759
rs35005436	7	74134911	T	C	T2D_OTHER	-0.0673479	0.0116474	7.37e-09	cSA_inferiortemporal	1.1301	4.6681	0.80871	9.14e-05	0.0248862	33.434
rs35352848	3	23455582	C	T	T2D_OTHER	-0.0727931	0.00812983	3.43e-19	cSA_inferiortemporal	-0.8002	3.135	0.798532	0.000219028	0.0248862	80.1706
rs35658696	5	102338811	G	A	T2D_OTHER	0.133146	0.0156383	1.68e-17	cSA_inferiortemporal	4.8441	7.7786	0.533451	0.000198048	0.0248862	72.4894
rs3736907	1	117560929	A	C	T2D_OTHER	-0.0466909	0.00846486	3.47e-08	cSA_inferiortemporal	-6.4422	3.0128	0.0324943	8.31e-05	0.0248862	30.4244
rs3765562	6	131973932	G	C	T2D_OTHER	0.0504774	0.00925148	4.87e-08	cSA_inferiortemporal	-2.5497	3.8795	0.511037	8.13e-05	0.0248862	29.7693
rs429358	19	45411941	C	T	T2D_OTHER	-0.095356	0.00992849	7.67e-22	cSA_inferiortemporal	-5.2743	3.643	0.147676	0.000251999	0.0248862	92.2417
rs4374177	16	306243	G	A	T2D_OTHER	-0.0699238	0.0117921	3.03e-09	cSA_inferiortemporal	-1.1043	3.3333	0.740423	9.61e-05	0.0248862	35.1613
rs465983	5	55812130	G	A	T2D_OTHER	-0.0523675	0.0083383	3.38e-10	cSA_inferiortemporal	-0.3891	3.0717	0.8992	0.000107771	0.0248862	39.4427
rs4686471	3	187740899	C	T	T2D_OTHER	0.0494373	0.00773724	1.66e-10	cSA_inferiortemporal	-4.4388	2.7323	0.104255	0.000111549	0.0248862	40.8258
rs4745916	10	68463784	A	T	T2D_OTHER	0.0716466	0.00939165	2.37e-14	cSA_inferiortemporal	0.0545	3.5432	0.987728	0.000159007	0.0248862	58.1976
rs4804833	19	7970635	G	A	T2D_OTHER	-0.0479924	0.00768773	4.3e-10	cSA_inferiortemporal	-0.4829	2.732	0.859699	0.000106483	0.0248862	38.9714
rs4841006	8	8501474	C	T	T2D_OTHER	-0.0452197	0.00751362	1.76e-09	cSA_inferiortemporal	2.3829	2.5737	0.354516	9.9e-05	0.0248862	36.2205
rs4864450	4	52803414	G	A	T2D_OTHER	0.0464397	0.00831757	2.36e-08	cSA_inferiortemporal	-1.9993	3.0481	0.511878	8.52e-05	0.0248862	31.1734
rs488321	13	33554405	C	T	T2D_OTHER	-0.0881274	0.0125965	2.63e-12	cSA_inferiortemporal	-5.7967	3.5259	0.100169	0.000133734	0.0248862	48.9463
rs4937325	11	128222116	C	T	T2D_OTHER	-0.0529264	0.00791506	2.28e-11	cSA_inferiortemporal	-0.0469	2.9148	0.987162	0.000122169	0.0248862	44.713
rs498475	7	28256240	A	G	T2D_OTHER	-0.0744758	0.00780229	1.36e-21	cSA_inferiortemporal	-3.7412	2.6593	0.159476	0.000248918	0.0248862	91.1137
rs5215	11	17408630	T	C	T2D_OTHER	-0.0637074	0.00746744	1.45e-17	cSA_inferiortemporal	-0.4419	2.6622	0.868164	0.000198851	0.0248862	72.7837
rs55917610	17	47012551	G	C	T2D_OTHER	0.0439249	0.00802175	4.36e-08	cSA_inferiortemporal	2.3936	2.7763	0.388602	8.19e-05	0.0248862	29.9834
rs56079333	18	1844795	C	T	T2D_OTHER	0.0667126	0.00985426	1.29e-11	cSA_inferiortemporal	-4.5656	3.7573	0.224317	0.000125225	0.0248862	45.8316
rs56175143	1	114599755	A	G	T2D_OTHER	0.0963681	0.0172569	2.35e-08	cSA_inferiortemporal	-8.1765	21.7859	0.707429	8.52e-05	0.0248862	31.1845
rs56192168	18	40043844	G	A	T2D_OTHER	-0.0606891	0.0101683	2.4e-09	cSA_inferiortemporal	0.801	4.0255	0.842277	9.73e-05	0.0248862	35.6223
rs56348580	12	121432117	C	G	T2D_OTHER	-0.0869748	0.00835652	2.28e-25	cSA_inferiortemporal	-1.5029	2.8443	0.597229	0.000295928	0.0248862	108.326
rs576123	9	136144308	T	C	T2D_OTHER	-0.0605367	0.00751772	8.11e-16	cSA_inferiortemporal	-4.4322	2.9171	0.128665	0.00017716	0.0248862	64.843
rs58031133	5	133878890	A	G	T2D_OTHER	-0.0415322	0.00752495	3.4e-08	cSA_inferiortemporal	3.6046	2.7991	0.197826	8.32e-05	0.0248862	30.4621
rs60308122	4	96175424	A	G	T2D_OTHER	0.0462904	0.00768717	1.73e-09	cSA_inferiortemporal	-6.6994	2.855	0.0189481	9.91e-05	0.0248862	36.2616
rs6062738	20	61289471	A	G	T2D_OTHER	-0.04447	0.00759137	4.69e-09	cSA_inferiortemporal	0.4069	2.7486	0.882312	9.38e-05	0.0248862	34.3156
rs607409	9	103825163	T	A	T2D_OTHER	0.0533698	0.0076867	3.84e-12	cSA_inferiortemporal	-1.5782	2.6191	0.546793	0.000131714	0.0248862	48.2069
rs6142129	20	32819871	G	A	T2D_OTHER	-0.0472156	0.00801156	3.78e-09	cSA_inferiortemporal	-0.3063	2.8697	0.914999	9.49e-05	0.0248862	34.7324
rs61779305	1	39921811	C	G	T2D_OTHER	0.0719005	0.0104162	5.1e-12	cSA_inferiortemporal	-1.7631	4.3077	0.682327	0.000130187	0.0248862	47.6478
rs618652	6	139826722	G	T	T2D_OTHER	-0.0473438	0.0074855	2.54e-10	cSA_inferiortemporal	3.4269	2.7028	0.204831	0.000109299	0.0248862	40.002
rs61909599	12	4675661	C	G	T2D_OTHER	0.0719389	0.0124013	6.6e-09	cSA_inferiortemporal	6.673	4.6244	0.149021	9.19e-05	0.0248862	33.6504
rs62092443	18	52922007	T	C	T2D_OTHER	0.0734534	0.0128529	1.1e-08	cSA_inferiortemporal	1.4249	5.7172	0.803183	8.92e-05	0.0248862	32.6602
rs62111425	19	7198988	A	G	T2D_OTHER	-0.0771906	0.0141523	4.92e-08	cSA_inferiortemporal	-2.1928	4.4551	0.622578	8.13e-05	0.0248862	29.749
rs62137406	2	43480221	T	C	T2D_OTHER	0.131665	0.0170847	1.29e-14	cSA_inferiortemporal	4.8545	14.1956	0.732372	0.000162268	0.0248862	59.3914
rs62428761	6	143232380	A	G	T2D_OTHER	-0.0558372	0.00964015	6.95e-09	cSA_inferiortemporal	0.4678	3.8801	0.904036	9.17e-05	0.0248862	33.5488
rs66502159	16	75245937	T	C	T2D_OTHER	-0.12123	0.012896	5.43e-21	cSA_inferiortemporal	-3.3065	4.2731	0.439053	0.000241426	0.0248862	88.3706
rs66922415	18	57848651	G	A	T2D_OTHER	0.0562843	0.00952905	3.49e-09	cSA_inferiortemporal	-0.7328	2.9921	0.806525	9.53e-05	0.0248862	34.8877
rs6744646	2	628504	G	A	T2D_OTHER	0.0626062	0.0101653	7.33e-10	cSA_inferiortemporal	-5.1503	3.4037	0.130242	0.00010364	0.0248862	37.9308
rs6916406	6	22009693	C	T	T2D_OTHER	0.0468072	0.0076126	7.81e-10	cSA_inferiortemporal	2.9125	2.6761	0.276446	0.000103298	0.0248862	37.8057
rs6931514	6	20703952	G	A	T2D_OTHER	0.128897	0.00787819	3.61e-60	cSA_inferiortemporal	-2.0057	2.9131	0.491131	0.00073096	0.0248862	267.689
rs6968233	7	130463456	A	G	T2D_OTHER	0.0521832	0.00752467	4.06e-12	cSA_inferiortemporal	6.8827	2.6874	0.0104341	0.000131404	0.0248862	48.0932
rs7018475	9	22137685	G	T	T2D_OTHER	0.104889	0.00825352	5.31e-37	cSA_inferiortemporal	1.8657	3.0664	0.5429	0.000441132	0.0248862	161.502
rs703980	10	80943841	A	G	T2D_OTHER	-0.057633	0.00746388	1.15e-14	cSA_inferiortemporal	5.4197	2.5675	0.0347821	0.0001629	0.0248862	59.6226
rs7109575	11	72463435	A	G	T2D_OTHER	-0.0953425	0.00888782	7.58e-27	cSA_inferiortemporal	-0.4448	3.53	0.899727	0.000314358	0.0248862	115.075
rs7144011	14	79940383	T	G	T2D_OTHER	0.0617926	0.00866709	1.01e-12	cSA_inferiortemporal	3.8202	3.1307	0.222375	0.000138881	0.0248862	50.8304
rs723943	14	73024299	A	G	T2D_OTHER	-0.0638088	0.0109951	6.5e-09	cSA_inferiortemporal	-1.4536	4.1802	0.72804	9.2e-05	0.0248862	33.6791
rs73040004	12	4362909	C	T	T2D_OTHER	0.068862	0.00899026	1.86e-14	cSA_inferiortemporal	2.2649	3.498	0.517319	0.000160296	0.0248862	58.6695
rs73061095	3	185516807	G	T	T2D_OTHER	0.101522	0.00803241	1.29e-36	cSA_inferiortemporal	-0.3949	2.8504	0.889812	0.000436332	0.0248862	159.745
rs73347525	14	101255172	G	A	T2D_OTHER	-0.0555724	0.00912767	1.14e-09	cSA_inferiortemporal	-2.0518	4.1751	0.623117	0.000101282	0.0248862	37.0677
rs74046911	11	2858636	T	C	T2D_OTHER	-0.218197	0.0147747	2.34e-49	cSA_inferiortemporal	1.0348	6.9282	0.881269	0.000595634	0.0248862	218.101
rs74628648	12	97851002	T	C	T2D_OTHER	-0.0918357	0.0141837	9.5e-11	cSA_inferiortemporal	10.8377	5.4181	0.0454704	0.000114544	0.0248862	41.922
rs7529073	1	214147889	C	T	T2D_OTHER	-0.047672	0.00749761	2.04e-10	cSA_inferiortemporal	0.6218	2.6149	0.812043	0.000110462	0.0248862	40.4277
rs76176349	11	75974984	T	G	T2D_OTHER	0.136667	0.0239898	1.22e-08	cSA_inferiortemporal	-8.3694	11.3759	0.461905	8.87e-05	0.0248862	32.4543
rs7631359	3	12296751	G	T	T2D_OTHER	-0.0755723	0.011958	2.62e-10	cSA_inferiortemporal	8.3581	3.6335	0.0214319	0.000109129	0.0248862	39.9398
rs77211255	14	29055615	G	T	T2D_OTHER	-0.110974	0.0198922	2.42e-08	cSA_inferiortemporal	-7.4486	15.1696	0.623411	8.5e-05	0.0248862	31.1225
rs77481436	3	47506230	A	G	T2D_OTHER	0.0766232	0.0122623	4.14e-10	cSA_inferiortemporal	14.1804	7.4579	0.0572505	0.000106686	0.0248862	39.0458
rs77789961	14	101250258	T	C	T2D_OTHER	0.0975579	0.0176076	3.01e-08	cSA_inferiortemporal	6.2249	12.1658	0.608881	8.39e-05	0.0248862	30.6989
rs7788808	7	150536681	C	T	T2D_OTHER	0.0584759	0.00872976	2.11e-11	cSA_inferiortemporal	1.7085	3.0606	0.576692	0.000122595	0.0248862	44.869
rs7799234	7	76135403	C	T	T2D_OTHER	-0.0511144	0.0082718	6.44e-10	cSA_inferiortemporal	0.6548	3.273	0.841433	0.000104332	0.0248862	38.1842
rs7845219	8	95937502	C	T	T2D_OTHER	-0.0441317	0.00745981	3.3e-09	cSA_inferiortemporal	-0.0884	2.5704	0.972565	9.56e-05	0.0248862	34.998
rs78470967	12	4521511	A	T	T2D_OTHER	-0.211491	0.0201081	7.16e-26	cSA_inferiortemporal	1.9627	7.5123	0.793888	0.000302196	0.0248862	110.621
rs79400013	15	52533066	A	G	T2D_OTHER	-0.158763	0.0283382	2.11e-08	cSA_inferiortemporal	22.6829	10.1937	0.0260686	8.58e-05	0.0248862	31.3871
rs7948351	11	128044820	T	C	T2D_OTHER	-0.0577124	0.0105346	4.29e-08	cSA_inferiortemporal	4.2131	3.6245	0.245075	8.2e-05	0.0248862	30.0123
rs80196932	6	117996631	C	T	T2D_OTHER	-0.0523614	0.00942125	2.73e-08	cSA_inferiortemporal	-3.6456	3.6659	0.319998	8.44e-05	0.0248862	30.8889
rs8071043	17	3988451	C	T	T2D_OTHER	0.0725286	0.00804814	2.03e-19	cSA_inferiortemporal	-2.8703	2.8094	0.306934	0.000221876	0.0248862	81.2129
rs8073177	17	7440584	C	T	T2D_OTHER	-0.0557712	0.0085468	6.78e-11	cSA_inferiortemporal	0.4285	3.1205	0.89078	0.000116343	0.0248862	42.5805
rs8100204	19	19393714	A	G	T2D_OTHER	0.0892233	0.0101964	2.12e-18	cSA_inferiortemporal	-13.4966	4.6157	0.00345494	0.000209194	0.0248862	76.5703
rs853974	6	127068983	C	T	T2D_OTHER	-0.0577151	0.00835468	4.91e-12	cSA_inferiortemporal	3.0008	2.9872	0.315112	0.000130389	0.0248862	47.7218
rs878521	7	44255643	A	G	T2D_OTHER	0.0682635	0.00915572	8.93e-14	cSA_inferiortemporal	4.4293	3.1271	0.156651	0.000151881	0.0248862	55.5891
rs897558	11	93255014	G	A	T2D_OTHER	0.0421866	0.00748482	1.74e-08	cSA_inferiortemporal	-0.6733	2.5643	0.792885	8.68e-05	0.0248862	31.7676
rs9457	4	6304799	C	G	T2D_OTHER	0.0680574	0.00755358	2.06e-19	cSA_inferiortemporal	-1.2666	2.7432	0.64428	0.000221782	0.0248862	81.1788
rs9479509	6	153427265	A	G	T2D_OTHER	0.0466791	0.00782682	2.46e-09	cSA_inferiortemporal	2.7641	2.8085	0.325022	9.72e-05	0.0248862	35.569
rs9505086	6	7232186	C	T	T2D_OTHER	0.0688248	0.00752983	6.23e-20	cSA_inferiortemporal	0.5939	2.6648	0.823638	0.000228244	0.0248862	83.5444
rs9565546	13	80710954	T	A	T2D_OTHER	-0.0589457	0.00821385	7.16e-13	cSA_inferiortemporal	1.6727	2.8553	0.557995	0.000140711	0.0248862	51.5001
rs963740	13	51096095	T	A	T2D_OTHER	-0.0742546	0.00920231	7.08e-16	cSA_inferiortemporal	0.1677	2.8123	0.95245	0.000177891	0.0248862	65.1104
rs9901746	17	36103149	G	A	T2D_OTHER	0.0566447	0.00754153	5.87e-14	cSA_inferiortemporal	2.4715	2.8452	0.385035	0.000154138	0.0248862	56.4153
rs10184004	2	165508389	T	C	T2D_OTHER	-0.0669563	0.00781391	1.05e-17	cSA_insula	1.7593	1.5821	0.266137	0.000200603	0.0251623	73.425
rs10408179	19	46157004	C	T	T2D_OTHER	-0.0572602	0.00751735	2.59e-14	cSA_insula	4.0287	1.6827	0.0166572	0.000158521	0.0251623	58.0195
rs10504042	8	41515993	A	G	T2D_OTHER	0.0649675	0.00750307	4.77e-18	cSA_insula	-0.8463	1.5767	0.591438	0.000204835	0.0251623	74.9742
rs10770143	11	2195267	T	C	T2D_OTHER	-0.062601	0.00786153	1.68e-15	cSA_insula	1.6362	1.7616	0.352985	0.000173241	0.0251623	63.4083
rs10822803	10	68073415	C	T	T2D_OTHER	0.0546091	0.00982758	2.75e-08	cSA_insula	-5.1242	2.7093	0.0585793	8.44e-05	0.0251623	30.877
rs10830963	11	92708710	G	C	T2D_OTHER	0.0981017	0.00777925	1.84e-36	cSA_insula	-0.2122	1.8784	0.910056	0.000434377	0.0251623	159.029
rs10882099	10	94460650	C	T	T2D_OTHER	-0.0814717	0.00748394	1.34e-27	cSA_insula	-1.5002	1.5746	0.340717	0.000323736	0.0251623	118.509
rs10906396	10	13551876	T	C	T2D_OTHER	0.0425169	0.00752916	1.63e-08	cSA_insula	0.5271	1.6202	0.744931	8.71e-05	0.0251623	31.888
rs10965247	9	22132729	G	A	T2D_OTHER	-0.112298	0.010586	2.73e-26	cSA_insula	1.2458	2.1182	0.556438	0.000307415	0.0251623	112.532
rs10974438	9	4291928	C	A	T2D_OTHER	0.047837	0.00771848	5.73e-10	cSA_insula	-1.4644	1.6511	0.37512	0.000104954	0.0251623	38.4116
rs10998851	10	71302750	G	T	T2D_OTHER	0.0508902	0.00750951	1.23e-11	cSA_insula	-2.3115	1.6901	0.171415	0.000125478	0.0251623	45.9243
rs11169182	12	50248052	T	C	T2D_OTHER	0.0448749	0.0074883	2.06e-09	cSA_insula	-3.2443	1.5634	0.037972	9.81e-05	0.0251623	35.9119
rs112108223	12	4271088	A	G	T2D_OTHER	-0.371411	0.0275901	2.63e-41	cSA_insula	-1.7828	11.9567	0.881471	0.000494956	0.0251623	181.218
rs112412537	2	60586793	A	G	T2D_OTHER	0.111986	0.0156875	9.43e-13	cSA_insula	-5.3594	4.0907	0.190148	0.000139232	0.0251623	50.9586
rs11257659	10	12309269	T	C	T2D_OTHER	0.0919785	0.00842523	9.56e-28	cSA_insula	-0.3181	1.9523	0.870569	0.000325571	0.0251623	119.181
rs112650492	20	42690855	G	C	T2D_OTHER	0.156347	0.0197841	2.73e-15	cSA_insula	-0.9286	5.4204	0.863975	0.000170628	0.0251623	62.4517
rs112694524	2	43453721	A	G	T2D_OTHER	-0.153365	0.0214915	9.6e-13	cSA_insula	-7.2039	3.0106	0.0167183	0.000139135	0.0251623	50.9233
rs114322470	10	114736670	G	T	T2D_OTHER	-0.246424	0.0261285	4.05e-21	cSA_insula	-2.0254	6.8937	0.768907	0.000243002	0.0251623	88.9477
rs11558471	8	118185733	G	A	T2D_OTHER	-0.0906146	0.00772558	9.03e-32	cSA_insula	-1.0157	1.6777	0.544905	0.000375793	0.0251623	137.573
rs11629791	15	90449135	G	A	T2D_OTHER	-0.0543792	0.00858654	2.4e-10	cSA_insula	-2.2399	1.8145	0.217037	0.000109587	0.0251623	40.1076
rs11668587	19	18829770	G	A	T2D_OTHER	-0.0514021	0.00752098	8.23e-12	cSA_insula	-0.0807	1.6514	0.961025	0.000127625	0.0251623	46.7101
rs11719201	3	123068744	T	C	T2D_OTHER	-0.0810538	0.00990307	2.73e-16	cSA_insula	3.2315	1.8245	0.0765324	0.000183023	0.0251623	66.9892
rs11772918	7	46609344	G	A	T2D_OTHER	0.0424983	0.00754668	1.79e-08	cSA_insula	-3.8799	1.6266	0.017066	8.67e-05	0.0251623	31.7124
rs1182436	7	157027753	C	T	T2D_OTHER	0.0865023	0.0107093	6.62e-16	cSA_insula	-1.9195	2.0475	0.348509	0.000178252	0.0251623	65.2425
rs11830234	12	66246797	G	A	T2D_OTHER	0.191249	0.024532	6.39e-15	cSA_insula	-10.1423	5.145	0.0486904	0.00016605	0.0251623	60.7757
rs12001437	9	34074476	C	T	T2D_OTHER	0.0459621	0.00780698	3.93e-09	cSA_insula	4.1097	1.6213	0.0112506	9.47e-05	0.0251623	34.6602
rs12507026	4	45181334	T	A	T2D_OTHER	0.0664382	0.00749054	7.34e-19	cSA_insula	-2.7835	1.5691	0.0760719	0.000214929	0.0251623	78.6696
rs12595158	15	62316035	T	C	T2D_OTHER	-0.0776112	0.0125198	5.68e-10	cSA_insula	3.2092	4.8758	0.510416	0.000104999	0.0251623	38.4283
rs1260326	2	27730940	C	T	T2D_OTHER	0.0581403	0.00787427	1.54e-13	cSA_insula	1.6489	1.5897	0.299624	0.000148952	0.0251623	54.517
rs12769661	10	71335802	A	G	T2D_OTHER	-0.0504476	0.00843682	2.24e-09	cSA_insula	1.6303	1.8252	0.371741	9.77e-05	0.0251623	35.7537
rs13018260	2	60287980	C	T	T2D_OTHER	0.0571727	0.00861401	3.2e-11	cSA_insula	-3.2491	1.826	0.0751818	0.000120363	0.0251623	44.0519
rs13427924	2	166607746	C	T	T2D_OTHER	-0.0426292	0.00747143	1.16e-08	cSA_insula	0.1355	1.5642	0.930969	8.9e-05	0.0251623	32.554
rs1373674	4	85352958	C	T	T2D_OTHER	-0.0943572	0.0151142	4.29e-10	cSA_insula	10.0703	5.0756	0.047249	0.000106491	0.0251623	38.9742
rs1429935	18	21086216	C	A	T2D_OTHER	-0.0498392	0.00747751	2.64e-11	cSA_insula	-0.197	1.5884	0.901296	0.000121382	0.0251623	44.4248
rs1558902	16	53803574	A	T	T2D_OTHER	0.126813	0.00753524	1.49e-63	cSA_insula	-1.0664	1.5759	0.498601	0.000773349	0.0251623	283.225
rs1604038	3	170709193	T	C	T2D_OTHER	-0.0541567	0.00849073	1.79e-10	cSA_insula	-1.3406	1.687	0.426808	0.000111159	0.0251623	40.6829
rs16872768	5	74982207	C	T	T2D_OTHER	-0.0415694	0.00761562	4.8e-08	cSA_insula	-2.5727	1.5983	0.107475	8.14e-05	0.0251623	29.7944
rs16988304	22	30516140	C	T	T2D_OTHER	-0.0765325	0.0135198	1.51e-08	cSA_insula	3.0667	2.7829	0.27047	8.76e-05	0.0251623	32.0442
rs17036160	3	12329783	T	C	T2D_OTHER	-0.103267	0.0100726	1.16e-24	cSA_insula	-2.2493	2.3253	0.333386	0.00028714	0.0251623	105.108
rs1705263	12	71523043	A	C	T2D_OTHER	-0.0486267	0.00750214	9.07e-11	cSA_insula	-0.3099	1.5517	0.841702	0.000114791	0.0251623	42.0123
rs17383290	1	51039300	G	A	T2D_OTHER	-0.0498203	0.00848193	4.26e-09	cSA_insula	1.5905	1.562	0.308561	9.43e-05	0.0251623	34.5001
rs17615494	2	58950363	T	G	T2D_OTHER	0.055643	0.00856209	8.1e-11	cSA_insula	-1.6467	1.7138	0.336629	0.000115396	0.0251623	42.2337
rs17791513	9	81905590	G	A	T2D_OTHER	-0.0730442	0.0116312	3.39e-10	cSA_insula	-1.6198	3.2634	0.619645	0.000107759	0.0251623	39.4385
rs1864193	19	7114213	A	C	T2D_OTHER	0.0672615	0.010407	1.03e-10	cSA_insula	-4.6303	2.2921	0.0433717	0.000114133	0.0251623	41.7715
rs1988138	12	97500600	T	C	T2D_OTHER	-0.0488199	0.00877479	2.64e-08	cSA_insula	0.4756	1.9897	0.811082	8.46e-05	0.0251623	30.9541
rs2138157	2	227103717	C	A	T2D_OTHER	0.0770218	0.00780499	5.71e-23	cSA_insula	-0.3102	1.668	0.852467	0.000266039	0.0251623	97.3824
rs223490	4	103679117	T	G	T2D_OTHER	-0.04905	0.00768499	1.74e-10	cSA_insula	1.231	1.6336	0.451119	0.000111307	0.0251623	40.737
rs2239647	14	33292743	C	A	T2D_OTHER	-0.0418304	0.00755973	3.14e-08	cSA_insula	0.0359	1.5837	0.981915	8.37e-05	0.0251623	30.6175
rs2289429	3	124412471	C	T	T2D_OTHER	0.0631367	0.0115222	4.26e-08	cSA_insula	-0.045	4.2731	0.991598	8.2e-05	0.0251623	30.0255
rs2347223	12	27963546	A	G	T2D_OTHER	-0.0526332	0.00757762	3.76e-12	cSA_insula	-2.9142	1.7914	0.103785	0.000131818	0.0251623	48.2449
rs2521247	11	2389710	T	C	T2D_OTHER	0.0513656	0.00771887	2.84e-11	cSA_insula	-3.6476	1.9747	0.064723	0.000120994	0.0251623	44.2828
rs2641317	1	120516618	T	C	T2D_OTHER	0.0676294	0.0108141	4.01e-10	cSA_insula	-2.6152	2.5776	0.310303	0.000106862	0.0251623	39.11
rs2682907	15	77883802	A	G	T2D_OTHER	-0.0693418	0.00762287	9.32e-20	cSA_insula	0.6159	1.6004	0.700355	0.000226065	0.0251623	82.7467
rs2733269	12	41866717	G	A	T2D_OTHER	0.0425909	0.00754068	1.62e-08	cSA_insula	2.8579	1.6	0.0740689	8.72e-05	0.0251623	31.9014
rs2783019	6	107422239	C	G	T2D_OTHER	-0.0466007	0.00767283	1.25e-09	cSA_insula	1.7254	1.807	0.339657	0.000100788	0.0251623	36.8868
rs2796441	9	84308948	A	G	T2D_OTHER	-0.042119	0.00758151	2.77e-08	cSA_insula	-0.4049	1.5844	0.798295	8.43e-05	0.0251623	30.8633
rs28366036	3	186647763	C	A	T2D_OTHER	-0.05815	0.00763213	2.55e-14	cSA_insula	0.0048	1.7019	0.99775	0.000158605	0.0251623	58.0504
rs28624681	9	139237902	T	C	T2D_OTHER	-0.0762763	0.0082791	3.17e-20	cSA_insula	1.1818	2.3621	0.616852	0.000231895	0.0251623	84.881
rs2925979	16	81534790	C	T	T2D_OTHER	-0.0530717	0.00796455	2.67e-11	cSA_insula	4.1088	1.6975	0.0154991	0.000121319	0.0251623	44.4019
rs3102348	16	89374410	C	A	T2D_OTHER	0.0464658	0.00780751	2.66e-09	cSA_insula	-2.1013	1.987	0.290273	9.68e-05	0.0251623	35.4193
rs3110641	17	36047417	A	G	T2D_OTHER	-0.058729	0.00923389	2.02e-10	cSA_insula	-2.3113	2.0493	0.259384	0.000110526	0.0251623	40.4514
rs31910	5	14810834	T	C	T2D_OTHER	-0.0441774	0.00757146	5.39e-09	cSA_insula	-1.5843	1.5831	0.316944	9.3e-05	0.0251623	34.0438
rs348330	1	229672955	A	G	T2D_OTHER	-0.0457315	0.00780846	4.72e-09	cSA_insula	1.2039	1.7405	0.489127	9.37e-05	0.0251623	34.3003
rs34872471	10	114754071	C	T	T2D_OTHER	0.279356	0.00905986	1e-200	cSA_insula	-0.6564	1.7277	0.704	0.00259134	0.0251623	950.759
rs35005436	7	74134911	T	C	T2D_OTHER	-0.0673479	0.0116474	7.37e-09	cSA_insula	2.7944	2.8148	0.320831	9.14e-05	0.0251623	33.434
rs35352848	3	23455582	C	T	T2D_OTHER	-0.0727931	0.00812983	3.43e-19	cSA_insula	-0.1501	1.8935	0.936817	0.000219028	0.0251623	80.1706
rs35658696	5	102338811	G	A	T2D_OTHER	0.133146	0.0156383	1.68e-17	cSA_insula	15.5916	4.6533	0.000806209	0.000198048	0.0251623	72.4894
rs3736907	1	117560929	A	C	T2D_OTHER	-0.0466909	0.00846486	3.47e-08	cSA_insula	3.9844	1.8161	0.0282403	8.31e-05	0.0251623	30.4244
rs3765562	6	131973932	G	C	T2D_OTHER	0.0504774	0.00925148	4.87e-08	cSA_insula	-0.0682	2.3439	0.976787	8.13e-05	0.0251623	29.7693
rs429358	19	45411941	C	T	T2D_OTHER	-0.095356	0.00992849	7.67e-22	cSA_insula	-1.6086	2.2175	0.4682	0.000251999	0.0251623	92.2417
rs4374177	16	306243	G	A	T2D_OTHER	-0.0699238	0.0117921	3.03e-09	cSA_insula	-0.4676	2.0099	0.816034	9.61e-05	0.0251623	35.1613
rs45551238	20	57607363	T	C	T2D_OTHER	-0.18201	0.018106	8.96e-24	cSA_insula	-12.1696	10.8001	0.259825	0.00027606	0.0251623	101.052
rs465983	5	55812130	G	A	T2D_OTHER	-0.0523675	0.0083383	3.38e-10	cSA_insula	-1.1606	1.8541	0.531339	0.000107771	0.0251623	39.4427
rs4686471	3	187740899	C	T	T2D_OTHER	0.0494373	0.00773724	1.66e-10	cSA_insula	-1.2703	1.6546	0.442643	0.000111549	0.0251623	40.8258
rs4745916	10	68463784	A	T	T2D_OTHER	0.0716466	0.00939165	2.37e-14	cSA_insula	5.0192	2.1358	0.0187718	0.000159007	0.0251623	58.1976
rs4804833	19	7970635	G	A	T2D_OTHER	-0.0479924	0.00768773	4.3e-10	cSA_insula	0.6881	1.6482	0.676323	0.000106483	0.0251623	38.9714
rs4841006	8	8501474	C	T	T2D_OTHER	-0.0452197	0.00751362	1.76e-09	cSA_insula	0.0733	1.5511	0.962309	9.9e-05	0.0251623	36.2205
rs4864450	4	52803414	G	A	T2D_OTHER	0.0464397	0.00831757	2.36e-08	cSA_insula	-3.7607	1.8471	0.0417501	8.52e-05	0.0251623	31.1734
rs488321	13	33554405	C	T	T2D_OTHER	-0.0881274	0.0125965	2.63e-12	cSA_insula	0.0668	2.128	0.974958	0.000133734	0.0251623	48.9463
rs4937325	11	128222116	C	T	T2D_OTHER	-0.0529264	0.00791506	2.28e-11	cSA_insula	-1.5327	1.7593	0.383646	0.000122169	0.0251623	44.713
rs498475	7	28256240	A	G	T2D_OTHER	-0.0744758	0.00780229	1.36e-21	cSA_insula	0.3741	1.605	0.815696	0.000248918	0.0251623	91.1137
rs5215	11	17408630	T	C	T2D_OTHER	-0.0637074	0.00746744	1.45e-17	cSA_insula	-2.2711	1.6063	0.1574	0.000198851	0.0251623	72.7837
rs55917610	17	47012551	G	C	T2D_OTHER	0.0439249	0.00802175	4.36e-08	cSA_insula	-2.6784	1.6692	0.108582	8.19e-05	0.0251623	29.9834
rs56079333	18	1844795	C	T	T2D_OTHER	0.0667126	0.00985426	1.29e-11	cSA_insula	-1.6385	2.2658	0.469591	0.000125225	0.0251623	45.8316
rs56175143	1	114599755	A	G	T2D_OTHER	0.0963681	0.0172569	2.35e-08	cSA_insula	6.0024	12.6617	0.635457	8.52e-05	0.0251623	31.1845
rs56192168	18	40043844	G	A	T2D_OTHER	-0.0606891	0.0101683	2.4e-09	cSA_insula	1.3846	2.4293	0.568706	9.73e-05	0.0251623	35.6223
rs56348580	12	121432117	C	G	T2D_OTHER	-0.0869748	0.00835652	2.28e-25	cSA_insula	-0.8401	1.7171	0.624661	0.000295928	0.0251623	108.326
rs576123	9	136144308	T	C	T2D_OTHER	-0.0605367	0.00751772	8.11e-16	cSA_insula	0.4408	1.7567	0.801872	0.00017716	0.0251623	64.843
rs58031133	5	133878890	A	G	T2D_OTHER	-0.0415322	0.00752495	3.4e-08	cSA_insula	0.0829	1.6864	0.960793	8.32e-05	0.0251623	30.4621
rs60308122	4	96175424	A	G	T2D_OTHER	0.0462904	0.00768717	1.73e-09	cSA_insula	-0.7743	1.7238	0.6533	9.91e-05	0.0251623	36.2616
rs6062738	20	61289471	A	G	T2D_OTHER	-0.04447	0.00759137	4.69e-09	cSA_insula	-1.2968	1.6597	0.434599	9.38e-05	0.0251623	34.3156
rs607409	9	103825163	T	A	T2D_OTHER	0.0533698	0.0076867	3.84e-12	cSA_insula	-0.8082	1.5817	0.609373	0.000131714	0.0251623	48.2069
rs6142129	20	32819871	G	A	T2D_OTHER	-0.0472156	0.00801156	3.78e-09	cSA_insula	0.4547	1.7235	0.791916	9.49e-05	0.0251623	34.7324
rs61779305	1	39921811	C	G	T2D_OTHER	0.0719005	0.0104162	5.1e-12	cSA_insula	-5.5268	2.5878	0.0327028	0.000130187	0.0251623	47.6478
rs618652	6	139826722	G	T	T2D_OTHER	-0.0473438	0.0074855	2.54e-10	cSA_insula	0.4321	1.6402	0.792209	0.000109299	0.0251623	40.002
rs61909599	12	4675661	C	G	T2D_OTHER	0.0719389	0.0124013	6.6e-09	cSA_insula	-0.7751	2.8024	0.782099	9.19e-05	0.0251623	33.6504
rs62092443	18	52922007	T	C	T2D_OTHER	0.0734534	0.0128529	1.1e-08	cSA_insula	1.6554	3.4623	0.632564	8.92e-05	0.0251623	32.6602
rs62111425	19	7198988	A	G	T2D_OTHER	-0.0771906	0.0141523	4.92e-08	cSA_insula	1.9104	2.6833	0.47649	8.13e-05	0.0251623	29.749
rs62137406	2	43480221	T	C	T2D_OTHER	0.131665	0.0170847	1.29e-14	cSA_insula	-3.4985	8.6176	0.684764	0.000162268	0.0251623	59.3914
rs62428761	6	143232380	A	G	T2D_OTHER	-0.0558372	0.00964015	6.95e-09	cSA_insula	0.1482	2.3488	0.94969	9.17e-05	0.0251623	33.5488
rs66502159	16	75245937	T	C	T2D_OTHER	-0.12123	0.012896	5.43e-21	cSA_insula	-0.2721	2.5746	0.915831	0.000241426	0.0251623	88.3706
rs66922415	18	57848651	G	A	T2D_OTHER	0.0562843	0.00952905	3.49e-09	cSA_insula	3.8417	1.8023	0.0330435	9.53e-05	0.0251623	34.8877
rs6744646	2	628504	G	A	T2D_OTHER	0.0626062	0.0101653	7.33e-10	cSA_insula	-0.5287	2.0508	0.79656	0.00010364	0.0251623	37.9308
rs6916406	6	22009693	C	T	T2D_OTHER	0.0468072	0.0076126	7.81e-10	cSA_insula	-0.9587	1.6141	0.552543	0.000103298	0.0251623	37.8057
rs6931514	6	20703952	G	A	T2D_OTHER	0.128897	0.00787819	3.61e-60	cSA_insula	-0.9194	1.7545	0.600262	0.00073096	0.0251623	267.689
rs6968233	7	130463456	A	G	T2D_OTHER	0.0521832	0.00752467	4.06e-12	cSA_insula	-1.6271	1.6187	0.314806	0.000131404	0.0251623	48.0932
rs7018475	9	22137685	G	T	T2D_OTHER	0.104889	0.00825352	5.31e-37	cSA_insula	-1.1258	1.8528	0.543439	0.000441132	0.0251623	161.502
rs703980	10	80943841	A	G	T2D_OTHER	-0.057633	0.00746388	1.15e-14	cSA_insula	2.1943	1.551	0.157138	0.0001629	0.0251623	59.6226
rs7109575	11	72463435	A	G	T2D_OTHER	-0.0953425	0.00888782	7.58e-27	cSA_insula	0.8911	2.1313	0.675873	0.000314358	0.0251623	115.075
rs7144011	14	79940383	T	G	T2D_OTHER	0.0617926	0.00866709	1.01e-12	cSA_insula	-0.6701	1.8912	0.723095	0.000138881	0.0251623	50.8304
rs723943	14	73024299	A	G	T2D_OTHER	-0.0638088	0.0109951	6.5e-09	cSA_insula	3.0729	2.5174	0.222213	9.2e-05	0.0251623	33.6791
rs73040004	12	4362909	C	T	T2D_OTHER	0.068862	0.00899026	1.86e-14	cSA_insula	0.2885	2.1054	0.891008	0.000160296	0.0251623	58.6695
rs73061095	3	185516807	G	T	T2D_OTHER	0.101522	0.00803241	1.29e-36	cSA_insula	-1.3948	1.7215	0.417812	0.000436332	0.0251623	159.745
rs73347525	14	101255172	G	A	T2D_OTHER	-0.0555724	0.00912767	1.14e-09	cSA_insula	3.7259	2.5104	0.13776	0.000101282	0.0251623	37.0677
rs74046911	11	2858636	T	C	T2D_OTHER	-0.218197	0.0147747	2.34e-49	cSA_insula	-7.9478	4.1881	0.0577343	0.000595634	0.0251623	218.101
rs74628648	12	97851002	T	C	T2D_OTHER	-0.0918357	0.0141837	9.5e-11	cSA_insula	1.6429	3.2634	0.614661	0.000114544	0.0251623	41.922
rs7529073	1	214147889	C	T	T2D_OTHER	-0.047672	0.00749761	2.04e-10	cSA_insula	0.6019	1.57	0.701441	0.000110462	0.0251623	40.4277
rs76176349	11	75974984	T	G	T2D_OTHER	0.136667	0.0239898	1.22e-08	cSA_insula	-1.7483	6.8696	0.799111	8.87e-05	0.0251623	32.4543
rs7631359	3	12296751	G	T	T2D_OTHER	-0.0755723	0.011958	2.62e-10	cSA_insula	-1.1147	2.1972	0.611925	0.000109129	0.0251623	39.9398
rs77211255	14	29055615	G	T	T2D_OTHER	-0.110974	0.0198922	2.42e-08	cSA_insula	-13.5753	9.217	0.14079	8.5e-05	0.0251623	31.1225
rs77481436	3	47506230	A	G	T2D_OTHER	0.0766232	0.0122623	4.14e-10	cSA_insula	-1.8537	4.469	0.678295	0.000106686	0.0251623	39.0458
rs77789961	14	101250258	T	C	T2D_OTHER	0.0975579	0.0176076	3.01e-08	cSA_insula	-20.6484	7.1894	0.00407803	8.39e-05	0.0251623	30.6989
rs7788808	7	150536681	C	T	T2D_OTHER	0.0584759	0.00872976	2.11e-11	cSA_insula	-0.5952	1.8499	0.747644	0.000122595	0.0251623	44.869
rs7799234	7	76135403	C	T	T2D_OTHER	-0.0511144	0.0082718	6.44e-10	cSA_insula	0.6574	1.9586	0.737136	0.000104332	0.0251623	38.1842
rs7845219	8	95937502	C	T	T2D_OTHER	-0.0441317	0.00745981	3.3e-09	cSA_insula	-0.5123	1.5522	0.741364	9.56e-05	0.0251623	34.998
rs78470967	12	4521511	A	T	T2D_OTHER	-0.211491	0.0201081	7.16e-26	cSA_insula	1.7586	4.5474	0.698959	0.000302196	0.0251623	110.621
rs79400013	15	52533066	A	G	T2D_OTHER	-0.158763	0.0283382	2.11e-08	cSA_insula	-0.1267	6.2486	0.983823	8.58e-05	0.0251623	31.3871
rs7948351	11	128044820	T	C	T2D_OTHER	-0.0577124	0.0105346	4.29e-08	cSA_insula	-3.3624	2.1838	0.123633	8.2e-05	0.0251623	30.0123
rs80196932	6	117996631	C	T	T2D_OTHER	-0.0523614	0.00942125	2.73e-08	cSA_insula	0.108	2.2212	0.96122	8.44e-05	0.0251623	30.8889
rs8071043	17	3988451	C	T	T2D_OTHER	0.0725286	0.00804814	2.03e-19	cSA_insula	2.4194	1.6941	0.153254	0.000221876	0.0251623	81.2129
rs8073177	17	7440584	C	T	T2D_OTHER	-0.0557712	0.0085468	6.78e-11	cSA_insula	-1.5483	1.8833	0.411008	0.000116343	0.0251623	42.5805
rs8100204	19	19393714	A	G	T2D_OTHER	0.0892233	0.0101964	2.12e-18	cSA_insula	-0.9617	2.7843	0.729793	0.000209194	0.0251623	76.5703
rs853974	6	127068983	C	T	T2D_OTHER	-0.0577151	0.00835468	4.91e-12	cSA_insula	-0.8508	1.8096	0.638241	0.000130389	0.0251623	47.7218
rs878521	7	44255643	A	G	T2D_OTHER	0.0682635	0.00915572	8.93e-14	cSA_insula	-4.2319	1.8792	0.0243242	0.000151881	0.0251623	55.5891
rs897558	11	93255014	G	A	T2D_OTHER	0.0421866	0.00748482	1.74e-08	cSA_insula	-1.1029	1.5508	0.476972	8.68e-05	0.0251623	31.7676
rs9457	4	6304799	C	G	T2D_OTHER	0.0680574	0.00755358	2.06e-19	cSA_insula	-0.2433	1.6582	0.883349	0.000221782	0.0251623	81.1788
rs9479509	6	153427265	A	G	T2D_OTHER	0.0466791	0.00782682	2.46e-09	cSA_insula	-0.9506	1.6995	0.575929	9.72e-05	0.0251623	35.569
rs9505086	6	7232186	C	T	T2D_OTHER	0.0688248	0.00752983	6.23e-20	cSA_insula	2.0541	1.6059	0.200863	0.000228244	0.0251623	83.5444
rs9565546	13	80710954	T	A	T2D_OTHER	-0.0589457	0.00821385	7.16e-13	cSA_insula	2.6452	1.7214	0.124378	0.000140711	0.0251623	51.5001
rs963740	13	51096095	T	A	T2D_OTHER	-0.0742546	0.00920231	7.08e-16	cSA_insula	-1.9693	1.6967	0.245778	0.000177891	0.0251623	65.1104
rs9901746	17	36103149	G	A	T2D_OTHER	0.0566447	0.00754153	5.87e-14	cSA_insula	-1.1202	1.7159	0.513862	0.000154138	0.0251623	56.4153
rs10184004	2	165508389	T	C	T2D_OTHER	-0.0669563	0.00781391	1.05e-17	cSA_isthmuscingulate	2.234	1.042	0.0320366	0.000200603	0.0248862	73.425
rs10408179	19	46157004	C	T	T2D_OTHER	-0.0572602	0.00751735	2.59e-14	cSA_isthmuscingulate	-0.4377	1.114	0.694387	0.000158521	0.0248862	58.0195
rs10504042	8	41515993	A	G	T2D_OTHER	0.0649675	0.00750307	4.77e-18	cSA_isthmuscingulate	0.8225	1.0368	0.427599	0.000204835	0.0248862	74.9742
rs10770143	11	2195267	T	C	T2D_OTHER	-0.062601	0.00786153	1.68e-15	cSA_isthmuscingulate	1.7132	1.1611	0.140079	0.000173241	0.0248862	63.4083
rs10822803	10	68073415	C	T	T2D_OTHER	0.0546091	0.00982758	2.75e-08	cSA_isthmuscingulate	0.5077	1.788	0.77645	8.44e-05	0.0248862	30.877
rs10830963	11	92708710	G	C	T2D_OTHER	0.0981017	0.00777925	1.84e-36	cSA_isthmuscingulate	-1.2188	1.2364	0.324248	0.000434377	0.0248862	159.029
rs10882099	10	94460650	C	T	T2D_OTHER	-0.0814717	0.00748394	1.34e-27	cSA_isthmuscingulate	-1.8154	1.0376	0.0801849	0.000323736	0.0248862	118.509
rs10906396	10	13551876	T	C	T2D_OTHER	0.0425169	0.00752916	1.63e-08	cSA_isthmuscingulate	0.1903	1.0682	0.858605	8.71e-05	0.0248862	31.888
rs10965247	9	22132729	G	A	T2D_OTHER	-0.112298	0.010586	2.73e-26	cSA_isthmuscingulate	1.1256	1.3969	0.420367	0.000307415	0.0248862	112.532
rs10974438	9	4291928	C	A	T2D_OTHER	0.047837	0.00771848	5.73e-10	cSA_isthmuscingulate	1.2837	1.0873	0.237749	0.000104954	0.0248862	38.4116
rs10998851	10	71302750	G	T	T2D_OTHER	0.0508902	0.00750951	1.23e-11	cSA_isthmuscingulate	-0.2609	1.1125	0.814584	0.000125478	0.0248862	45.9243
rs11169182	12	50248052	T	C	T2D_OTHER	0.0448749	0.0074883	2.06e-09	cSA_isthmuscingulate	1.4832	1.0286	0.149314	9.81e-05	0.0248862	35.9119
rs112108223	12	4271088	A	G	T2D_OTHER	-0.371411	0.0275901	2.63e-41	cSA_isthmuscingulate	17.4103	7.8341	0.026258	0.000494956	0.0248862	181.218
rs112412537	2	60586793	A	G	T2D_OTHER	0.111986	0.0156875	9.43e-13	cSA_isthmuscingulate	3.872	2.6894	0.149945	0.000139232	0.0248862	50.9586
rs11257659	10	12309269	T	C	T2D_OTHER	0.0919785	0.00842523	9.56e-28	cSA_isthmuscingulate	-0.1585	1.295	0.902587	0.000325571	0.0248862	119.181
rs112650492	20	42690855	G	C	T2D_OTHER	0.156347	0.0197841	2.73e-15	cSA_isthmuscingulate	6.1763	3.5453	0.0814893	0.000170628	0.0248862	62.4517
rs112694524	2	43453721	A	G	T2D_OTHER	-0.153365	0.0214915	9.6e-13	cSA_isthmuscingulate	4.1735	1.9892	0.0358981	0.000139135	0.0248862	50.9233
rs114322470	10	114736670	G	T	T2D_OTHER	-0.246424	0.0261285	4.05e-21	cSA_isthmuscingulate	1.5208	4.569	0.739246	0.000243002	0.0248862	88.9477
rs11558471	8	118185733	G	A	T2D_OTHER	-0.0906146	0.00772558	9.03e-32	cSA_isthmuscingulate	-1.3049	1.1038	0.237131	0.000375793	0.0248862	137.573
rs11629791	15	90449135	G	A	T2D_OTHER	-0.0543792	0.00858654	2.4e-10	cSA_isthmuscingulate	1.6636	1.1959	0.164199	0.000109587	0.0248862	40.1076
rs11668587	19	18829770	G	A	T2D_OTHER	-0.0514021	0.00752098	8.23e-12	cSA_isthmuscingulate	-0.4738	1.0878	0.663157	0.000127625	0.0248862	46.7101
rs11719201	3	123068744	T	C	T2D_OTHER	-0.0810538	0.00990307	2.73e-16	cSA_isthmuscingulate	0.7572	1.1987	0.527593	0.000183023	0.0248862	66.9892
rs11772918	7	46609344	G	A	T2D_OTHER	0.0424983	0.00754668	1.79e-08	cSA_isthmuscingulate	-0.9059	1.0719	0.398036	8.67e-05	0.0248862	31.7124
rs1182436	7	157027753	C	T	T2D_OTHER	0.0865023	0.0107093	6.62e-16	cSA_isthmuscingulate	0.8902	1.3486	0.509195	0.000178252	0.0248862	65.2425
rs11830234	12	66246797	G	A	T2D_OTHER	0.191249	0.024532	6.39e-15	cSA_isthmuscingulate	1.082	3.4286	0.752321	0.00016605	0.0248862	60.7757
rs12001437	9	34074476	C	T	T2D_OTHER	0.0459621	0.00780698	3.93e-09	cSA_isthmuscingulate	-1.6412	1.0649	0.123274	9.47e-05	0.0248862	34.6602
rs12507026	4	45181334	T	A	T2D_OTHER	0.0664382	0.00749054	7.34e-19	cSA_isthmuscingulate	0.0543	1.0338	0.958111	0.000214929	0.0248862	78.6696
rs12595158	15	62316035	T	C	T2D_OTHER	-0.0776112	0.0125198	5.68e-10	cSA_isthmuscingulate	-0.5566	3.2498	0.86401	0.000104999	0.0248862	38.4283
rs1260326	2	27730940	C	T	T2D_OTHER	0.0581403	0.00787427	1.54e-13	cSA_isthmuscingulate	-0.5446	1.0457	0.602506	0.000148952	0.0248862	54.517
rs12769661	10	71335802	A	G	T2D_OTHER	-0.0504476	0.00843682	2.24e-09	cSA_isthmuscingulate	2.9788	1.2014	0.0131589	9.77e-05	0.0248862	35.7537
rs13018260	2	60287980	C	T	T2D_OTHER	0.0571727	0.00861401	3.2e-11	cSA_isthmuscingulate	-0.6992	1.2063	0.562168	0.000120363	0.0248862	44.0519
rs13427924	2	166607746	C	T	T2D_OTHER	-0.0426292	0.00747143	1.16e-08	cSA_isthmuscingulate	-0.7658	1.0295	0.456963	8.9e-05	0.0248862	32.554
rs1373674	4	85352958	C	T	T2D_OTHER	-0.0943572	0.0151142	4.29e-10	cSA_isthmuscingulate	-0.3615	3.4312	0.916093	0.000106491	0.0248862	38.9742
rs1429935	18	21086216	C	A	T2D_OTHER	-0.0498392	0.00747751	2.64e-11	cSA_isthmuscingulate	-1.2199	1.0467	0.243828	0.000121382	0.0248862	44.4248
rs1558902	16	53803574	A	T	T2D_OTHER	0.126813	0.00753524	1.49e-63	cSA_isthmuscingulate	-1.0453	1.0387	0.314245	0.000773349	0.0248862	283.225
rs1604038	3	170709193	T	C	T2D_OTHER	-0.0541567	0.00849073	1.79e-10	cSA_isthmuscingulate	0.7627	1.1107	0.492282	0.000111159	0.0248862	40.6829
rs16872768	5	74982207	C	T	T2D_OTHER	-0.0415694	0.00761562	4.8e-08	cSA_isthmuscingulate	-0.9373	1.0519	0.3729	8.14e-05	0.0248862	29.7944
rs16988304	22	30516140	C	T	T2D_OTHER	-0.0765325	0.0135198	1.51e-08	cSA_isthmuscingulate	-1.5404	1.8377	0.401906	8.76e-05	0.0248862	32.0442
rs17036160	3	12329783	T	C	T2D_OTHER	-0.103267	0.0100726	1.16e-24	cSA_isthmuscingulate	-1.7499	1.531	0.253048	0.00028714	0.0248862	105.108
rs1705263	12	71523043	A	C	T2D_OTHER	-0.0486267	0.00750214	9.07e-11	cSA_isthmuscingulate	0.1896	1.0206	0.852623	0.000114791	0.0248862	42.0123
rs17383290	1	51039300	G	A	T2D_OTHER	-0.0498203	0.00848193	4.26e-09	cSA_isthmuscingulate	-2.3952	1.0276	0.0197603	9.43e-05	0.0248862	34.5001
rs17615494	2	58950363	T	G	T2D_OTHER	0.055643	0.00856209	8.1e-11	cSA_isthmuscingulate	-0.176	1.1284	0.876054	0.000115396	0.0248862	42.2337
rs17791513	9	81905590	G	A	T2D_OTHER	-0.0730442	0.0116312	3.39e-10	cSA_isthmuscingulate	-0.246	2.1425	0.908588	0.000107759	0.0248862	39.4385
rs1864193	19	7114213	A	C	T2D_OTHER	0.0672615	0.010407	1.03e-10	cSA_isthmuscingulate	-1.0514	1.5133	0.487198	0.000114133	0.0248862	41.7715
rs1988138	12	97500600	T	C	T2D_OTHER	-0.0488199	0.00877479	2.64e-08	cSA_isthmuscingulate	-1.7908	1.3107	0.171847	8.46e-05	0.0248862	30.9541
rs2138157	2	227103717	C	A	T2D_OTHER	0.0770218	0.00780499	5.71e-23	cSA_isthmuscingulate	0.0368	1.0906	0.973082	0.000266039	0.0248862	97.3824
rs223490	4	103679117	T	G	T2D_OTHER	-0.04905	0.00768499	1.74e-10	cSA_isthmuscingulate	2.2206	1.0784	0.0394787	0.000111307	0.0248862	40.737
rs2239647	14	33292743	C	A	T2D_OTHER	-0.0418304	0.00755973	3.14e-08	cSA_isthmuscingulate	-0.2889	1.0428	0.781747	8.37e-05	0.0248862	30.6175
rs2289429	3	124412471	C	T	T2D_OTHER	0.0631367	0.0115222	4.26e-08	cSA_isthmuscingulate	-2.3705	2.8083	0.398611	8.2e-05	0.0248862	30.0255
rs2347223	12	27963546	A	G	T2D_OTHER	-0.0526332	0.00757762	3.76e-12	cSA_isthmuscingulate	0.469	1.1825	0.69165	0.000131818	0.0248862	48.2449
rs2521247	11	2389710	T	C	T2D_OTHER	0.0513656	0.00771887	2.84e-11	cSA_isthmuscingulate	1.6404	1.3037	0.208296	0.000120994	0.0248862	44.2828
rs2641317	1	120516618	T	C	T2D_OTHER	0.0676294	0.0108141	4.01e-10	cSA_isthmuscingulate	-4.0317	1.6966	0.0174853	0.000106862	0.0248862	39.11
rs2682907	15	77883802	A	G	T2D_OTHER	-0.0693418	0.00762287	9.32e-20	cSA_isthmuscingulate	0.313	1.0534	0.766365	0.000226065	0.0248862	82.7467
rs2733269	12	41866717	G	A	T2D_OTHER	0.0425909	0.00754068	1.62e-08	cSA_isthmuscingulate	0.7643	1.0534	0.468111	8.72e-05	0.0248862	31.9014
rs2783019	6	107422239	C	G	T2D_OTHER	-0.0466007	0.00767283	1.25e-09	cSA_isthmuscingulate	0.3995	1.1945	0.73804	0.000100788	0.0248862	36.8868
rs2796441	9	84308948	A	G	T2D_OTHER	-0.042119	0.00758151	2.77e-08	cSA_isthmuscingulate	1.5918	1.0444	0.127477	8.43e-05	0.0248862	30.8633
rs28366036	3	186647763	C	A	T2D_OTHER	-0.05815	0.00763213	2.55e-14	cSA_isthmuscingulate	-0.6051	1.1131	0.586705	0.000158605	0.0248862	58.0504
rs28624681	9	139237902	T	C	T2D_OTHER	-0.0762763	0.0082791	3.17e-20	cSA_isthmuscingulate	-2.5253	1.5487	0.102976	0.000231895	0.0248862	84.881
rs2925979	16	81534790	C	T	T2D_OTHER	-0.0530717	0.00796455	2.67e-11	cSA_isthmuscingulate	0.0047	1.1188	0.996648	0.000121319	0.0248862	44.4019
rs3102348	16	89374410	C	A	T2D_OTHER	0.0464658	0.00780751	2.66e-09	cSA_isthmuscingulate	0.3939	1.3112	0.763863	9.68e-05	0.0248862	35.4193
rs3110641	17	36047417	A	G	T2D_OTHER	-0.058729	0.00923389	2.02e-10	cSA_isthmuscingulate	-1.0402	1.3549	0.442646	0.000110526	0.0248862	40.4514
rs31910	5	14810834	T	C	T2D_OTHER	-0.0441774	0.00757146	5.39e-09	cSA_isthmuscingulate	0.4628	1.0449	0.657829	9.3e-05	0.0248862	34.0438
rs348330	1	229672955	A	G	T2D_OTHER	-0.0457315	0.00780846	4.72e-09	cSA_isthmuscingulate	-0.524	1.1474	0.647898	9.37e-05	0.0248862	34.3003
rs34872471	10	114754071	C	T	T2D_OTHER	0.279356	0.00905986	1e-200	cSA_isthmuscingulate	0.219	1.138	0.847395	0.00259134	0.0248862	950.759
rs35005436	7	74134911	T	C	T2D_OTHER	-0.0673479	0.0116474	7.37e-09	cSA_isthmuscingulate	-4.5726	1.8608	0.0139974	9.14e-05	0.0248862	33.434
rs35352848	3	23455582	C	T	T2D_OTHER	-0.0727931	0.00812983	3.43e-19	cSA_isthmuscingulate	-0.7008	1.2487	0.574645	0.000219028	0.0248862	80.1706
rs35658696	5	102338811	G	A	T2D_OTHER	0.133146	0.0156383	1.68e-17	cSA_isthmuscingulate	2.9676	3.0971	0.337969	0.000198048	0.0248862	72.4894
rs3736907	1	117560929	A	C	T2D_OTHER	-0.0466909	0.00846486	3.47e-08	cSA_isthmuscingulate	-0.0265	1.1952	0.982311	8.31e-05	0.0248862	30.4244
rs3765562	6	131973932	G	C	T2D_OTHER	0.0504774	0.00925148	4.87e-08	cSA_isthmuscingulate	-1.8533	1.5432	0.229772	8.13e-05	0.0248862	29.7693
rs429358	19	45411941	C	T	T2D_OTHER	-0.095356	0.00992849	7.67e-22	cSA_isthmuscingulate	0.0334	1.4584	0.981729	0.000251999	0.0248862	92.2417
rs4374177	16	306243	G	A	T2D_OTHER	-0.0699238	0.0117921	3.03e-09	cSA_isthmuscingulate	0.7486	1.3289	0.573215	9.61e-05	0.0248862	35.1613
rs465983	5	55812130	G	A	T2D_OTHER	-0.0523675	0.0083383	3.38e-10	cSA_isthmuscingulate	-0.567	1.2225	0.642788	0.000107771	0.0248862	39.4427
rs4686471	3	187740899	C	T	T2D_OTHER	0.0494373	0.00773724	1.66e-10	cSA_isthmuscingulate	-1.7703	1.0809	0.101463	0.000111549	0.0248862	40.8258
rs4745916	10	68463784	A	T	T2D_OTHER	0.0716466	0.00939165	2.37e-14	cSA_isthmuscingulate	1.27	1.404	0.365699	0.000159007	0.0248862	58.1976
rs4804833	19	7970635	G	A	T2D_OTHER	-0.0479924	0.00768773	4.3e-10	cSA_isthmuscingulate	0.9409	1.0867	0.386582	0.000106483	0.0248862	38.9714
rs4841006	8	8501474	C	T	T2D_OTHER	-0.0452197	0.00751362	1.76e-09	cSA_isthmuscingulate	-2.3759	1.0219	0.0200729	9.9e-05	0.0248862	36.2205
rs4864450	4	52803414	G	A	T2D_OTHER	0.0464397	0.00831757	2.36e-08	cSA_isthmuscingulate	0.288	1.2216	0.813622	8.52e-05	0.0248862	31.1734
rs488321	13	33554405	C	T	T2D_OTHER	-0.0881274	0.0125965	2.63e-12	cSA_isthmuscingulate	2.6267	1.4036	0.0612894	0.000133734	0.0248862	48.9463
rs4937325	11	128222116	C	T	T2D_OTHER	-0.0529264	0.00791506	2.28e-11	cSA_isthmuscingulate	-3.4429	1.1583	0.00295507	0.000122169	0.0248862	44.713
rs498475	7	28256240	A	G	T2D_OTHER	-0.0744758	0.00780229	1.36e-21	cSA_isthmuscingulate	0.2694	1.0579	0.798989	0.000248918	0.0248862	91.1137
rs5215	11	17408630	T	C	T2D_OTHER	-0.0637074	0.00746744	1.45e-17	cSA_isthmuscingulate	0.4887	1.0573	0.643927	0.000198851	0.0248862	72.7837
rs55917610	17	47012551	G	C	T2D_OTHER	0.0439249	0.00802175	4.36e-08	cSA_isthmuscingulate	0.011	1.103	0.992043	8.19e-05	0.0248862	29.9834
rs56079333	18	1844795	C	T	T2D_OTHER	0.0667126	0.00985426	1.29e-11	cSA_isthmuscingulate	2.4421	1.49	0.101215	0.000125225	0.0248862	45.8316
rs56175143	1	114599755	A	G	T2D_OTHER	0.0963681	0.0172569	2.35e-08	cSA_isthmuscingulate	-3.7809	8.4572	0.65483	8.52e-05	0.0248862	31.1845
rs56192168	18	40043844	G	A	T2D_OTHER	-0.0606891	0.0101683	2.4e-09	cSA_isthmuscingulate	0.9644	1.5968	0.545872	9.73e-05	0.0248862	35.6223
rs56348580	12	121432117	C	G	T2D_OTHER	-0.0869748	0.00835652	2.28e-25	cSA_isthmuscingulate	-2.4828	1.1297	0.0279668	0.000295928	0.0248862	108.326
rs576123	9	136144308	T	C	T2D_OTHER	-0.0605367	0.00751772	8.11e-16	cSA_isthmuscingulate	-1.0401	1.1657	0.372257	0.00017716	0.0248862	64.843
rs58031133	5	133878890	A	G	T2D_OTHER	-0.0415322	0.00752495	3.4e-08	cSA_isthmuscingulate	-2.4202	1.1106	0.0293181	8.32e-05	0.0248862	30.4621
rs60308122	4	96175424	A	G	T2D_OTHER	0.0462904	0.00768717	1.73e-09	cSA_isthmuscingulate	-0.199	1.1368	0.861038	9.91e-05	0.0248862	36.2616
rs6062738	20	61289471	A	G	T2D_OTHER	-0.04447	0.00759137	4.69e-09	cSA_isthmuscingulate	1.2273	1.0936	0.261753	9.38e-05	0.0248862	34.3156
rs607409	9	103825163	T	A	T2D_OTHER	0.0533698	0.0076867	3.84e-12	cSA_isthmuscingulate	-0.0663	1.0409	0.949213	0.000131714	0.0248862	48.2069
rs6142129	20	32819871	G	A	T2D_OTHER	-0.0472156	0.00801156	3.78e-09	cSA_isthmuscingulate	-0.0069	1.1402	0.995172	9.49e-05	0.0248862	34.7324
rs61779305	1	39921811	C	G	T2D_OTHER	0.0719005	0.0104162	5.1e-12	cSA_isthmuscingulate	-1.0096	1.7023	0.553128	0.000130187	0.0248862	47.6478
rs618652	6	139826722	G	T	T2D_OTHER	-0.0473438	0.0074855	2.54e-10	cSA_isthmuscingulate	-0.4185	1.0779	0.697827	0.000109299	0.0248862	40.002
rs61909599	12	4675661	C	G	T2D_OTHER	0.0719389	0.0124013	6.6e-09	cSA_isthmuscingulate	1.9539	1.8402	0.288333	9.19e-05	0.0248862	33.6504
rs62092443	18	52922007	T	C	T2D_OTHER	0.0734534	0.0128529	1.1e-08	cSA_isthmuscingulate	-1.876	2.2688	0.408311	8.92e-05	0.0248862	32.6602
rs62111425	19	7198988	A	G	T2D_OTHER	-0.0771906	0.0141523	4.92e-08	cSA_isthmuscingulate	-0.7673	1.7723	0.665058	8.13e-05	0.0248862	29.749
rs62137406	2	43480221	T	C	T2D_OTHER	0.131665	0.0170847	1.29e-14	cSA_isthmuscingulate	-3.8129	5.7112	0.504377	0.000162268	0.0248862	59.3914
rs62428761	6	143232380	A	G	T2D_OTHER	-0.0558372	0.00964015	6.95e-09	cSA_isthmuscingulate	-0.9026	1.5449	0.559056	9.17e-05	0.0248862	33.5488
rs66502159	16	75245937	T	C	T2D_OTHER	-0.12123	0.012896	5.43e-21	cSA_isthmuscingulate	2.316	1.7018	0.173542	0.000241426	0.0248862	88.3706
rs66922415	18	57848651	G	A	T2D_OTHER	0.0562843	0.00952905	3.49e-09	cSA_isthmuscingulate	2.0195	1.1878	0.0890929	9.53e-05	0.0248862	34.8877
rs6744646	2	628504	G	A	T2D_OTHER	0.0626062	0.0101653	7.33e-10	cSA_isthmuscingulate	2.2208	1.3513	0.100289	0.00010364	0.0248862	37.9308
rs6916406	6	22009693	C	T	T2D_OTHER	0.0468072	0.0076126	7.81e-10	cSA_isthmuscingulate	-0.7738	1.0645	0.467279	0.000103298	0.0248862	37.8057
rs6931514	6	20703952	G	A	T2D_OTHER	0.128897	0.00787819	3.61e-60	cSA_isthmuscingulate	1.5388	1.1552	0.182839	0.00073096	0.0248862	267.689
rs6968233	7	130463456	A	G	T2D_OTHER	0.0521832	0.00752467	4.06e-12	cSA_isthmuscingulate	-0.5227	1.0675	0.624382	0.000131404	0.0248862	48.0932
rs7018475	9	22137685	G	T	T2D_OTHER	0.104889	0.00825352	5.31e-37	cSA_isthmuscingulate	1.4456	1.2241	0.237623	0.000441132	0.0248862	161.502
rs703980	10	80943841	A	G	T2D_OTHER	-0.057633	0.00746388	1.15e-14	cSA_isthmuscingulate	-0.1743	1.0204	0.864369	0.0001629	0.0248862	59.6226
rs7109575	11	72463435	A	G	T2D_OTHER	-0.0953425	0.00888782	7.58e-27	cSA_isthmuscingulate	0.7194	1.3997	0.607275	0.000314358	0.0248862	115.075
rs7144011	14	79940383	T	G	T2D_OTHER	0.0617926	0.00866709	1.01e-12	cSA_isthmuscingulate	-0.9887	1.2463	0.427598	0.000138881	0.0248862	50.8304
rs723943	14	73024299	A	G	T2D_OTHER	-0.0638088	0.0109951	6.5e-09	cSA_isthmuscingulate	2.2983	1.6621	0.166736	9.2e-05	0.0248862	33.6791
rs73040004	12	4362909	C	T	T2D_OTHER	0.068862	0.00899026	1.86e-14	cSA_isthmuscingulate	1.6911	1.3905	0.223916	0.000160296	0.0248862	58.6695
rs73061095	3	185516807	G	T	T2D_OTHER	0.101522	0.00803241	1.29e-36	cSA_isthmuscingulate	-0.2876	1.1257	0.798348	0.000436332	0.0248862	159.745
rs73347525	14	101255172	G	A	T2D_OTHER	-0.0555724	0.00912767	1.14e-09	cSA_isthmuscingulate	-3.9288	1.6486	0.0171669	0.000101282	0.0248862	37.0677
rs74046911	11	2858636	T	C	T2D_OTHER	-0.218197	0.0147747	2.34e-49	cSA_isthmuscingulate	0.1764	2.7694	0.949212	0.000595634	0.0248862	218.101
rs74628648	12	97851002	T	C	T2D_OTHER	-0.0918357	0.0141837	9.5e-11	cSA_isthmuscingulate	1.9558	2.1495	0.362883	0.000114544	0.0248862	41.922
rs7529073	1	214147889	C	T	T2D_OTHER	-0.047672	0.00749761	2.04e-10	cSA_isthmuscingulate	0.664	1.037	0.521972	0.000110462	0.0248862	40.4277
rs76176349	11	75974984	T	G	T2D_OTHER	0.136667	0.0239898	1.22e-08	cSA_isthmuscingulate	2.3027	4.5182	0.610297	8.87e-05	0.0248862	32.4543
rs7631359	3	12296751	G	T	T2D_OTHER	-0.0755723	0.011958	2.62e-10	cSA_isthmuscingulate	-3.4634	1.4455	0.0165757	0.000109129	0.0248862	39.9398
rs77211255	14	29055615	G	T	T2D_OTHER	-0.110974	0.0198922	2.42e-08	cSA_isthmuscingulate	4.8315	6.1243	0.430167	8.5e-05	0.0248862	31.1225
rs77481436	3	47506230	A	G	T2D_OTHER	0.0766232	0.0122623	4.14e-10	cSA_isthmuscingulate	7.1068	2.8741	0.0134095	0.000106686	0.0248862	39.0458
rs77789961	14	101250258	T	C	T2D_OTHER	0.0975579	0.0176076	3.01e-08	cSA_isthmuscingulate	-2.7599	4.8575	0.569918	8.39e-05	0.0248862	30.6989
rs7788808	7	150536681	C	T	T2D_OTHER	0.0584759	0.00872976	2.11e-11	cSA_isthmuscingulate	-0.8008	1.2204	0.511709	0.000122595	0.0248862	44.869
rs7799234	7	76135403	C	T	T2D_OTHER	-0.0511144	0.0082718	6.44e-10	cSA_isthmuscingulate	-0.4387	1.2774	0.731274	0.000104332	0.0248862	38.1842
rs7845219	8	95937502	C	T	T2D_OTHER	-0.0441317	0.00745981	3.3e-09	cSA_isthmuscingulate	-1.6655	1.0218	0.103109	9.56e-05	0.0248862	34.998
rs78470967	12	4521511	A	T	T2D_OTHER	-0.211491	0.0201081	7.16e-26	cSA_isthmuscingulate	-2.9306	2.978	0.325075	0.000302196	0.0248862	110.621
rs79400013	15	52533066	A	G	T2D_OTHER	-0.158763	0.0283382	2.11e-08	cSA_isthmuscingulate	1.5395	4.1353	0.709682	8.58e-05	0.0248862	31.3871
rs7948351	11	128044820	T	C	T2D_OTHER	-0.0577124	0.0105346	4.29e-08	cSA_isthmuscingulate	2.1642	1.4415	0.133264	8.2e-05	0.0248862	30.0123
rs80196932	6	117996631	C	T	T2D_OTHER	-0.0523614	0.00942125	2.73e-08	cSA_isthmuscingulate	-2.1201	1.4588	0.146136	8.44e-05	0.0248862	30.8889
rs8071043	17	3988451	C	T	T2D_OTHER	0.0725286	0.00804814	2.03e-19	cSA_isthmuscingulate	-0.8438	1.1161	0.449634	0.000221876	0.0248862	81.2129
rs8073177	17	7440584	C	T	T2D_OTHER	-0.0557712	0.0085468	6.78e-11	cSA_isthmuscingulate	0.4937	1.2383	0.69012	0.000116343	0.0248862	42.5805
rs8100204	19	19393714	A	G	T2D_OTHER	0.0892233	0.0101964	2.12e-18	cSA_isthmuscingulate	-1.1143	1.8514	0.547261	0.000209194	0.0248862	76.5703
rs853974	6	127068983	C	T	T2D_OTHER	-0.0577151	0.00835468	4.91e-12	cSA_isthmuscingulate	0.3647	1.1927	0.759775	0.000130389	0.0248862	47.7218
rs878521	7	44255643	A	G	T2D_OTHER	0.0682635	0.00915572	8.93e-14	cSA_isthmuscingulate	-1.8742	1.2409	0.130953	0.000151881	0.0248862	55.5891
rs897558	11	93255014	G	A	T2D_OTHER	0.0421866	0.00748482	1.74e-08	cSA_isthmuscingulate	0.566	1.0213	0.579445	8.68e-05	0.0248862	31.7676
rs9457	4	6304799	C	G	T2D_OTHER	0.0680574	0.00755358	2.06e-19	cSA_isthmuscingulate	0.0197	1.0911	0.985595	0.000221782	0.0248862	81.1788
rs9479509	6	153427265	A	G	T2D_OTHER	0.0466791	0.00782682	2.46e-09	cSA_isthmuscingulate	-1.6271	1.1181	0.145604	9.72e-05	0.0248862	35.569
rs9505086	6	7232186	C	T	T2D_OTHER	0.0688248	0.00752983	6.23e-20	cSA_isthmuscingulate	-1.1368	1.059	0.283062	0.000228244	0.0248862	83.5444
rs9565546	13	80710954	T	A	T2D_OTHER	-0.0589457	0.00821385	7.16e-13	cSA_isthmuscingulate	0.1528	1.1329	0.892711	0.000140711	0.0248862	51.5001
rs963740	13	51096095	T	A	T2D_OTHER	-0.0742546	0.00920231	7.08e-16	cSA_isthmuscingulate	0.6091	1.1159	0.585178	0.000177891	0.0248862	65.1104
rs9901746	17	36103149	G	A	T2D_OTHER	0.0566447	0.00754153	5.87e-14	cSA_isthmuscingulate	-0.4165	1.1325	0.713044	0.000154138	0.0248862	56.4153
rs10184004	2	165508389	T	C	T2D_OTHER	-0.0669563	0.00781391	1.05e-17	cSA_lateraloccipital	4.7971	3.4544	0.164926	0.000200603	0.0251623	73.425
rs10408179	19	46157004	C	T	T2D_OTHER	-0.0572602	0.00751735	2.59e-14	cSA_lateraloccipital	2.0382	3.6999	0.581716	0.000158521	0.0251623	58.0195
rs10504042	8	41515993	A	G	T2D_OTHER	0.0649675	0.00750307	4.77e-18	cSA_lateraloccipital	-1.2874	3.447	0.708788	0.000204835	0.0251623	74.9742
rs10770143	11	2195267	T	C	T2D_OTHER	-0.062601	0.00786153	1.68e-15	cSA_lateraloccipital	0.1371	3.8679	0.971724	0.000173241	0.0251623	63.4083
rs10822803	10	68073415	C	T	T2D_OTHER	0.0546091	0.00982758	2.75e-08	cSA_lateraloccipital	1.5443	5.9365	0.794759	8.44e-05	0.0251623	30.877
rs10830963	11	92708710	G	C	T2D_OTHER	0.0981017	0.00777925	1.84e-36	cSA_lateraloccipital	-0.8389	4.1186	0.838599	0.000434377	0.0251623	159.029
rs10882099	10	94460650	C	T	T2D_OTHER	-0.0814717	0.00748394	1.34e-27	cSA_lateraloccipital	5.1644	3.4504	0.134457	0.000323736	0.0251623	118.509
rs10906396	10	13551876	T	C	T2D_OTHER	0.0425169	0.00752916	1.63e-08	cSA_lateraloccipital	0.9423	3.5537	0.790886	8.71e-05	0.0251623	31.888
rs10965247	9	22132729	G	A	T2D_OTHER	-0.112298	0.010586	2.73e-26	cSA_lateraloccipital	1.7403	4.6336	0.707227	0.000307415	0.0251623	112.532
rs10974438	9	4291928	C	A	T2D_OTHER	0.047837	0.00771848	5.73e-10	cSA_lateraloccipital	-3.4868	3.6138	0.334616	0.000104954	0.0251623	38.4116
rs10998851	10	71302750	G	T	T2D_OTHER	0.0508902	0.00750951	1.23e-11	cSA_lateraloccipital	-0.173	3.708	0.962787	0.000125478	0.0251623	45.9243
rs11169182	12	50248052	T	C	T2D_OTHER	0.0448749	0.0074883	2.06e-09	cSA_lateraloccipital	-1.1395	3.4184	0.738875	9.81e-05	0.0251623	35.9119
rs112108223	12	4271088	A	G	T2D_OTHER	-0.371411	0.0275901	2.63e-41	cSA_lateraloccipital	10.381	26.602	0.696364	0.000494956	0.0251623	181.218
rs112412537	2	60586793	A	G	T2D_OTHER	0.111986	0.0156875	9.43e-13	cSA_lateraloccipital	17.4956	8.9921	0.0516952	0.000139232	0.0251623	50.9586
rs11257659	10	12309269	T	C	T2D_OTHER	0.0919785	0.00842523	9.56e-28	cSA_lateraloccipital	0.9369	4.2559	0.825761	0.000325571	0.0251623	119.181
rs112650492	20	42690855	G	C	T2D_OTHER	0.156347	0.0197841	2.73e-15	cSA_lateraloccipital	5.3499	11.7838	0.649825	0.000170628	0.0251623	62.4517
rs112694524	2	43453721	A	G	T2D_OTHER	-0.153365	0.0214915	9.6e-13	cSA_lateraloccipital	-2.969	6.5624	0.650962	0.000139135	0.0251623	50.9233
rs114322470	10	114736670	G	T	T2D_OTHER	-0.246424	0.0261285	4.05e-21	cSA_lateraloccipital	-16.9458	15.2162	0.265422	0.000243002	0.0251623	88.9477
rs11558471	8	118185733	G	A	T2D_OTHER	-0.0906146	0.00772558	9.03e-32	cSA_lateraloccipital	-5.6834	3.6701	0.121486	0.000375793	0.0251623	137.573
rs11629791	15	90449135	G	A	T2D_OTHER	-0.0543792	0.00858654	2.4e-10	cSA_lateraloccipital	-2.6428	3.9752	0.506164	0.000109587	0.0251623	40.1076
rs11668587	19	18829770	G	A	T2D_OTHER	-0.0514021	0.00752098	8.23e-12	cSA_lateraloccipital	2.2275	3.6095	0.537155	0.000127625	0.0251623	46.7101
rs11719201	3	123068744	T	C	T2D_OTHER	-0.0810538	0.00990307	2.73e-16	cSA_lateraloccipital	6.1815	3.9768	0.120091	0.000183023	0.0251623	66.9892
rs11772918	7	46609344	G	A	T2D_OTHER	0.0424983	0.00754668	1.79e-08	cSA_lateraloccipital	-4.3283	3.5521	0.223027	8.67e-05	0.0251623	31.7124
rs1182436	7	157027753	C	T	T2D_OTHER	0.0865023	0.0107093	6.62e-16	cSA_lateraloccipital	1.1993	4.4694	0.788441	0.000178252	0.0251623	65.2425
rs11830234	12	66246797	G	A	T2D_OTHER	0.191249	0.024532	6.39e-15	cSA_lateraloccipital	-12.8861	11.1703	0.248663	0.00016605	0.0251623	60.7757
rs12001437	9	34074476	C	T	T2D_OTHER	0.0459621	0.00780698	3.93e-09	cSA_lateraloccipital	3.6035	3.5515	0.310277	9.47e-05	0.0251623	34.6602
rs12507026	4	45181334	T	A	T2D_OTHER	0.0664382	0.00749054	7.34e-19	cSA_lateraloccipital	-2.686	3.4283	0.433346	0.000214929	0.0251623	78.6696
rs12595158	15	62316035	T	C	T2D_OTHER	-0.0776112	0.0125198	5.68e-10	cSA_lateraloccipital	2.7858	10.7612	0.795732	0.000104999	0.0251623	38.4283
rs1260326	2	27730940	C	T	T2D_OTHER	0.0581403	0.00787427	1.54e-13	cSA_lateraloccipital	-0.8385	3.4755	0.809353	0.000148952	0.0251623	54.517
rs12769661	10	71335802	A	G	T2D_OTHER	-0.0504476	0.00843682	2.24e-09	cSA_lateraloccipital	-6.0947	4.0002	0.127609	9.77e-05	0.0251623	35.7537
rs13018260	2	60287980	C	T	T2D_OTHER	0.0571727	0.00861401	3.2e-11	cSA_lateraloccipital	-1.5824	4.0006	0.692444	0.000120363	0.0251623	44.0519
rs13427924	2	166607746	C	T	T2D_OTHER	-0.0426292	0.00747143	1.16e-08	cSA_lateraloccipital	2.7083	3.4204	0.428473	8.9e-05	0.0251623	32.554
rs1373674	4	85352958	C	T	T2D_OTHER	-0.0943572	0.0151142	4.29e-10	cSA_lateraloccipital	0.8588	10.9027	0.937216	0.000106491	0.0251623	38.9742
rs1429935	18	21086216	C	A	T2D_OTHER	-0.0498392	0.00747751	2.64e-11	cSA_lateraloccipital	-2.974	3.4822	0.393073	0.000121382	0.0251623	44.4248
rs1558902	16	53803574	A	T	T2D_OTHER	0.126813	0.00753524	1.49e-63	cSA_lateraloccipital	-2.6072	3.4424	0.448823	0.000773349	0.0251623	283.225
rs1604038	3	170709193	T	C	T2D_OTHER	-0.0541567	0.00849073	1.79e-10	cSA_lateraloccipital	5.4497	3.6883	0.139524	0.000111159	0.0251623	40.6829
rs16872768	5	74982207	C	T	T2D_OTHER	-0.0415694	0.00761562	4.8e-08	cSA_lateraloccipital	-1.2462	3.4973	0.721592	8.14e-05	0.0251623	29.7944
rs16988304	22	30516140	C	T	T2D_OTHER	-0.0765325	0.0135198	1.51e-08	cSA_lateraloccipital	4.1167	6.1094	0.500419	8.76e-05	0.0251623	32.0442
rs17036160	3	12329783	T	C	T2D_OTHER	-0.103267	0.0100726	1.16e-24	cSA_lateraloccipital	-4.3669	5.0863	0.390583	0.00028714	0.0251623	105.108
rs1705263	12	71523043	A	C	T2D_OTHER	-0.0486267	0.00750214	9.07e-11	cSA_lateraloccipital	0.3795	3.3933	0.910952	0.000114791	0.0251623	42.0123
rs17383290	1	51039300	G	A	T2D_OTHER	-0.0498203	0.00848193	4.26e-09	cSA_lateraloccipital	2.0833	3.4125	0.541537	9.43e-05	0.0251623	34.5001
rs17615494	2	58950363	T	G	T2D_OTHER	0.055643	0.00856209	8.1e-11	cSA_lateraloccipital	0.0604	3.7527	0.987159	0.000115396	0.0251623	42.2337
rs17791513	9	81905590	G	A	T2D_OTHER	-0.0730442	0.0116312	3.39e-10	cSA_lateraloccipital	-2.4773	7.1125	0.727613	0.000107759	0.0251623	39.4385
rs1864193	19	7114213	A	C	T2D_OTHER	0.0672615	0.010407	1.03e-10	cSA_lateraloccipital	6.6768	5.049	0.186035	0.000114133	0.0251623	41.7715
rs1988138	12	97500600	T	C	T2D_OTHER	-0.0488199	0.00877479	2.64e-08	cSA_lateraloccipital	3.6576	4.3577	0.401278	8.46e-05	0.0251623	30.9541
rs2138157	2	227103717	C	A	T2D_OTHER	0.0770218	0.00780499	5.71e-23	cSA_lateraloccipital	0.891	3.6369	0.806465	0.000266039	0.0251623	97.3824
rs223490	4	103679117	T	G	T2D_OTHER	-0.04905	0.00768499	1.74e-10	cSA_lateraloccipital	-1.1311	3.579	0.751974	0.000111307	0.0251623	40.737
rs2239647	14	33292743	C	A	T2D_OTHER	-0.0418304	0.00755973	3.14e-08	cSA_lateraloccipital	0.6183	3.4602	0.858182	8.37e-05	0.0251623	30.6175
rs2289429	3	124412471	C	T	T2D_OTHER	0.0631367	0.0115222	4.26e-08	cSA_lateraloccipital	-0.4323	9.3256	0.963026	8.2e-05	0.0251623	30.0255
rs2347223	12	27963546	A	G	T2D_OTHER	-0.0526332	0.00757762	3.76e-12	cSA_lateraloccipital	-2.3563	3.9333	0.54913	0.000131818	0.0251623	48.2449
rs2521247	11	2389710	T	C	T2D_OTHER	0.0513656	0.00771887	2.84e-11	cSA_lateraloccipital	0.4923	4.3128	0.90912	0.000120994	0.0251623	44.2828
rs2641317	1	120516618	T	C	T2D_OTHER	0.0676294	0.0108141	4.01e-10	cSA_lateraloccipital	-14.5867	5.6484	0.00981021	0.000106862	0.0251623	39.11
rs2682907	15	77883802	A	G	T2D_OTHER	-0.0693418	0.00762287	9.32e-20	cSA_lateraloccipital	-1.2084	3.5029	0.730116	0.000226065	0.0251623	82.7467
rs2733269	12	41866717	G	A	T2D_OTHER	0.0425909	0.00754068	1.62e-08	cSA_lateraloccipital	0.568	3.4912	0.870759	8.72e-05	0.0251623	31.9014
rs2783019	6	107422239	C	G	T2D_OTHER	-0.0466007	0.00767283	1.25e-09	cSA_lateraloccipital	1.1359	3.9777	0.77521	0.000100788	0.0251623	36.8868
rs2796441	9	84308948	A	G	T2D_OTHER	-0.042119	0.00758151	2.77e-08	cSA_lateraloccipital	2.7285	3.4701	0.431698	8.43e-05	0.0251623	30.8633
rs28366036	3	186647763	C	A	T2D_OTHER	-0.05815	0.00763213	2.55e-14	cSA_lateraloccipital	2.627	3.7102	0.478915	0.000158605	0.0251623	58.0504
rs28624681	9	139237902	T	C	T2D_OTHER	-0.0762763	0.0082791	3.17e-20	cSA_lateraloccipital	-3.0652	5.1878	0.554622	0.000231895	0.0251623	84.881
rs2925979	16	81534790	C	T	T2D_OTHER	-0.0530717	0.00796455	2.67e-11	cSA_lateraloccipital	0.3003	3.7216	0.935688	0.000121319	0.0251623	44.4019
rs3102348	16	89374410	C	A	T2D_OTHER	0.0464658	0.00780751	2.66e-09	cSA_lateraloccipital	-7.5462	4.3321	0.0815213	9.68e-05	0.0251623	35.4193
rs3110641	17	36047417	A	G	T2D_OTHER	-0.058729	0.00923389	2.02e-10	cSA_lateraloccipital	4.3049	4.5302	0.341977	0.000110526	0.0251623	40.4514
rs31910	5	14810834	T	C	T2D_OTHER	-0.0441774	0.00757146	5.39e-09	cSA_lateraloccipital	-0.9757	3.4596	0.777923	9.3e-05	0.0251623	34.0438
rs348330	1	229672955	A	G	T2D_OTHER	-0.0457315	0.00780846	4.72e-09	cSA_lateraloccipital	-0.8492	3.7995	0.823144	9.37e-05	0.0251623	34.3003
rs34872471	10	114754071	C	T	T2D_OTHER	0.279356	0.00905986	1e-200	cSA_lateraloccipital	-0.7041	3.7852	0.852434	0.00259134	0.0251623	950.759
rs35005436	7	74134911	T	C	T2D_OTHER	-0.0673479	0.0116474	7.37e-09	cSA_lateraloccipital	-4.697	6.2185	0.450053	9.14e-05	0.0251623	33.434
rs35352848	3	23455582	C	T	T2D_OTHER	-0.0727931	0.00812983	3.43e-19	cSA_lateraloccipital	-3.4832	4.13	0.39901	0.000219028	0.0251623	80.1706
rs35658696	5	102338811	G	A	T2D_OTHER	0.133146	0.0156383	1.68e-17	cSA_lateraloccipital	-12.8222	10.2149	0.20939	0.000198048	0.0251623	72.4894
rs3736907	1	117560929	A	C	T2D_OTHER	-0.0466909	0.00846486	3.47e-08	cSA_lateraloccipital	0.3135	3.9714	0.937081	8.31e-05	0.0251623	30.4244
rs3765562	6	131973932	G	C	T2D_OTHER	0.0504774	0.00925148	4.87e-08	cSA_lateraloccipital	2.5793	5.1257	0.614817	8.13e-05	0.0251623	29.7693
rs429358	19	45411941	C	T	T2D_OTHER	-0.095356	0.00992849	7.67e-22	cSA_lateraloccipital	0.8235	4.8111	0.864093	0.000251999	0.0251623	92.2417
rs4374177	16	306243	G	A	T2D_OTHER	-0.0699238	0.0117921	3.03e-09	cSA_lateraloccipital	2.5016	4.4054	0.570138	9.61e-05	0.0251623	35.1613
rs45551238	20	57607363	T	C	T2D_OTHER	-0.18201	0.018106	8.96e-24	cSA_lateraloccipital	9.986	23.1548	0.666271	0.00027606	0.0251623	101.052
rs465983	5	55812130	G	A	T2D_OTHER	-0.0523675	0.0083383	3.38e-10	cSA_lateraloccipital	-0.6589	4.0628	0.871165	0.000107771	0.0251623	39.4427
rs4686471	3	187740899	C	T	T2D_OTHER	0.0494373	0.00773724	1.66e-10	cSA_lateraloccipital	-2.7847	3.603	0.439591	0.000111549	0.0251623	40.8258
rs4745916	10	68463784	A	T	T2D_OTHER	0.0716466	0.00939165	2.37e-14	cSA_lateraloccipital	12.0746	4.6749	0.00979858	0.000159007	0.0251623	58.1976
rs4804833	19	7970635	G	A	T2D_OTHER	-0.0479924	0.00768773	4.3e-10	cSA_lateraloccipital	-2.6792	3.601	0.456867	0.000106483	0.0251623	38.9714
rs4841006	8	8501474	C	T	T2D_OTHER	-0.0452197	0.00751362	1.76e-09	cSA_lateraloccipital	5.0854	3.394	0.134042	9.9e-05	0.0251623	36.2205
rs4864450	4	52803414	G	A	T2D_OTHER	0.0464397	0.00831757	2.36e-08	cSA_lateraloccipital	-8.8893	4.0019	0.0263327	8.52e-05	0.0251623	31.1734
rs488321	13	33554405	C	T	T2D_OTHER	-0.0881274	0.0125965	2.63e-12	cSA_lateraloccipital	1.7706	4.641	0.702823	0.000133734	0.0251623	48.9463
rs4937325	11	128222116	C	T	T2D_OTHER	-0.0529264	0.00791506	2.28e-11	cSA_lateraloccipital	-3.3527	3.8556	0.384537	0.000122169	0.0251623	44.713
rs498475	7	28256240	A	G	T2D_OTHER	-0.0744758	0.00780229	1.36e-21	cSA_lateraloccipital	5.4262	3.5108	0.122208	0.000248918	0.0251623	91.1137
rs5215	11	17408630	T	C	T2D_OTHER	-0.0637074	0.00746744	1.45e-17	cSA_lateraloccipital	0.5043	3.5135	0.88587	0.000198851	0.0251623	72.7837
rs55917610	17	47012551	G	C	T2D_OTHER	0.0439249	0.00802175	4.36e-08	cSA_lateraloccipital	2.8856	3.6534	0.429621	8.19e-05	0.0251623	29.9834
rs56079333	18	1844795	C	T	T2D_OTHER	0.0667126	0.00985426	1.29e-11	cSA_lateraloccipital	2.3253	4.9661	0.639617	0.000125225	0.0251623	45.8316
rs56175143	1	114599755	A	G	T2D_OTHER	0.0963681	0.0172569	2.35e-08	cSA_lateraloccipital	-17.423	28.945	0.547218	8.52e-05	0.0251623	31.1845
rs56192168	18	40043844	G	A	T2D_OTHER	-0.0606891	0.0101683	2.4e-09	cSA_lateraloccipital	5.8658	5.3308	0.271175	9.73e-05	0.0251623	35.6223
rs56348580	12	121432117	C	G	T2D_OTHER	-0.0869748	0.00835652	2.28e-25	cSA_lateraloccipital	-1.196	3.7537	0.750015	0.000295928	0.0251623	108.326
rs576123	9	136144308	T	C	T2D_OTHER	-0.0605367	0.00751772	8.11e-16	cSA_lateraloccipital	4.0732	3.8444	0.289365	0.00017716	0.0251623	64.843
rs58031133	5	133878890	A	G	T2D_OTHER	-0.0415322	0.00752495	3.4e-08	cSA_lateraloccipital	5.2276	3.6904	0.156617	8.32e-05	0.0251623	30.4621
rs60308122	4	96175424	A	G	T2D_OTHER	0.0462904	0.00768717	1.73e-09	cSA_lateraloccipital	9.2948	3.779	0.0139095	9.91e-05	0.0251623	36.2616
rs6062738	20	61289471	A	G	T2D_OTHER	-0.04447	0.00759137	4.69e-09	cSA_lateraloccipital	6.4733	3.6278	0.0743652	9.38e-05	0.0251623	34.3156
rs607409	9	103825163	T	A	T2D_OTHER	0.0533698	0.0076867	3.84e-12	cSA_lateraloccipital	-0.1128	3.4655	0.974034	0.000131714	0.0251623	48.2069
rs6142129	20	32819871	G	A	T2D_OTHER	-0.0472156	0.00801156	3.78e-09	cSA_lateraloccipital	8.7337	3.7781	0.0207962	9.49e-05	0.0251623	34.7324
rs61779305	1	39921811	C	G	T2D_OTHER	0.0719005	0.0104162	5.1e-12	cSA_lateraloccipital	-4.5828	5.6789	0.419674	0.000130187	0.0251623	47.6478
rs618652	6	139826722	G	T	T2D_OTHER	-0.0473438	0.0074855	2.54e-10	cSA_lateraloccipital	-8.3139	3.5776	0.0201321	0.000109299	0.0251623	40.002
rs61909599	12	4675661	C	G	T2D_OTHER	0.0719389	0.0124013	6.6e-09	cSA_lateraloccipital	-7.6365	6.1169	0.211875	9.19e-05	0.0251623	33.6504
rs62092443	18	52922007	T	C	T2D_OTHER	0.0734534	0.0128529	1.1e-08	cSA_lateraloccipital	9.311	7.5437	0.2171	8.92e-05	0.0251623	32.6602
rs62111425	19	7198988	A	G	T2D_OTHER	-0.0771906	0.0141523	4.92e-08	cSA_lateraloccipital	-9.0103	5.8702	0.124803	8.13e-05	0.0251623	29.749
rs62137406	2	43480221	T	C	T2D_OTHER	0.131665	0.0170847	1.29e-14	cSA_lateraloccipital	-9.8764	18.887	0.60103	0.000162268	0.0251623	59.3914
rs62428761	6	143232380	A	G	T2D_OTHER	-0.0558372	0.00964015	6.95e-09	cSA_lateraloccipital	-5.7025	5.1372	0.266982	9.17e-05	0.0251623	33.5488
rs66502159	16	75245937	T	C	T2D_OTHER	-0.12123	0.012896	5.43e-21	cSA_lateraloccipital	-2.3973	5.649	0.671292	0.000241426	0.0251623	88.3706
rs66922415	18	57848651	G	A	T2D_OTHER	0.0562843	0.00952905	3.49e-09	cSA_lateraloccipital	0.9402	3.9472	0.811731	9.53e-05	0.0251623	34.8877
rs6744646	2	628504	G	A	T2D_OTHER	0.0626062	0.0101653	7.33e-10	cSA_lateraloccipital	-0.7211	4.4884	0.872362	0.00010364	0.0251623	37.9308
rs6916406	6	22009693	C	T	T2D_OTHER	0.0468072	0.0076126	7.81e-10	cSA_lateraloccipital	-5.6711	3.5319	0.108344	0.000103298	0.0251623	37.8057
rs6931514	6	20703952	G	A	T2D_OTHER	0.128897	0.00787819	3.61e-60	cSA_lateraloccipital	5.649	3.8486	0.142157	0.00073096	0.0251623	267.689
rs6968233	7	130463456	A	G	T2D_OTHER	0.0521832	0.00752467	4.06e-12	cSA_lateraloccipital	-3.6386	3.5453	0.304742	0.000131404	0.0251623	48.0932
rs7018475	9	22137685	G	T	T2D_OTHER	0.104889	0.00825352	5.31e-37	cSA_lateraloccipital	-3.872	4.0638	0.34069	0.000441132	0.0251623	161.502
rs703980	10	80943841	A	G	T2D_OTHER	-0.057633	0.00746388	1.15e-14	cSA_lateraloccipital	0.1091	3.3902	0.974328	0.0001629	0.0251623	59.6226
rs7109575	11	72463435	A	G	T2D_OTHER	-0.0953425	0.00888782	7.58e-27	cSA_lateraloccipital	-1.4499	4.6543	0.755407	0.000314358	0.0251623	115.075
rs7144011	14	79940383	T	G	T2D_OTHER	0.0617926	0.00866709	1.01e-12	cSA_lateraloccipital	-2.4817	4.1375	0.548635	0.000138881	0.0251623	50.8304
rs723943	14	73024299	A	G	T2D_OTHER	-0.0638088	0.0109951	6.5e-09	cSA_lateraloccipital	1.5985	5.5158	0.771966	9.2e-05	0.0251623	33.6791
rs73040004	12	4362909	C	T	T2D_OTHER	0.068862	0.00899026	1.86e-14	cSA_lateraloccipital	0.8899	4.6194	0.847238	0.000160296	0.0251623	58.6695
rs73061095	3	185516807	G	T	T2D_OTHER	0.101522	0.00803241	1.29e-36	cSA_lateraloccipital	-0.3788	3.7391	0.919306	0.000436332	0.0251623	159.745
rs73347525	14	101255172	G	A	T2D_OTHER	-0.0555724	0.00912767	1.14e-09	cSA_lateraloccipital	-1.4791	5.5545	0.790017	0.000101282	0.0251623	37.0677
rs74046911	11	2858636	T	C	T2D_OTHER	-0.218197	0.0147747	2.34e-49	cSA_lateraloccipital	-5.58	9.1425	0.541639	0.000595634	0.0251623	218.101
rs74628648	12	97851002	T	C	T2D_OTHER	-0.0918357	0.0141837	9.5e-11	cSA_lateraloccipital	5.8754	7.1524	0.411385	0.000114544	0.0251623	41.922
rs7529073	1	214147889	C	T	T2D_OTHER	-0.047672	0.00749761	2.04e-10	cSA_lateraloccipital	1.8203	3.4509	0.597856	0.000110462	0.0251623	40.4277
rs76176349	11	75974984	T	G	T2D_OTHER	0.136667	0.0239898	1.22e-08	cSA_lateraloccipital	21.0455	15.065	0.16242	8.87e-05	0.0251623	32.4543
rs7631359	3	12296751	G	T	T2D_OTHER	-0.0755723	0.011958	2.62e-10	cSA_lateraloccipital	-2.8015	4.7995	0.559418	0.000109129	0.0251623	39.9398
rs77211255	14	29055615	G	T	T2D_OTHER	-0.110974	0.0198922	2.42e-08	cSA_lateraloccipital	9.0538	20.1513	0.653222	8.5e-05	0.0251623	31.1225
rs77481436	3	47506230	A	G	T2D_OTHER	0.0766232	0.0122623	4.14e-10	cSA_lateraloccipital	6.9092	9.9179	0.486028	0.000106686	0.0251623	39.0458
rs77789961	14	101250258	T	C	T2D_OTHER	0.0975579	0.0176076	3.01e-08	cSA_lateraloccipital	-28.4152	16.0638	0.0769111	8.39e-05	0.0251623	30.6989
rs7788808	7	150536681	C	T	T2D_OTHER	0.0584759	0.00872976	2.11e-11	cSA_lateraloccipital	-3.2544	4.0439	0.420954	0.000122595	0.0251623	44.869
rs7799234	7	76135403	C	T	T2D_OTHER	-0.0511144	0.0082718	6.44e-10	cSA_lateraloccipital	-6.9496	4.3243	0.108032	0.000104332	0.0251623	38.1842
rs7845219	8	95937502	C	T	T2D_OTHER	-0.0441317	0.00745981	3.3e-09	cSA_lateraloccipital	-6.0563	3.3921	0.0741943	9.56e-05	0.0251623	34.998
rs78470967	12	4521511	A	T	T2D_OTHER	-0.211491	0.0201081	7.16e-26	cSA_lateraloccipital	24.9685	9.9388	0.0119973	0.000302196	0.0251623	110.621
rs79400013	15	52533066	A	G	T2D_OTHER	-0.158763	0.0283382	2.11e-08	cSA_lateraloccipital	-3.9756	13.5432	0.769102	8.58e-05	0.0251623	31.3871
rs7948351	11	128044820	T	C	T2D_OTHER	-0.0577124	0.0105346	4.29e-08	cSA_lateraloccipital	1.2973	4.7761	0.785912	8.2e-05	0.0251623	30.0123
rs80196932	6	117996631	C	T	T2D_OTHER	-0.0523614	0.00942125	2.73e-08	cSA_lateraloccipital	-2.7784	4.8505	0.566775	8.44e-05	0.0251623	30.8889
rs8071043	17	3988451	C	T	T2D_OTHER	0.0725286	0.00804814	2.03e-19	cSA_lateraloccipital	0.7975	3.707	0.829663	0.000221876	0.0251623	81.2129
rs8073177	17	7440584	C	T	T2D_OTHER	-0.0557712	0.0085468	6.78e-11	cSA_lateraloccipital	-0.9833	4.1222	0.811464	0.000116343	0.0251623	42.5805
rs8100204	19	19393714	A	G	T2D_OTHER	0.0892233	0.0101964	2.12e-18	cSA_lateraloccipital	8.6598	6.0788	0.154276	0.000209194	0.0251623	76.5703
rs853974	6	127068983	C	T	T2D_OTHER	-0.0577151	0.00835468	4.91e-12	cSA_lateraloccipital	-2.2567	3.9548	0.568255	0.000130389	0.0251623	47.7218
rs878521	7	44255643	A	G	T2D_OTHER	0.0682635	0.00915572	8.93e-14	cSA_lateraloccipital	7.457	4.1321	0.0711293	0.000151881	0.0251623	55.5891
rs897558	11	93255014	G	A	T2D_OTHER	0.0421866	0.00748482	1.74e-08	cSA_lateraloccipital	-3.9653	3.3888	0.241953	8.68e-05	0.0251623	31.7676
rs9457	4	6304799	C	G	T2D_OTHER	0.0680574	0.00755358	2.06e-19	cSA_lateraloccipital	0.4036	3.6206	0.911241	0.000221782	0.0251623	81.1788
rs9479509	6	153427265	A	G	T2D_OTHER	0.0466791	0.00782682	2.46e-09	cSA_lateraloccipital	-0.0049	3.7134	0.998947	9.72e-05	0.0251623	35.569
rs9505086	6	7232186	C	T	T2D_OTHER	0.0688248	0.00752983	6.23e-20	cSA_lateraloccipital	-2.0244	3.5165	0.564827	0.000228244	0.0251623	83.5444
rs9565546	13	80710954	T	A	T2D_OTHER	-0.0589457	0.00821385	7.16e-13	cSA_lateraloccipital	-3.8887	3.7701	0.302326	0.000140711	0.0251623	51.5001
rs963740	13	51096095	T	A	T2D_OTHER	-0.0742546	0.00920231	7.08e-16	cSA_lateraloccipital	-2.6425	3.7097	0.476266	0.000177891	0.0251623	65.1104
rs9901746	17	36103149	G	A	T2D_OTHER	0.0566447	0.00754153	5.87e-14	cSA_lateraloccipital	4.778	3.7536	0.20305	0.000154138	0.0251623	56.4153
rs10184004	2	165508389	T	C	T2D_OTHER	-0.0669563	0.00781391	1.05e-17	cSA_lateralorbitofrontal	2.1256	1.7309	0.219435	0.000200603	0.0251623	73.425
rs10408179	19	46157004	C	T	T2D_OTHER	-0.0572602	0.00751735	2.59e-14	cSA_lateralorbitofrontal	-0.0749	1.8489	0.967686	0.000158521	0.0251623	58.0195
rs10504042	8	41515993	A	G	T2D_OTHER	0.0649675	0.00750307	4.77e-18	cSA_lateralorbitofrontal	0.1889	1.7245	0.912775	0.000204835	0.0251623	74.9742
rs10770143	11	2195267	T	C	T2D_OTHER	-0.062601	0.00786153	1.68e-15	cSA_lateralorbitofrontal	1.2656	1.9386	0.513858	0.000173241	0.0251623	63.4083
rs10822803	10	68073415	C	T	T2D_OTHER	0.0546091	0.00982758	2.75e-08	cSA_lateralorbitofrontal	-3.8289	2.9698	0.197301	8.44e-05	0.0251623	30.877
rs10830963	11	92708710	G	C	T2D_OTHER	0.0981017	0.00777925	1.84e-36	cSA_lateralorbitofrontal	0.7309	2.0565	0.722283	0.000434377	0.0251623	159.029
rs10882099	10	94460650	C	T	T2D_OTHER	-0.0814717	0.00748394	1.34e-27	cSA_lateralorbitofrontal	-0.0297	1.726	0.986271	0.000323736	0.0251623	118.509
rs10906396	10	13551876	T	C	T2D_OTHER	0.0425169	0.00752916	1.63e-08	cSA_lateralorbitofrontal	2.7647	1.7767	0.119687	8.71e-05	0.0251623	31.888
rs10965247	9	22132729	G	A	T2D_OTHER	-0.112298	0.010586	2.73e-26	cSA_lateralorbitofrontal	0.9121	2.3155	0.693647	0.000307415	0.0251623	112.532
rs10974438	9	4291928	C	A	T2D_OTHER	0.047837	0.00771848	5.73e-10	cSA_lateralorbitofrontal	-3.3205	1.8094	0.0664851	0.000104954	0.0251623	38.4116
rs10998851	10	71302750	G	T	T2D_OTHER	0.0508902	0.00750951	1.23e-11	cSA_lateralorbitofrontal	-0.5898	1.8537	0.750353	0.000125478	0.0251623	45.9243
rs11169182	12	50248052	T	C	T2D_OTHER	0.0448749	0.0074883	2.06e-09	cSA_lateralorbitofrontal	-3.9642	1.7125	0.0206205	9.81e-05	0.0251623	35.9119
rs112108223	12	4271088	A	G	T2D_OTHER	-0.371411	0.0275901	2.63e-41	cSA_lateralorbitofrontal	13.7239	13.1663	0.297249	0.000494956	0.0251623	181.218
rs112412537	2	60586793	A	G	T2D_OTHER	0.111986	0.0156875	9.43e-13	cSA_lateralorbitofrontal	4.9343	4.4991	0.272759	0.000139232	0.0251623	50.9586
rs11257659	10	12309269	T	C	T2D_OTHER	0.0919785	0.00842523	9.56e-28	cSA_lateralorbitofrontal	0.7418	2.1367	0.728463	0.000325571	0.0251623	119.181
rs112650492	20	42690855	G	C	T2D_OTHER	0.156347	0.0197841	2.73e-15	cSA_lateralorbitofrontal	13.4727	5.8626	0.0215575	0.000170628	0.0251623	62.4517
rs112694524	2	43453721	A	G	T2D_OTHER	-0.153365	0.0214915	9.6e-13	cSA_lateralorbitofrontal	4.4584	3.3073	0.177643	0.000139135	0.0251623	50.9233
rs114322470	10	114736670	G	T	T2D_OTHER	-0.246424	0.0261285	4.05e-21	cSA_lateralorbitofrontal	-14.2431	7.6081	0.0611932	0.000243002	0.0251623	88.9477
rs11558471	8	118185733	G	A	T2D_OTHER	-0.0906146	0.00772558	9.03e-32	cSA_lateralorbitofrontal	-0.178	1.8365	0.922787	0.000375793	0.0251623	137.573
rs11629791	15	90449135	G	A	T2D_OTHER	-0.0543792	0.00858654	2.4e-10	cSA_lateralorbitofrontal	1.8755	1.9883	0.345544	0.000109587	0.0251623	40.1076
rs11668587	19	18829770	G	A	T2D_OTHER	-0.0514021	0.00752098	8.23e-12	cSA_lateralorbitofrontal	-1.1399	1.8075	0.528269	0.000127625	0.0251623	46.7101
rs11719201	3	123068744	T	C	T2D_OTHER	-0.0810538	0.00990307	2.73e-16	cSA_lateralorbitofrontal	3.4296	1.9962	0.0857849	0.000183023	0.0251623	66.9892
rs11772918	7	46609344	G	A	T2D_OTHER	0.0424983	0.00754668	1.79e-08	cSA_lateralorbitofrontal	0.1093	1.7808	0.951059	8.67e-05	0.0251623	31.7124
rs1182436	7	157027753	C	T	T2D_OTHER	0.0865023	0.0107093	6.62e-16	cSA_lateralorbitofrontal	1.0819	2.2362	0.628519	0.000178252	0.0251623	65.2425
rs11830234	12	66246797	G	A	T2D_OTHER	0.191249	0.024532	6.39e-15	cSA_lateralorbitofrontal	-9.6997	5.5885	0.0826251	0.00016605	0.0251623	60.7757
rs12001437	9	34074476	C	T	T2D_OTHER	0.0459621	0.00780698	3.93e-09	cSA_lateralorbitofrontal	1.5061	1.7765	0.396555	9.47e-05	0.0251623	34.6602
rs12507026	4	45181334	T	A	T2D_OTHER	0.0664382	0.00749054	7.34e-19	cSA_lateralorbitofrontal	-1.803	1.7173	0.293762	0.000214929	0.0251623	78.6696
rs12595158	15	62316035	T	C	T2D_OTHER	-0.0776112	0.0125198	5.68e-10	cSA_lateralorbitofrontal	-3.2626	5.3801	0.544236	0.000104999	0.0251623	38.4283
rs1260326	2	27730940	C	T	T2D_OTHER	0.0581403	0.00787427	1.54e-13	cSA_lateralorbitofrontal	-0.7929	1.7429	0.649159	0.000148952	0.0251623	54.517
rs12769661	10	71335802	A	G	T2D_OTHER	-0.0504476	0.00843682	2.24e-09	cSA_lateralorbitofrontal	1.8524	2.0035	0.355183	9.77e-05	0.0251623	35.7537
rs13018260	2	60287980	C	T	T2D_OTHER	0.0571727	0.00861401	3.2e-11	cSA_lateralorbitofrontal	-3.2526	1.9991	0.10373	0.000120363	0.0251623	44.0519
rs13427924	2	166607746	C	T	T2D_OTHER	-0.0426292	0.00747143	1.16e-08	cSA_lateralorbitofrontal	1.7285	1.7114	0.312499	8.9e-05	0.0251623	32.554
[truncated: 27,841 more rows]
