# Supplementary material for: Causal Links of Type 2 Diabetes and Its Complications With Cortical Modification: A Mendelian Randomization and Mediation Analysis
Source: Brain Behav. 2026 May 14;16(5):e71389. doi: 10.1002/brb3.71389 (PMC13176085; doi:10.1002/brb3.71389)
Supplement: Supplementary file 11 — Supplementary Table S3: brb371389‐sup‐0011‐TableS3.xlsx [file BRB3-16-e71389-s013.xlsx]

## Sheet: Sheet1
Table S3: Details of IVW results
id.exposure	id.outcome	No. of SNP	beta	se	p-value
T2D_OTHER	cSA_bankssts	138	-0.411134	1.59675	0.796806
T2D_OTHER	cSA_caudalanteriorcingulate	139	2.81869	1.39606	0.0434843
T2D_OTHER	cSA_caudalmiddlefrontal	139	-3.22927	4.26251	0.448691
T2D_OTHER	cSA_cuneus	139	1.08	2.16243	0.617472
T2D_OTHER	cSA_entorhinal	137	-0.699927	1.0487	0.504502
T2D_OTHER	cSA_frontalpole	139	0.571817	0.411346	0.164495
T2D_OTHER	cSA_fusiform	138	-4.39599	3.4393	0.201192
T2D_OTHER	cSA_inferiorparietal	139	6.60045	5.86178	0.26016
T2D_OTHER	cSA_inferiortemporal	138	4.92083	3.93343	0.210925
T2D_OTHER	cSA_insula	139	-4.79374	2.63322	0.0686851
T2D_OTHER	cSA_isthmuscingulate	138	0.805477	1.75104	0.645517
T2D_OTHER	cSA_lateraloccipital	139	-2.61466	5.09156	0.607581
T2D_OTHER	cSA_lateralorbitofrontal	139	2.57915	2.78684	0.354717
T2D_OTHER	cSA_lingual	139	2.80624	4.24564	0.508632
T2D_OTHER	cSA_medialorbitofrontal	139	-0.227919	2.15821	0.915895
T2D_OTHER	cSA_middletemporal	138	3.81155	3.58742	0.288019
T2D_OTHER	cSA_paracentral	139	-2.71315	2.13926	0.204703
T2D_OTHER	cSA_parahippocampal	135	-0.510974	1.17004	0.662319
T2D_OTHER	cSA_parsopercularis	139	-2.19592	2.48036	0.375982
T2D_OTHER	cSA_parsorbitalis	139	-0.813007	0.839884	0.333045
T2D_OTHER	cSA_parstriangularis	139	-0.837826	2.40447	0.727506
T2D_OTHER	cSA_pericalcarine	139	5.14321	2.91491	0.0776568
T2D_OTHER	cSA_postcentral	138	5.43766	4.17839	0.193129
T2D_OTHER	cSA_posteriorcingulate	139	0.102068	1.50574	0.945956
T2D_OTHER	cSA_precentral	138	-7.45429	5.37681	0.165631
T2D_OTHER	cSA_precuneus	139	8.18305	4.42406	0.0643611
T2D_OTHER	cSA_rostralanteriorcingulate	139	0.869052	1.31256	0.507904
T2D_OTHER	cSA_rostralmiddlefrontal	139	2.14616	5.7768	0.710256
T2D_OTHER	cSA_superiorfrontal	139	-2.33951	5.39518	0.664558
T2D_OTHER	cSA_superiorparietal	138	4.04508	5.74316	0.481227
T2D_OTHER	cSA_superiortemporal	138	-7.6704	3.86081	0.0469517
T2D_OTHER	cSA_supramarginal	138	3.05492	4.76427	0.521383
T2D_OTHER	cSA_temporalpole	138	-0.250322	0.714368	0.726031
T2D_OTHER	cSA_transversetemporal	139	-0.286424	0.723267	0.692094
T2D_OTHER	cTH_bankssts	138	-0.00114073	0.00182785	0.532574
T2D_OTHER	cTH_caudalanteriorcingulate	139	-0.00182589	0.00264706	0.490333
T2D_OTHER	cTH_caudalmiddlefrontal	139	-0.00212676	0.00125316	0.0896747
T2D_OTHER	cTH_cuneus	139	0.00147578	0.00143378	0.303339
T2D_OTHER	cTH_entorhinal	139	-0.00552725	0.00460132	0.229661
T2D_OTHER	cTH_frontalpole	139	-0.00317803	0.00301707	0.292181
T2D_OTHER	cTH_fusiform	139	0.00035666	0.00139801	0.79863
T2D_OTHER	cTH_inferiorparietal	139	0.00145858	0.00104641	0.163351
T2D_OTHER	cTH_inferiortemporal	139	-0.000273273	0.00148884	0.854368
T2D_OTHER	cTH_insula	138	0.00307195	0.00162753	0.0590937
T2D_OTHER	cTH_isthmuscingulate	139	-0.00433335	0.00238534	0.0692687
T2D_OTHER	cTH_lateraloccipital	139	0.00071943	0.00127588	0.572842
T2D_OTHER	cTH_lateralorbitofrontal	138	4.38012e-05	0.00159887	0.978145
T2D_OTHER	cTH_lingual	139	0.000265696	0.00136922	0.846137
T2D_OTHER	cTH_medialorbitofrontal	137	-0.00244109	0.00184372	0.185502
T2D_OTHER	cTH_middletemporal	138	0.000560749	0.00139405	0.687505
T2D_OTHER	cTH_paracentral	139	-9.16015e-05	0.00146373	0.9501
T2D_OTHER	cTH_parahippocampal	135	-0.00670152	0.00393211	0.0883238
T2D_OTHER	cTH_parsopercularis	139	-0.00112106	0.00130694	0.391016
T2D_OTHER	cTH_parsorbitalis	139	0.00100276	0.00224416	0.654996
T2D_OTHER	cTH_parstriangularis	139	0.000158067	0.00141452	0.911025
T2D_OTHER	cTH_pericalcarine	139	0.0013447	0.0015334	0.380519
T2D_OTHER	cTH_postcentral	138	-0.00081762	0.00130237	0.530139
T2D_OTHER	cTH_posteriorcingulate	139	-0.00240591	0.00164458	0.143487
T2D_OTHER	cTH_precentral	139	-0.000831009	0.00122105	0.496144
T2D_OTHER	cTH_precuneus	139	-1.35058e-05	0.00113507	0.990506
T2D_OTHER	cTH_rostralanteriorcingulate	139	-0.00147482	0.0025071	0.55636
T2D_OTHER	cTH_rostralmiddlefrontal	139	0.000200863	0.00123638	0.870944
T2D_OTHER	cTH_superiorfrontal	139	-3.63582e-05	0.00120406	0.97591
T2D_OTHER	cTH_superiorparietal	139	-0.000655821	0.0010565	0.534766
T2D_OTHER	cTH_superiortemporal	138	0.00138279	0.00155172	0.372859
T2D_OTHER	cTH_supramarginal	139	0.00138645	0.00115746	0.230979
T2D_OTHER	cTH_temporalpole	139	-0.00541113	0.00423988	0.201869
T2D_OTHER	cTH_transversetemporal	139	0.00190107	0.00243716	0.435371
T2D_OTHER	cSA_Total	137	-120.165	240.99	0.61804
T2D_OTHER	cTH_Average	139	-7.70777e-06	0.0013496	0.995443
T2D_NEURO	cSA_bankssts	13	-0.800059	1.77911	0.652929
T2D_NEURO	cSA_caudalanteriorcingulate	13	-1.96833	1.5807	0.21305
T2D_NEURO	cSA_caudalmiddlefrontal	13	2.78995	6.24586	0.655101
T2D_NEURO	cSA_cuneus	13	-1.79726	2.32743	0.439989
T2D_NEURO	cSA_entorhinal	13	0.00934037	1.09441	0.99319
T2D_NEURO	cSA_frontalpole	13	-0.150012	0.585049	0.797635
T2D_NEURO	cSA_fusiform	13	-2.0848	5.75355	0.717091
T2D_NEURO	cSA_inferiorparietal	13	-6.5045	6.79647	0.338547
T2D_NEURO	cSA_inferiortemporal	13	0.194563	6.87151	0.977411
T2D_NEURO	cSA_insula	13	-0.222639	2.73971	0.935232
T2D_NEURO	cSA_isthmuscingulate	13	1.63688	1.82073	0.368642
T2D_NEURO	cSA_lateraloccipital	13	-1.40706	7.94441	0.859419
T2D_NEURO	cSA_lateralorbitofrontal	13	0.570734	3.49799	0.870392
T2D_NEURO	cSA_lingual	13	-8.9904	4.72854	0.0572619
T2D_NEURO	cSA_medialorbitofrontal	13	1.99199	2.48435	0.42266
T2D_NEURO	cSA_middletemporal	13	3.28686	3.9143	0.401074
T2D_NEURO	cSA_paracentral	13	-1.97951	3.13215	0.527389
T2D_NEURO	cSA_parahippocampal	13	0.497834	1.63807	0.761193
T2D_NEURO	cSA_parsopercularis	13	0.487979	2.85792	0.864423
T2D_NEURO	cSA_parsorbitalis	13	-1.92274	0.993416	0.0529313
T2D_NEURO	cSA_parstriangularis	13	-1.18139	2.65264	0.656055
T2D_NEURO	cSA_pericalcarine	13	-0.575978	3.15034	0.854931
T2D_NEURO	cSA_postcentral	13	-3.93293	5.68024	0.488693
T2D_NEURO	cSA_posteriorcingulate	13	0.368873	1.78138	0.835954
T2D_NEURO	cSA_precentral	13	-2.95777	5.24669	0.572931
T2D_NEURO	cSA_precuneus	13	2.10928	4.47621	0.637483
T2D_NEURO	cSA_rostralanteriorcingulate	13	-1.26038	2.26186	0.57737
T2D_NEURO	cSA_rostralmiddlefrontal	13	1.15007	6.58445	0.861343
T2D_NEURO	cSA_superiorfrontal	13	3.6993	7.50574	0.622109
T2D_NEURO	cSA_superiorparietal	13	-1.78221	6.49362	0.783735
T2D_NEURO	cSA_superiortemporal	13	2.82835	3.78373	0.454761
T2D_NEURO	cSA_supramarginal	13	0.27287	5.24023	0.958471
T2D_NEURO	cSA_temporalpole	13	-0.996993	0.909991	0.273251
T2D_NEURO	cSA_transversetemporal	13	-0.296752	1.09674	0.786716
T2D_NEURO	cTH_bankssts	13	0.00204446	0.00196053	0.297037
T2D_NEURO	cTH_caudalanteriorcingulate	13	0.0025391	0.00313804	0.418437
T2D_NEURO	cTH_caudalmiddlefrontal	13	-0.000232749	0.00162292	0.885963
T2D_NEURO	cTH_cuneus	13	0.00254888	0.00168259	0.129809
T2D_NEURO	cTH_entorhinal	13	-0.00507902	0.00724755	0.483433
T2D_NEURO	cTH_frontalpole	13	-0.002928	0.0036094	0.417242
T2D_NEURO	cTH_fusiform	13	6.40208e-05	0.00158043	0.967688
T2D_NEURO	cTH_inferiorparietal	13	0.000757124	0.00142548	0.595325
T2D_NEURO	cTH_inferiortemporal	13	0.000872795	0.00176373	0.6207
T2D_NEURO	cTH_insula	13	0.000520252	0.00197799	0.792535
T2D_NEURO	cTH_isthmuscingulate	13	-0.000199785	0.00363482	0.956167
T2D_NEURO	cTH_lateraloccipital	13	-0.000851313	0.00148729	0.567056
T2D_NEURO	cTH_lateralorbitofrontal	13	-0.000336091	0.00187533	0.857767
T2D_NEURO	cTH_lingual	13	0.00139261	0.00228358	0.54197
T2D_NEURO	cTH_medialorbitofrontal	13	-0.00302696	0.00212408	0.154137
T2D_NEURO	cTH_middletemporal	13	-0.000572386	0.00162461	0.724597
T2D_NEURO	cTH_paracentral	13	0.00235106	0.00183185	0.199339
T2D_NEURO	cTH_parahippocampal	13	-0.00242338	0.0047646	0.611018
T2D_NEURO	cTH_parsopercularis	13	-0.00385646	0.00176798	0.0291632
T2D_NEURO	cTH_parsorbitalis	13	-0.00235649	0.00240742	0.327657
T2D_NEURO	cTH_parstriangularis	13	-0.000501385	0.0016205	0.757016
T2D_NEURO	cTH_pericalcarine	13	0.00077036	0.00187803	0.681662
T2D_NEURO	cTH_postcentral	13	-0.00179027	0.00178283	0.315295
T2D_NEURO	cTH_posteriorcingulate	13	0.00289237	0.00193276	0.134524
T2D_NEURO	cTH_precentral	13	-0.00242318	0.00159627	0.129008
T2D_NEURO	cTH_precuneus	13	0.00249307	0.00164787	0.130305
T2D_NEURO	cTH_rostralanteriorcingulate	13	-0.000155435	0.0029811	0.958417
T2D_NEURO	cTH_rostralmiddlefrontal	13	-0.00174344	0.00144356	0.227149
T2D_NEURO	cTH_superiorfrontal	13	-7.3235e-05	0.00197069	0.970356
T2D_NEURO	cTH_superiorparietal	13	-0.000224686	0.00123107	0.855181
T2D_NEURO	cTH_superiortemporal	13	-0.00129116	0.00162193	0.425993
T2D_NEURO	cTH_supramarginal	13	0.000400108	0.00124456	0.747843
T2D_NEURO	cTH_temporalpole	13	0.00338648	0.00431036	0.432067
T2D_NEURO	cTH_transversetemporal	13	-0.00103746	0.00319375	0.745302
T2D_NEURO	cSA_Total	13	-15.215	227.769	0.946741
T2D_NEURO	cTH_Average	13	0.000294535	0.00153652	0.847985
T2D_OPTH	cSA_bankssts	35	-2.77665	1.70832	0.104084
T2D_OPTH	cSA_caudalanteriorcingulate	35	-1.59592	1.60127	0.31893
T2D_OPTH	cSA_caudalmiddlefrontal	35	1.9252	5.82839	0.741163
T2D_OPTH	cSA_cuneus	35	1.34711	1.87197	0.471758
T2D_OPTH	cSA_entorhinal	35	-0.854144	0.909321	0.347566
T2D_OPTH	cSA_frontalpole	35	-0.388705	0.390831	0.319951
T2D_OPTH	cSA_fusiform	35	2.52601	3.92085	0.519413
T2D_OPTH	cSA_inferiorparietal	35	0.115763	5.77022	0.983994
T2D_OPTH	cSA_inferiortemporal	35	5.75567	3.65361	0.115178
T2D_OPTH	cSA_insula	35	2.24823	2.46815	0.36235
T2D_OPTH	cSA_isthmuscingulate	35	1.51667	1.45283	0.29651
T2D_OPTH	cSA_lateraloccipital	35	4.29978	4.82247	0.3726
T2D_OPTH	cSA_lateralorbitofrontal	35	4.48604	3.12926	0.151693
T2D_OPTH	cSA_lingual	35	1.1456	3.80299	0.763234
T2D_OPTH	cSA_medialorbitofrontal	35	0.290993	1.95292	0.88155
T2D_OPTH	cSA_middletemporal	35	-1.40122	4.65933	0.763618
T2D_OPTH	cSA_paracentral	35	-2.0018	2.23916	0.371325
T2D_OPTH	cSA_parahippocampal	35	0.797282	1.42569	0.576007
T2D_OPTH	cSA_parsopercularis	35	-1.09522	2.42479	0.651502
T2D_OPTH	cSA_parsorbitalis	35	-0.431604	0.798496	0.588837
T2D_OPTH	cSA_parstriangularis	35	-0.840483	2.13379	0.693661
T2D_OPTH	cSA_pericalcarine	35	2.73468	2.5806	0.289277
T2D_OPTH	cSA_postcentral	35	-0.311223	3.54517	0.930045
T2D_OPTH	cSA_posteriorcingulate	35	-0.350343	1.71122	0.83778
T2D_OPTH	cSA_precentral	35	6.04204	6.44453	0.348478
T2D_OPTH	cSA_precuneus	35	4.18121	4.38671	0.340513
T2D_OPTH	cSA_rostralanteriorcingulate	35	-2.03485	1.66535	0.221755
T2D_OPTH	cSA_rostralmiddlefrontal	35	-3.52331	5.96371	0.55466
T2D_OPTH	cSA_superiorfrontal	35	-2.5831	5.89732	0.661377
T2D_OPTH	cSA_superiorparietal	35	-7.64176	5.58145	0.170957
T2D_OPTH	cSA_superiortemporal	35	-4.68697	3.33751	0.160221
T2D_OPTH	cSA_supramarginal	35	-4.91499	4.41301	0.265386
T2D_OPTH	cSA_temporalpole	35	0.480894	0.625727	0.442168
T2D_OPTH	cSA_transversetemporal	35	-0.595381	0.712715	0.403509
T2D_OPTH	cTH_bankssts	35	-0.00277102	0.00172033	0.107234
T2D_OPTH	cTH_caudalanteriorcingulate	35	-0.00269981	0.00271047	0.319218
T2D_OPTH	cTH_caudalmiddlefrontal	35	9.46416e-05	0.00118557	0.936374
T2D_OPTH	cTH_cuneus	35	-0.000523976	0.00135984	0.699999
T2D_OPTH	cTH_entorhinal	35	0.00451777	0.00410674	0.271294
T2D_OPTH	cTH_frontalpole	35	-0.00505824	0.00315354	0.108716
T2D_OPTH	cTH_fusiform	35	-0.000736415	0.00135611	0.587107
T2D_OPTH	cTH_inferiorparietal	35	0.001326	0.00114427	0.246532
T2D_OPTH	cTH_inferiortemporal	35	-0.000541991	0.00141764	0.702224
T2D_OPTH	cTH_insula	35	-0.000779116	0.00156357	0.618276
T2D_OPTH	cTH_isthmuscingulate	35	-0.00640674	0.00222792	0.00403188
T2D_OPTH	cTH_lateraloccipital	35	0.000221196	0.00119934	0.853675
T2D_OPTH	cTH_lateralorbitofrontal	35	-0.00205541	0.00170891	0.22907
T2D_OPTH	cTH_lingual	35	-0.00236032	0.00117512	0.0445815
T2D_OPTH	cTH_medialorbitofrontal	35	-0.00142984	0.00186758	0.443908
T2D_OPTH	cTH_middletemporal	35	-0.000633911	0.00138378	0.64688
T2D_OPTH	cTH_paracentral	35	0.00150231	0.00197405	0.44664
T2D_OPTH	cTH_parahippocampal	35	7.10824e-06	0.00387999	0.998538
T2D_OPTH	cTH_parsopercularis	35	-0.000982864	0.00123623	0.426583
T2D_OPTH	cTH_parsorbitalis	35	-0.00264602	0.00212136	0.21228
T2D_OPTH	cTH_parstriangularis	35	0.00180255	0.00131263	0.16968
T2D_OPTH	cTH_pericalcarine	35	0.000245499	0.00137644	0.858441
T2D_OPTH	cTH_postcentral	35	-0.000972679	0.00110965	0.380724
T2D_OPTH	cTH_posteriorcingulate	35	-0.00334743	0.00155647	0.0315034
T2D_OPTH	cTH_precentral	35	0.000703176	0.00146656	0.631602
T2D_OPTH	cTH_precuneus	35	-0.00160667	0.00100074	0.108388
T2D_OPTH	cTH_rostralanteriorcingulate	35	-0.000150493	0.002631	0.954386
T2D_OPTH	cTH_rostralmiddlefrontal	35	0.000330343	0.00118835	0.781024
T2D_OPTH	cTH_superiorfrontal	35	0.000961827	0.00104639	0.357996
T2D_OPTH	cTH_superiorparietal	35	0.000554559	0.00105411	0.598826
T2D_OPTH	cTH_superiortemporal	35	-0.00225547	0.00140346	0.108037
T2D_OPTH	cTH_supramarginal	35	0.00153642	0.00106831	0.150384
T2D_OPTH	cTH_temporalpole	35	-0.00290016	0.00421624	0.491544
T2D_OPTH	cTH_transversetemporal	35	0.00217408	0.00243371	0.371687
T2D_OPTH	cSA_Total	35	-182.851	326.774	0.575777
T2D_OPTH	cTH_Average	35	0.00137938	0.00123976	0.26587
T2D_PERIPH	cSA_bankssts	11	0.120667	1.91765	0.949827
T2D_PERIPH	cSA_caudalanteriorcingulate	11	4.276	1.60367	0.00766727
T2D_PERIPH	cSA_caudalmiddlefrontal	11	-1.51643	4.46306	0.734028
T2D_PERIPH	cSA_cuneus	11	1.71946	2.39122	0.472097
T2D_PERIPH	cSA_entorhinal	11	1.53552	1.21746	0.207218
T2D_PERIPH	cSA_frontalpole	11	1.00174	0.49859	0.0445221
T2D_PERIPH	cSA_fusiform	11	-0.36569	4.08693	0.928702
T2D_PERIPH	cSA_inferiorparietal	11	5.89772	6.97161	0.397574
T2D_PERIPH	cSA_inferiortemporal	11	1.37192	4.66511	0.768696
T2D_PERIPH	cSA_insula	11	1.27339	3.66623	0.728343
T2D_PERIPH	cSA_isthmuscingulate	11	0.0527716	1.85597	0.977316
T2D_PERIPH	cSA_lateraloccipital	11	3.40548	6.15627	0.580145
T2D_PERIPH	cSA_lateralorbitofrontal	11	-2.36282	3.0823	0.443334
T2D_PERIPH	cSA_lingual	11	0.575807	5.57496	0.917737
T2D_PERIPH	cSA_medialorbitofrontal	11	1.53104	2.28741	0.503283
T2D_PERIPH	cSA_middletemporal	11	2.5496	3.99798	0.523654
T2D_PERIPH	cSA_paracentral	11	3.67294	2.95601	0.21404
T2D_PERIPH	cSA_parahippocampal	11	1.31133	1.43236	0.359926
T2D_PERIPH	cSA_parsopercularis	11	-2.11382	3.06632	0.490592
T2D_PERIPH	cSA_parsorbitalis	11	-0.721725	1.01799	0.478345
T2D_PERIPH	cSA_parstriangularis	11	3.46947	2.72284	0.202589
T2D_PERIPH	cSA_pericalcarine	11	0.531328	3.23002	0.86934
T2D_PERIPH	cSA_postcentral	11	-6.14933	4.65123	0.186139
T2D_PERIPH	cSA_posteriorcingulate	11	-0.512817	2.14791	0.811298
T2D_PERIPH	cSA_precentral	11	-7.02851	5.3877	0.192047
T2D_PERIPH	cSA_precuneus	11	0.663248	4.5951	0.885233
T2D_PERIPH	cSA_rostralanteriorcingulate	11	4.78107	1.56151	0.00219989
T2D_PERIPH	cSA_rostralmiddlefrontal	11	9.34097	6.75438	0.16668
T2D_PERIPH	cSA_superiorfrontal	11	2.053	6.55394	0.754093
T2D_PERIPH	cSA_superiorparietal	11	-7.62248	7.11465	0.284
T2D_PERIPH	cSA_superiortemporal	11	0.711848	3.88149	0.854488
T2D_PERIPH	cSA_supramarginal	11	-1.67184	7.67786	0.827626
T2D_PERIPH	cSA_temporalpole	11	0.869686	1.20889	0.47189
T2D_PERIPH	cSA_transversetemporal	11	-1.24211	1.0188	0.222773
T2D_PERIPH	cTH_bankssts	11	0.000584782	0.00217345	0.787886
T2D_PERIPH	cTH_caudalanteriorcingulate	11	-0.00340121	0.00351427	0.333129
T2D_PERIPH	cTH_caudalmiddlefrontal	11	-0.00119153	0.00152401	0.434311
T2D_PERIPH	cTH_cuneus	11	0.00194289	0.00173604	0.263076
T2D_PERIPH	cTH_entorhinal	11	-0.004734	0.00535391	0.376582
T2D_PERIPH	cTH_frontalpole	11	-0.0051546	0.00489044	0.291876
T2D_PERIPH	cTH_fusiform	11	0.00103074	0.00212107	0.627003
T2D_PERIPH	cTH_inferiorparietal	11	-0.00340451	0.0014766	0.0211311
T2D_PERIPH	cTH_inferiortemporal	11	0.000741512	0.00191118	0.698026
T2D_PERIPH	cTH_insula	11	0.00129261	0.00212674	0.543328
T2D_PERIPH	cTH_isthmuscingulate	11	-0.00775339	0.00275875	0.0049469
T2D_PERIPH	cTH_lateraloccipital	11	-0.00101259	0.00141926	0.475559
T2D_PERIPH	cTH_lateralorbitofrontal	11	-0.000913328	0.00213562	0.668895
T2D_PERIPH	cTH_lingual	11	0.0018107	0.00241652	0.453675
T2D_PERIPH	cTH_medialorbitofrontal	11	-0.000540517	0.00216232	0.80261
T2D_PERIPH	cTH_middletemporal	11	-0.000599859	0.0016828	0.721493
T2D_PERIPH	cTH_paracentral	11	0.00124005	0.00175304	0.479337
T2D_PERIPH	cTH_parahippocampal	11	-0.00696175	0.0042569	0.101964
T2D_PERIPH	cTH_parsopercularis	11	-0.00059939	0.00171592	0.726856
T2D_PERIPH	cTH_parsorbitalis	11	-0.00430363	0.00245411	0.0794925
T2D_PERIPH	cTH_parstriangularis	11	0.000139263	0.00182144	0.939055
T2D_PERIPH	cTH_pericalcarine	11	0.00173908	0.00176574	0.324672
T2D_PERIPH	cTH_postcentral	11	-0.000212266	0.00141926	0.881111
T2D_PERIPH	cTH_posteriorcingulate	11	-0.00203633	0.00195946	0.298699
T2D_PERIPH	cTH_precentral	11	0.000593663	0.0017354	0.732283
T2D_PERIPH	cTH_precuneus	11	0.000557519	0.00166322	0.73747
T2D_PERIPH	cTH_rostralanteriorcingulate	11	-0.00142452	0.00316272	0.652417
T2D_PERIPH	cTH_rostralmiddlefrontal	11	-0.000175296	0.00133962	0.89589
T2D_PERIPH	cTH_superiorfrontal	11	0.000826756	0.00133962	0.53713
T2D_PERIPH	cTH_superiorparietal	11	9.4239e-05	0.00148524	0.949408
T2D_PERIPH	cTH_superiortemporal	11	0.00132888	0.00168533	0.430406
T2D_PERIPH	cTH_supramarginal	11	-0.000752153	0.00126216	0.551226
T2D_PERIPH	cTH_temporalpole	11	-0.000115521	0.00443073	0.979199
T2D_PERIPH	cTH_transversetemporal	11	0.00811288	0.00276458	0.00333996
T2D_PERIPH	cSA_Total	11	182.768	234.353	0.43546
T2D_PERIPH	cTH_Average	11	0.000306508	0.00174839	0.860837
T2D_RENAL	cSA_bankssts	26	0.617763	1.46781	0.673846
T2D_RENAL	cSA_caudalanteriorcingulate	26	-3.61024	1.4707	0.0140968
T2D_RENAL	cSA_caudalmiddlefrontal	26	1.12605	4.21613	0.789406
T2D_RENAL	cSA_cuneus	26	1.21144	1.92158	0.528408
T2D_RENAL	cSA_entorhinal	26	0.833745	0.894933	0.351528
T2D_RENAL	cSA_frontalpole	26	0.502756	0.401836	0.210881
T2D_RENAL	cSA_fusiform	26	-1.74481	4.1457	0.673849
T2D_RENAL	cSA_inferiorparietal	26	-5.20731	7.70877	0.499355
T2D_RENAL	cSA_inferiortemporal	26	0.40544	4.71979	0.931544
T2D_RENAL	cSA_insula	26	1.50921	2.33288	0.517677
T2D_RENAL	cSA_isthmuscingulate	26	0.596218	1.59363	0.70831
T2D_RENAL	cSA_lateraloccipital	26	-7.78548	5.19553	0.134005
T2D_RENAL	cSA_lateralorbitofrontal	26	2.70475	3.09401	0.382016
T2D_RENAL	cSA_lingual	26	-2.54254	3.90584	0.515074
T2D_RENAL	cSA_medialorbitofrontal	26	-0.176633	1.84229	0.923618
T2D_RENAL	cSA_middletemporal	26	-1.57522	3.21175	0.623812
T2D_RENAL	cSA_paracentral	26	1.2613	2.11013	0.550017
T2D_RENAL	cSA_parahippocampal	26	-0.69535	1.22992	0.571827
T2D_RENAL	cSA_parsopercularis	26	3.34448	2.66654	0.209756
T2D_RENAL	cSA_parsorbitalis	26	-1.56205	0.911017	0.0864149
T2D_RENAL	cSA_parstriangularis	26	0.524162	3.06849	0.864365
T2D_RENAL	cSA_pericalcarine	26	-1.38636	3.28677	0.673171
T2D_RENAL	cSA_postcentral	26	0.0725517	3.64691	0.984128
T2D_RENAL	cSA_posteriorcingulate	26	-2.67684	1.46921	0.0684625
T2D_RENAL	cSA_precentral	26	-4.15226	4.44356	0.350074
T2D_RENAL	cSA_precuneus	26	3.15828	5.82209	0.587497
T2D_RENAL	cSA_rostralanteriorcingulate	26	-1.4332	1.42646	0.31503
T2D_RENAL	cSA_rostralmiddlefrontal	26	-4.18435	5.70502	0.463283
T2D_RENAL	cSA_superiorfrontal	26	5.55402	6.62339	0.401724
T2D_RENAL	cSA_superiorparietal	26	-3.55884	5.60686	0.525605
T2D_RENAL	cSA_superiortemporal	26	1.41569	3.39988	0.677122
T2D_RENAL	cSA_supramarginal	26	6.7686	4.32786	0.117827
T2D_RENAL	cSA_temporalpole	26	0.894306	0.642956	0.164247
T2D_RENAL	cSA_transversetemporal	26	0.767941	0.65942	0.244193
T2D_RENAL	cTH_bankssts	26	0.00204645	0.00209994	0.329795
T2D_RENAL	cTH_caudalanteriorcingulate	26	0.0011464	0.00314024	0.715061
T2D_RENAL	cTH_caudalmiddlefrontal	26	-0.00101226	0.00132932	0.446366
T2D_RENAL	cTH_cuneus	26	0.00149748	0.0013872	0.280364
T2D_RENAL	cTH_entorhinal	26	-0.00627416	0.00412762	0.1285
T2D_RENAL	cTH_frontalpole	26	-0.0010813	0.0036981	0.769985
T2D_RENAL	cTH_fusiform	26	-0.0003183	0.00130365	0.807106
T2D_RENAL	cTH_inferiorparietal	26	4.81988e-05	0.00108493	0.964565
T2D_RENAL	cTH_inferiortemporal	26	-0.00116955	0.00145012	0.419943
T2D_RENAL	cTH_insula	26	0.000535521	0.00173016	0.756925
T2D_RENAL	cTH_isthmuscingulate	26	-0.00160527	0.0025261	0.525121
T2D_RENAL	cTH_lateraloccipital	26	0.000529197	0.00133876	0.69263
T2D_RENAL	cTH_lateralorbitofrontal	26	-0.00182198	0.00192889	0.344878
T2D_RENAL	cTH_lingual	26	0.00238829	0.00121056	0.0485081
T2D_RENAL	cTH_medialorbitofrontal	26	0.000419862	0.00254924	0.86918
T2D_RENAL	cTH_middletemporal	26	-0.00153021	0.00134854	0.256495
T2D_RENAL	cTH_paracentral	26	-0.000418179	0.00192706	0.828206
T2D_RENAL	cTH_parahippocampal	26	-0.000791869	0.00460516	0.863475
T2D_RENAL	cTH_parsopercularis	26	-0.000976214	0.00126417	0.439986
T2D_RENAL	cTH_parsorbitalis	26	-0.00181316	0.00199735	0.363991
T2D_RENAL	cTH_parstriangularis	26	0.00110681	0.00151204	0.464168
T2D_RENAL	cTH_pericalcarine	26	0.0017333	0.00165577	0.295182
T2D_RENAL	cTH_postcentral	26	0.00165453	0.00125804	0.188456
T2D_RENAL	cTH_posteriorcingulate	26	0.000897774	0.00209292	0.667954
T2D_RENAL	cTH_precentral	26	-0.000178478	0.00120044	0.881809
T2D_RENAL	cTH_precuneus	26	0.00106155	0.00103259	0.303926
T2D_RENAL	cTH_rostralanteriorcingulate	26	0.00206447	0.00304538	0.497834
T2D_RENAL	cTH_rostralmiddlefrontal	26	-0.000805868	0.00108098	0.455969
T2D_RENAL	cTH_superiorfrontal	26	-0.00108678	0.00108475	0.316406
T2D_RENAL	cTH_superiorparietal	26	0.000642355	0.00102284	0.529997
T2D_RENAL	cTH_superiortemporal	26	-0.000301217	0.00137033	0.826016
T2D_RENAL	cTH_supramarginal	26	0.00142785	0.00102137	0.162121
T2D_RENAL	cTH_temporalpole	26	-0.00515182	0.00355861	0.147699
T2D_RENAL	cTH_transversetemporal	26	0.00134129	0.00257976	0.603115
T2D_RENAL	cSA_Total	26	-147.105	209.103	0.481742
T2D_RENAL	cTH_Average	26	-0.00162161	0.00160341	0.311851
D_SEVERAL	cSA_bankssts	60	-1.21243	2.06153	0.556451
D_SEVERAL	cSA_caudalanteriorcingulate	60	-3.26333	1.74152	0.0609519
D_SEVERAL	cSA_caudalmiddlefrontal	60	-8.10909	4.83399	0.0934419
D_SEVERAL	cSA_cuneus	60	-0.00150734	2.78515	0.999568
D_SEVERAL	cSA_entorhinal	60	-0.254564	1.14905	0.82467
D_SEVERAL	cSA_frontalpole	60	0.323954	0.533089	0.543392
D_SEVERAL	cSA_fusiform	60	0.846291	4.72099	0.857732
D_SEVERAL	cSA_inferiorparietal	60	2.79131	7.7441	0.718516
D_SEVERAL	cSA_inferiortemporal	60	8.91513	4.98612	0.0737778
D_SEVERAL	cSA_insula	60	-3.31978	3.17292	0.295429
D_SEVERAL	cSA_isthmuscingulate	60	1.94819	2.04976	0.341886
D_SEVERAL	cSA_lateraloccipital	60	2.82482	7.0015	0.68661
D_SEVERAL	cSA_lateralorbitofrontal	60	2.97177	3.29062	0.366471
D_SEVERAL	cSA_lingual	60	3.03206	5.18836	0.558953
D_SEVERAL	cSA_medialorbitofrontal	60	-1.78868	2.7484	0.51517
D_SEVERAL	cSA_middletemporal	60	8.75012	4.27108	0.0404924
D_SEVERAL	cSA_paracentral	60	-1.03761	2.54583	0.683586
D_SEVERAL	cSA_parahippocampal	60	-1.63644	1.45042	0.259213
D_SEVERAL	cSA_parsopercularis	60	-1.47942	3.15377	0.639
D_SEVERAL	cSA_parsorbitalis	60	-0.107052	1.08878	0.921676
D_SEVERAL	cSA_parstriangularis	60	0.514263	3.20877	0.87267
D_SEVERAL	cSA_pericalcarine	60	3.15398	3.7875	0.404995
D_SEVERAL	cSA_postcentral	60	-1.80433	4.87865	0.711501
D_SEVERAL	cSA_posteriorcingulate	60	-0.715709	2.05227	0.727284
D_SEVERAL	cSA_precentral	60	2.58557	6.14228	0.673794
D_SEVERAL	cSA_precuneus	60	4.78344	4.91276	0.330217
D_SEVERAL	cSA_rostralanteriorcingulate	60	-4.17178	1.84843	0.024012
D_SEVERAL	cSA_rostralmiddlefrontal	60	0.603195	7.48552	0.935775
D_SEVERAL	cSA_superiorfrontal	60	1.44546	7.00274	0.836468
D_SEVERAL	cSA_superiorparietal	60	-1.76939	7.09684	0.803113
D_SEVERAL	cSA_superiortemporal	60	0.734833	4.48013	0.869715
D_SEVERAL	cSA_supramarginal	60	1.73559	5.75488	0.762968
D_SEVERAL	cSA_temporalpole	60	0.0736885	0.853902	0.931231
D_SEVERAL	cSA_transversetemporal	60	0.325338	1.00952	0.747249
D_SEVERAL	cTH_bankssts	60	-0.00239562	0.00235306	0.308637
D_SEVERAL	cTH_caudalanteriorcingulate	60	-0.00199042	0.00383291	0.603553
D_SEVERAL	cTH_caudalmiddlefrontal	60	-0.00233456	0.00162372	0.150495
D_SEVERAL	cTH_cuneus	60	-0.0016651	0.00184454	0.366676
D_SEVERAL	cTH_entorhinal	60	-0.00536817	0.00647104	0.406783
D_SEVERAL	cTH_frontalpole	60	-0.00463399	0.00398816	0.24526
D_SEVERAL	cTH_fusiform	60	0.00130004	0.00180644	0.471728
D_SEVERAL	cTH_inferiorparietal	60	0.000863247	0.00131718	0.512227
D_SEVERAL	cTH_inferiortemporal	60	-3.25107e-05	0.00199881	0.987023
D_SEVERAL	cTH_insula	60	0.00210593	0.00233288	0.366675
D_SEVERAL	cTH_isthmuscingulate	60	-0.00424146	0.00312204	0.174288
D_SEVERAL	cTH_lateraloccipital	60	0.000993133	0.00192258	0.605461
D_SEVERAL	cTH_lateralorbitofrontal	60	-0.000486226	0.00205721	0.813159
D_SEVERAL	cTH_lingual	60	0.000432508	0.00170681	0.799958
D_SEVERAL	cTH_medialorbitofrontal	60	-0.00135021	0.00234447	0.564675
D_SEVERAL	cTH_middletemporal	60	-0.00351106	0.00180925	0.0523044
D_SEVERAL	cTH_paracentral	60	-0.00218248	0.00185907	0.24041
D_SEVERAL	cTH_parahippocampal	60	-0.00365872	0.00519556	0.481308
D_SEVERAL	cTH_parsopercularis	60	-0.000393935	0.00170073	0.816828
D_SEVERAL	cTH_parsorbitalis	60	-0.00181601	0.00264982	0.493133
D_SEVERAL	cTH_parstriangularis	60	0.00250327	0.00179147	0.162316
D_SEVERAL	cTH_pericalcarine	60	-0.00107045	0.00186552	0.566095
D_SEVERAL	cTH_postcentral	60	-0.00202761	0.00150971	0.179257
D_SEVERAL	cTH_posteriorcingulate	60	-0.00143556	0.00209973	0.494172
D_SEVERAL	cTH_precentral	60	-0.00205879	0.00157701	0.191721
D_SEVERAL	cTH_precuneus	60	-0.0022027	0.00137069	0.108054
D_SEVERAL	cTH_rostralanteriorcingulate	60	8.19324e-05	0.00322573	0.979736
D_SEVERAL	cTH_rostralmiddlefrontal	60	0.00126191	0.00149229	0.397765
D_SEVERAL	cTH_superiorfrontal	60	0.000924501	0.00153002	0.545682
D_SEVERAL	cTH_superiorparietal	60	-0.00125898	0.00133334	0.345054
D_SEVERAL	cTH_superiortemporal	60	-0.00319796	0.00182387	0.0795338
D_SEVERAL	cTH_supramarginal	60	0.000953567	0.00137576	0.488234
D_SEVERAL	cTH_temporalpole	60	0.000577011	0.00484696	0.905239
D_SEVERAL	cTH_transversetemporal	60	0.00584958	0.00301029	0.0519928
D_SEVERAL	cSA_Total	60	-560.82	267.985	0.0363734
D_SEVERAL	cTH_Average	60	0.00222995	0.00168938	0.186841
T2D	cSA_bankssts	136	-0.313082	1.78734	0.860949
T2D	cSA_caudalanteriorcingulate	137	2.0578	1.53141	0.179036
T2D	cSA_caudalmiddlefrontal	137	-6.10632	4.52723	0.177402
T2D	cSA_cuneus	137	2.32861	2.23998	0.29854
T2D	cSA_entorhinal	136	-0.495712	1.02128	0.627405
T2D	cSA_frontalpole	137	0.0920193	0.43919	0.834042
T2D	cSA_fusiform	136	-2.69268	3.86008	0.485446
T2D	cSA_inferiorparietal	137	7.26375	6.28993	0.248163
T2D	cSA_inferiortemporal	136	5.95094	4.20184	0.156696
T2D	cSA_insula	137	-3.77708	2.62678	0.150459
T2D	cSA_isthmuscingulate	136	2.53145	1.87824	0.177729
T2D	cSA_lateraloccipital	137	-1.12664	5.87495	0.847923
T2D	cSA_lateralorbitofrontal	137	2.75009	2.80205	0.326367
T2D	cSA_lingual	137	4.74354	4.27069	0.266688
T2D	cSA_medialorbitofrontal	137	0.782182	2.05836	0.703944
T2D	cSA_middletemporal	136	4.32878	3.58003	0.226607
T2D	cSA_paracentral	137	-3.63273	2.27114	0.109706
T2D	cSA_parahippocampal	134	-0.825308	1.3137	0.529852
T2D	cSA_parsopercularis	137	-5.45869	2.72259	0.0449673
T2D	cSA_parsorbitalis	137	-1.49821	0.925359	0.105436
T2D	cSA_parstriangularis	137	-1.53225	2.62934	0.560062
T2D	cSA_pericalcarine	137	6.26603	3.12973	0.0452738
T2D	cSA_postcentral	136	6.45165	4.34764	0.137823
T2D	cSA_posteriorcingulate	137	1.59801	1.60723	0.320094
T2D	cSA_precentral	136	-7.05276	5.82849	0.22626
T2D	cSA_precuneus	137	9.39978	4.59949	0.0409875
T2D	cSA_rostralanteriorcingulate	137	0.497969	1.44917	0.731129
T2D	cSA_rostralmiddlefrontal	137	-1.055	6.4902	0.87087
T2D	cSA_superiorfrontal	137	-7.45808	5.76254	0.195584
T2D	cSA_superiorparietal	136	5.15833	5.8469	0.377651
T2D	cSA_superiortemporal	136	-7.92187	3.88985	0.0416954
T2D	cSA_supramarginal	136	2.9796	4.86563	0.540288
T2D	cSA_temporalpole	136	-0.305514	0.703948	0.664288
T2D	cSA_transversetemporal	137	-0.115436	0.781526	0.882575
T2D	cTH_bankssts	136	-0.00295875	0.0018658	0.112788
T2D	cTH_caudalanteriorcingulate	137	-0.00183514	0.00284104	0.518319
T2D	cTH_caudalmiddlefrontal	137	-0.000274517	0.0013375	0.83738
T2D	cTH_cuneus	137	0.00200472	0.00163388	0.219833
T2D	cTH_entorhinal	137	-0.00559946	0.00474508	0.237979
T2D	cTH_frontalpole	137	-0.00309036	0.00352765	0.381008
T2D	cTH_fusiform	137	0.00109295	0.00150937	0.468998
T2D	cTH_inferiorparietal	137	0.00217103	0.00112631	0.0539102
T2D	cTH_inferiortemporal	137	0.00188895	0.0015836	0.232938
T2D	cTH_insula	136	0.00252019	0.00173839	0.147135
T2D	cTH_isthmuscingulate	137	-0.00706194	0.00252142	0.00509789
T2D	cTH_lateraloccipital	137	-0.000106662	0.00139832	0.939197
T2D	cTH_lateralorbitofrontal	136	-0.00125755	0.00170409	0.46054
T2D	cTH_lingual	137	3.27674e-05	0.00143239	0.981749
T2D	cTH_medialorbitofrontal	137	-0.00334035	0.00192484	0.0826722
T2D	cTH_middletemporal	136	0.00128041	0.00152464	0.401013
T2D	cTH_paracentral	137	-0.000852839	0.00176528	0.629012
T2D	cTH_parahippocampal	135	-0.00873013	0.00409732	0.0331145
T2D	cTH_parsopercularis	137	-0.000506516	0.00142175	0.721644
T2D	cTH_parsorbitalis	137	0.000643755	0.0021833	0.768105
T2D	cTH_parstriangularis	137	0.000161677	0.00157299	0.918135
T2D	cTH_pericalcarine	137	0.00170607	0.00154688	0.270067
T2D	cTH_postcentral	136	-0.000669349	0.00142975	0.639673
T2D	cTH_posteriorcingulate	137	-0.00264815	0.00181662	0.144914
T2D	cTH_precentral	137	-0.000616817	0.00143333	0.666951
T2D	cTH_precuneus	137	-0.000178148	0.00121247	0.883188
T2D	cTH_rostralanteriorcingulate	137	-0.00171752	0.00263714	0.514866
T2D	cTH_rostralmiddlefrontal	137	-0.000210523	0.00129937	0.871291
T2D	cTH_superiorfrontal	137	0.000989835	0.00134516	0.461822
T2D	cTH_superiorparietal	137	-0.000788526	0.00117813	0.503304
T2D	cTH_superiortemporal	136	0.000840827	0.00147519	0.568692
T2D	cTH_supramarginal	137	0.00134833	0.00122932	0.272724
T2D	cTH_temporalpole	137	-0.00656187	0.00440722	0.136516
T2D	cTH_transversetemporal	137	0.00184213	0.00245038	0.452187
T2D	cSA_Total	136	-109.384	277.448	0.693397
T2D	cTH_Average	137	-0.00211235	0.00153989	0.170142
IVW, inverse variance weighted; ID, identifier; No, number; SNP, single nucleotide polymorphism; SE, standard error; T2D_OTHER, Type 2 diabetes with other specified/multiple/unspecified complications; cSA, cortical surface area; cTH, cortical thickness; T2D_NEURO, Type 2 diabetes with neurological complications; T2D_OPTH, Type 2 diabetes with ophthalmic complications; T2D_PERIPH, Type 2 diabetes …
