# Supplementary material for: Causal Links of Type 2 Diabetes and Its Complications With Cortical Modification: A Mendelian Randomization and Mediation Analysis
Source: Brain Behav. 2026 May 14;16(5):e71389. doi: 10.1002/brb3.71389 (PMC13176085; doi:10.1002/brb3.71389)
Supplement: Supplementary file 12 — Supplementary Table S4: brb371389‐sup‐0012‐TableS4.xlsx [file BRB3-16-e71389-s015.xlsx]

## Sheet: Sheet1
Table S4: Summary of LDSC analysis results and COLOC findings
trait1	trait2	Genetic correlation in LDSC			Posterior probability ratios in COLOC
		rg	rg_se	rg_p	PP.H0.abf	PP.H1.abf	PP.H2.abf	PP.H3.abf	PP.H4.abf
T2D	Isthmus_cingulate_cTH	0.00613254	0.0167998	0.715085	0.807091	0.169976	0.0148232	0.00311681	0.00499301
T2D_OPTH	Isthmus_cingulate_cTH	-0.00831608	0.0276189	0.763338	3.54719e-68	0.326068	8.10448e-69	0.0738987	0.600033
T2D_PERIPH	Caudal_anterior_cingulate_cSA	-0.0853188	0.053037	0.10769	9.81436e-15	0.866271	1.3632e-15	0.12031	0.0134186
T2D_PERIPH	Rostral_anterior_cingulate_cSA	-0.0451861	0.0475008	0.341467	8.6964e-15	0.767594	2.05804e-15	0.181604	0.0508025
T2D_PERIPH	Isthmus_cingulate_cTH	0.0630448	0.0445034	0.156591	8.71e-15	0.768892	2.44e-15	0.215343	0.0157653
LDSC, linkage disequilibrium score regression; COLOC, bayesian test of colocalization; rg, genetic correlation; SE, standard error; PP, posterior probability; abf, approximate Bayes factor; T2D, Type 2 diabetes; T2D_OPTH, Type 2 diabetes with ophthalmic complications; T2D_PERIPH, Type 2 diabetes with peripheral circulatory complications; cTH, cortical thickness; cSA, cortical surface area.
