# Supplementary material for: Causal Links of Type 2 Diabetes and Its Complications With Cortical Modification: A Mendelian Randomization and Mediation Analysis
Source: Brain Behav. 2026 May 14;16(5):e71389. doi: 10.1002/brb3.71389 (PMC13176085; doi:10.1002/brb3.71389)
Supplement: Supplementary file 13 — Supplementary Table S5: brb371389‐sup‐0013‐TableS5.xlsx [file BRB3-16-e71389-s009.xlsx]

## Sheet: Sheet5
Table S5: PPI network and pathways of the subclusters of the nearest IVs-related genes
Cluster	Gene symbol	Count	Gene set	Description	Expect	Ratio	Pval
Cluster 1	ABCB10 ADCY5 ADGRE2 ANAPC5 ANK1 ANKDD1B AOC1 ATP5F1E BCL7B C2CD4A C2CD4B CCND2 CD101 CDC123 CDC25A CDKAL1 CENPE COBLL1 CRTC1 DGKB DYRK4 EVI2A FAF1 FAM185A FAM234A FTO GCKR GLIS3 GPSM1 GTF2I HHEX HLA-DOB HMGA2 HNF1A HNF1B HNF4A HSD17B12 IGF2BP2 INSR JAZF1 KANK1 KATNAL1 KCNJ11 KCNQ1 LINGO2 MACF1 MAP2K5 MTNR1B NDUFAF6 PAIP1 PARP12 PHGDH PKD2L1 PLPPR1 PRC1 PRKD1 PSORS1C2 PTPN22 RFTN2 RGS17 RILPL2 RMC…	86	hsa04950	Maturity onset diabetes of the young	0.13228	37.799	1.5795e-07
			hsa04930	Type II diabetes mellitus	0.23403	12.819	0.0015862
			hsa05166	Human T-cell leukemia virus 1 infection	1.2974	4.6248	0.0016443
			hsa04911	Insulin secretion	0.43245	6.9372	0.0090066
			hsa04914	Progesterone-mediated oocyte maturation	0.50368	5.9561	0.013623
			hsa04110	Cell cycle	0.63087	4.7553	0.024699
			hsa04913	Ovarian steroidogenesis	0.2493	8.0226	0.025508
			hsa05030	Cocaine addiction	0.2493	8.0226	0.025508
			hsa04714	Thermogenesis	1.1651	3.4332	0.02811
			hsa04923	Regulation of lipolysis in adipocytes	0.27474	7.2797	0.030551
Cluster 2	ABCA2 ACSL1 ANKRD11 AP2A2 APOE BEND3 COL18A1 CTRB2 DLG2 ERBB4 GRIN1 MAP2K7 MICB NOTCH4 NPAS3 NRXN3 PAM PPARG SCRT1 STRN4 TH TNXB UNC5C VWA7	24	hsa05030	Cocaine addiction	0.10497	19.054	0.0047715
			hsa05016	Huntington disease	0.41344	7.2562	0.0074211
			hsa05031	Amphetamine addiction	0.14567	13.73	0.0090264
			hsa03320	PPAR signaling pathway	0.15852	12.617	0.010623
			hsa04012	ErbB signaling pathway	0.18209	10.984	0.01385
			hsa00061	Fatty acid biosynthesis	0.027848	35.909	0.027515
			hsa04380	Osteoclast differentiation	0.2742	7.2939	0.029891
			hsa05165	Human papillomavirus infection	0.7262	4.1311	0.033433
			hsa04530	Tight junction	0.36417	5.4919	0.050149
			hsa05010	Alzheimer disease	0.36631	5.4598	0.05068
Cluster 3	ABO CMIP GALNT16 GALNT3 OTULIN SLC35C1 ST6GAL1 VPS26A VPS8 YKT6	10	hsa00512	Mucin type O-glycan biosynthesis	0.024903	80.312	0.00024752
			hsa01100	Metabolic pathways	1.0483	3.8156	0.010325
			hsa00514	Other types of O-glycan biosynthesis	0.017673	56.583	0.017549
			hsa00601	Glycosphingolipid biosynthesis	0.02169	46.105	0.021502
			hsa04130	SNARE interactions in vesicular transport	0.027313	36.613	0.027013
			hsa00510	N-Glycan biosynthesis	0.039363	25.405	0.038735
			hsa04144	Endocytosis	0.19601	5.1018	0.18074
PPI, protein–protein interaction; IVs, instrument variable.
