# Supplementary material for: Causal Links of Type 2 Diabetes and Its Complications With Cortical Modification: A Mendelian Randomization and Mediation Analysis
Source: Brain Behav. 2026 May 14;16(5):e71389. doi: 10.1002/brb3.71389 (PMC13176085; doi:10.1002/brb3.71389)
Supplement: Supplementary file 14 — Supplementary Table S6: brb371389‐sup‐0014‐TableS6.xlsx [file BRB3-16-e71389-s005.xlsx]

## Sheet: Sheet1
Table S6: Causal effects between T2D & its complications and circulatory inflammatory proteins in IVW analysis
id.exposure	id.outcome	nsnp	b	se	pval
T2D	Eukaryotic translation initiation factor 4E-binding protein 1 levels	157	-0.00586819	0.0184812	0.750848
T2D	Adenosine Deaminase levels	157	-0.023362	0.0171318	0.172674
T2D	Artemin levels	157	0.00968247	0.0192648	0.615246
T2D	Axin-1 levels	157	-0.00631799	0.0194589	0.74542
T2D	beta-nerve growth factor levels	157	-0.012481	0.018276	0.494661
T2D	Caspase 8 levels	157	-0.0159438	0.0187224	0.394441
T2D	Eotaxin levels	157	0.023114	0.0184807	0.211041
T2D	C-C motif chemokine 19 levels	157	-0.0148712	0.018645	0.425103
T2D	C-C motif chemokine 20 levels	157	0.0158855	0.0183604	0.386926
T2D	C-C motif chemokine 23 levels	156	-0.0223028	0.0174775	0.201926
T2D	C-C motif chemokine 25 levels	156	-0.00378786	0.0180159	0.833472
T2D	C-C motif chemokine 28 levels	157	0.0252159	0.0183545	0.169497
T2D	C-C motif chemokine 4 levels	156	-0.00814472	0.0174569	0.640814
T2D	Natural killer cell receptor 2B4 levels	156	0.0028497	0.0178717	0.873312
T2D	CD40L receptor levels	157	0.00244236	0.0168715	0.884898
T2D	T-cell surface glycoprotein CD5 levels	157	0.0015923	0.0194395	0.934718
T2D	T-cell surface glycoprotein CD6 isoform levels	157	0.0153072	0.0195081	0.432656
T2D	CUB domain-containing protein 1 levels	156	0.0326729	0.0168287	0.0521974
T2D	Macrophage colony-stimulating factor 1 levels	156	0.000320787	0.0177975	0.985619
T2D	Cystatin D levels	157	0.0352594	0.0189242	0.0624349
T2D	Fractalkine levels	157	-0.0354199	0.0203472	0.0817234
T2D	C-X-C motif chemokine 1 levels	157	0.00123973	0.01734	0.943003
T2D	C-X-C motif chemokine 10 levels	157	-0.0218301	0.01731	0.207263
T2D	C-X-C motif chemokine 11 levels	157	-0.0129364	0.0184343	0.48283
T2D	C-X-C motif chemokine 5 levels	157	0.0166628	0.0174959	0.340904
T2D	C-X-C motif chemokine 6 levels	157	0.00825703	0.0177871	0.642493
T2D	C-X-C motif chemokine 9 levels	157	-0.032188	0.0179181	0.0724325
T2D	Delta and Notch-like epidermal growth factor-related receptor levels	156	-0.00183616	0.0175612	0.916727
T2D	Protein S100-A12 levels	157	-0.0363257	0.0185643	0.0503776
T2D	Fibroblast growth factor 19 levels	156	-0.0163158	0.018118	0.367839
T2D	Fibroblast growth factor 21 levels	155	0.0564302	0.0193029	0.00346232
T2D	Fibroblast growth factor 23 levels	157	0.0226974	0.0172076	0.187159
T2D	Fibroblast growth factor 5 levels	157	-0.0207081	0.0193036	0.283379
T2D	Fms-related tyrosine kinase 3 ligand levels	157	-0.00372438	0.0175677	0.832105
T2D	Glial cell line-derived neurotrophic factor levels	157	0.00640215	0.0176496	0.716801
T2D	Hepatocyte growth factor levels	157	0.0129198	0.0182091	0.477997
T2D	Interferon gamma levels	157	-0.000235156	0.0189989	0.990125
T2D	Interleukin-10 levels	157	0.0109984	0.0201291	0.584795
T2D	Interleukin-10 receptor subunit alpha levels	157	0.0160943	0.0195313	0.409923
T2D	Interleukin-10 receptor subunit beta levels	157	0.0159888	0.0187481	0.393758
T2D	Interleukin-12 subunit beta levels	156	-0.0106961	0.0194756	0.582865
T2D	Interleukin-13 levels	157	0.0268286	0.0192768	0.163996
T2D	Interleukin-15 receptor subunit alpha levels	157	-0.00929436	0.0187413	0.619945
T2D	Interleukin-17A levels	157	0.00919707	0.0192612	0.633013
T2D	Interleukin-17C levels	157	0.0417445	0.0205089	0.041807
T2D	Interleukin-18 levels	157	-0.00108923	0.0173193	0.949853
T2D	interleukin-18 receptor 1 levels	157	0.0451063	0.0172856	0.00906814
T2D	Interleukin-1-alpha levels	157	-0.0307158	0.019267	0.110888
T2D	Interleukin-2 levels	157	0.019434	0.0191763	0.31085
T2D	Interleukin-20 levels	157	-0.016544	0.0190388	0.384867
T2D	Interleukin-20 receptor subunit alpha levels	157	-0.00730347	0.019388	0.706397
T2D	Interleukin-22 receptor subunit alpha-1 levels	157	0.0153265	0.019581	0.433789
T2D	Interleukin-24 levels	157	-0.00920652	0.019537	0.637473
T2D	Interleukin-2 receptor subunit beta levels	157	-0.000394328	0.0191607	0.983581
T2D	Interleukin-33 levels	157	0.00176595	0.019132	0.926457
T2D	Interleukin-4 levels	157	-0.0124861	0.0197466	0.52718
T2D	Interleukin-5 levels	157	-0.00470759	0.0195097	0.809326
T2D	Interleukin-6 levels	157	0.0199346	0.0173488	0.250537
T2D	Interleukin-7 levels	157	0.0129281	0.0173815	0.457008
T2D	Interleukin-8 levels	157	-0.0157702	0.0173287	0.36279
T2D	Latency-associated peptide transforming growth factor beta 1 levels	157	0.0123087	0.017369	0.478536
T2D	Leukemia inhibitory factor levels	157	-0.00523744	0.0192556	0.785625
T2D	Leukemia inhibitory factor receptor levels	157	0.0109599	0.0207312	0.597036
T2D	Monocyte chemoattractant protein-1 levels	157	-0.0330719	0.0192507	0.0858044
T2D	Monocyte chemoattractant protein 2 levels	156	-0.00106856	0.0200084	0.957409
T2D	Monocyte chemoattractant protein-3 levels	157	0.0219862	0.020867	0.29205
T2D	Monocyte chemoattractant protein-4 levels	157	0.00610832	0.0195479	0.754675
T2D	Macrophage inflammatory protein 1a levels	157	0.0215508	0.0172718	0.212124
T2D	Matrix metalloproteinase-1 levels	156	0.00362126	0.0175298	0.83634
T2D	Matrix metalloproteinase-10 levels	157	0.00589646	0.0173933	0.734604
T2D	Neurturin levels	157	0.0164465	0.0191353	0.390072
T2D	Neurotrophin-3 levels	157	-0.0255466	0.0171463	0.136246
T2D	Osteoprotegerin levels	157	0.0097997	0.0186448	0.599167
T2D	Oncostatin-M levels	156	-0.00402152	0.0187164	0.829872
T2D	Programmed cell death 1 ligand 1 levels	157	0.0021819	0.0170904	0.898411
T2D	Stem cell factor levels	156	-0.0246873	0.019604	0.207923
T2D	SIR2-like protein 2 levels	157	-0.00350409	0.0181712	0.847086
T2D	Signaling lymphocytic activation molecule levels	157	0.0548768	0.0176203	0.00184315
T2D	Sulfotransferase 1A1 levels	157	-0.00583712	0.0210755	0.781809
T2D	STAM binding protein levels	157	-0.0011238	0.0177859	0.949619
T2D	Transforming growth factor-alpha levels	157	0.01092	0.0187665	0.560642
T2D	Tumor necrosis factor levels	157	-0.0112374	0.0198154	0.570643
T2D	TNF-beta levels	156	-0.0156869	0.0201733	0.4368
T2D	Tumor necrosis factor receptor superfamily member 9 levels	157	-0.014507	0.0198761	0.465469
T2D	Tumor necrosis factor ligand superfamily member 14 levels	157	-0.00588118	0.0215762	0.785179
T2D	TNF-related apoptosis-inducing ligand levels	156	-0.00898895	0.0201069	0.654833
T2D	TNF-related activation-induced cytokine levels	157	-0.00123485	0.0193306	0.949065
T2D	Thymic stromal lymphopoietin levels	157	0.00883994	0.0195162	0.650582
T2D	Tumor necrosis factor ligand superfamily member 12 levels	156	-0.0699141	0.0190326	0.000239359
T2D	Urokinase-type plasminogen activator levels	154	-0.0158375	0.0192924	0.41169
T2D	Vascular endothelial growth factor A levels	157	0.00551993	0.0174899	0.752302
T2D_OPTH	Eukaryotic translation initiation factor 4E-binding protein 1 levels	42	-0.0017895	0.012819	0.888978
T2D_OPTH	Adenosine Deaminase levels	42	-0.00873371	0.0127167	0.492213
T2D_OPTH	Artemin levels	42	-0.000725478	0.0140672	0.95887
T2D_OPTH	Axin-1 levels	42	-0.00459161	0.0142157	0.746699
T2D_OPTH	beta-nerve growth factor levels	42	-0.00160342	0.0136869	0.906741
T2D_OPTH	Caspase 8 levels	42	-0.0165641	0.0134783	0.219093
T2D_OPTH	Eotaxin levels	42	0.00277856	0.0125863	0.825279
T2D_OPTH	C-C motif chemokine 19 levels	40	-0.00225133	0.0179592	0.90024
T2D_OPTH	C-C motif chemokine 20 levels	42	-0.000344833	0.0127929	0.978496
T2D_OPTH	C-C motif chemokine 23 levels	41	0.00720519	0.0150312	0.631692
T2D_OPTH	C-C motif chemokine 25 levels	42	0.0046363	0.0126099	0.713117
T2D_OPTH	C-C motif chemokine 28 levels	41	0.0144299	0.0142465	0.311119
T2D_OPTH	C-C motif chemokine 4 levels	42	-0.019219	0.0151856	0.205654
T2D_OPTH	Natural killer cell receptor 2B4 levels	42	-0.0176285	0.0134655	0.190478
T2D_OPTH	CD40L receptor levels	42	-0.0171951	0.0139764	0.218587
T2D_OPTH	T-cell surface glycoprotein CD5 levels	42	-0.0194222	0.016273	0.232664
T2D_OPTH	T-cell surface glycoprotein CD6 isoform levels	40	-0.0127344	0.0143627	0.375276
T2D_OPTH	CUB domain-containing protein 1 levels	41	0.015508	0.0128058	0.225891
T2D_OPTH	Macrophage colony-stimulating factor 1 levels	42	-0.0024256	0.0151539	0.87283
T2D_OPTH	Cystatin D levels	42	0.0262442	0.0124831	0.0355199
T2D_OPTH	Fractalkine levels	42	-0.0131886	0.0138959	0.342569
T2D_OPTH	C-X-C motif chemokine 1 levels	42	-0.00604009	0.0127214	0.63493
T2D_OPTH	C-X-C motif chemokine 10 levels	42	-0.0188327	0.0151228	0.213016
T2D_OPTH	C-X-C motif chemokine 11 levels	42	-0.0195832	0.0144209	0.174472
T2D_OPTH	C-X-C motif chemokine 5 levels	42	-0.00282685	0.013593	0.835257
T2D_OPTH	C-X-C motif chemokine 6 levels	42	-0.00800713	0.0132483	0.545583
T2D_OPTH	C-X-C motif chemokine 9 levels	42	-0.00627645	0.0128815	0.626085
T2D_OPTH	Delta and Notch-like epidermal growth factor-related receptor levels	41	0.00191224	0.0141045	0.892156
T2D_OPTH	Protein S100-A12 levels	41	-0.00747647	0.014393	0.603447
T2D_OPTH	Fibroblast growth factor 19 levels	42	-0.00362048	0.0128274	0.777755
T2D_OPTH	Fibroblast growth factor 21 levels	42	0.00455314	0.0141127	0.746978
T2D_OPTH	Fibroblast growth factor 23 levels	42	0.0307637	0.0129735	0.0177271
T2D_OPTH	Fibroblast growth factor 5 levels	42	0.00863999	0.0135442	0.523533
T2D_OPTH	Fms-related tyrosine kinase 3 ligand levels	42	-0.00355252	0.0139829	0.799448
T2D_OPTH	Glial cell line-derived neurotrophic factor levels	42	0.00331258	0.0145762	0.820222
T2D_OPTH	Hepatocyte growth factor levels	42	0.0003108	0.0164139	0.984893
T2D_OPTH	Interferon gamma levels	42	-0.00962878	0.0157247	0.540316
T2D_OPTH	Interleukin-10 levels	42	-0.0168896	0.0138247	0.221824
T2D_OPTH	Interleukin-10 receptor subunit alpha levels	42	0.00865771	0.0140769	0.538536
T2D_OPTH	Interleukin-10 receptor subunit beta levels	42	0.0164564	0.0138651	0.235271
T2D_OPTH	Interleukin-12 subunit beta levels	39	-0.000127474	0.0204105	0.995017
T2D_OPTH	Interleukin-13 levels	42	0.0117064	0.0140861	0.40594
T2D_OPTH	Interleukin-15 receptor subunit alpha levels	42	0.0227592	0.0171482	0.184442
T2D_OPTH	Interleukin-17A levels	42	0.024609	0.0147751	0.0957986
T2D_OPTH	Interleukin-17C levels	42	0.0380259	0.0140453	0.00678161
T2D_OPTH	Interleukin-18 levels	42	0.00344605	0.0126929	0.786011
T2D_OPTH	interleukin-18 receptor 1 levels	41	0.0118901	0.0158321	0.452646
T2D_OPTH	Interleukin-1-alpha levels	42	0.0269597	0.0149513	0.0713619
T2D_OPTH	Interleukin-2 levels	42	-0.00664701	0.0139716	0.634252
T2D_OPTH	Interleukin-20 levels	42	-0.00345014	0.014443	0.811199
T2D_OPTH	Interleukin-20 receptor subunit alpha levels	42	-0.0395036	0.0141783	0.00533286
T2D_OPTH	Interleukin-22 receptor subunit alpha-1 levels	42	0.0111247	0.0143579	0.438452
T2D_OPTH	Interleukin-24 levels	42	0.018402	0.0159622	0.248974
T2D_OPTH	Interleukin-2 receptor subunit beta levels	42	-0.00485654	0.0167746	0.772185
T2D_OPTH	Interleukin-33 levels	42	-0.0171054	0.0147255	0.245391
T2D_OPTH	Interleukin-4 levels	42	-0.029847	0.0150406	0.0472081
T2D_OPTH	Interleukin-5 levels	42	0.00855928	0.0156422	0.584247
T2D_OPTH	Interleukin-6 levels	41	0.0114797	0.0138946	0.40869
T2D_OPTH	Interleukin-7 levels	42	0.00754667	0.0127481	0.55386
T2D_OPTH	Interleukin-8 levels	42	-0.00361935	0.012729	0.776151
T2D_OPTH	Latency-associated peptide transforming growth factor beta 1 levels	42	0.00230076	0.0125881	0.854977
T2D_OPTH	Leukemia inhibitory factor levels	42	0.00316107	0.0169624	0.852164
T2D_OPTH	Leukemia inhibitory factor receptor levels	42	0.0200159	0.0139014	0.14991
T2D_OPTH	Monocyte chemoattractant protein-1 levels	42	-0.0108734	0.0146321	0.457408
T2D_OPTH	Monocyte chemoattractant protein 2 levels	42	-0.0190039	0.0157763	0.228364
T2D_OPTH	Monocyte chemoattractant protein-3 levels	42	0.0101728	0.0146603	0.487747
T2D_OPTH	Monocyte chemoattractant protein-4 levels	42	0.0210533	0.013786	0.126725
T2D_OPTH	Macrophage inflammatory protein 1a levels	42	0.00531823	0.0140949	0.705938
T2D_OPTH	Matrix metalloproteinase-1 levels	42	0.000303421	0.0128567	0.981171
T2D_OPTH	Matrix metalloproteinase-10 levels	42	0.0287406	0.0142778	0.0441188
T2D_OPTH	Neurturin levels	42	0.00622688	0.0139455	0.655226
T2D_OPTH	Neurotrophin-3 levels	42	-0.0107594	0.0127083	0.397194
T2D_OPTH	Osteoprotegerin levels	41	-0.0148786	0.0159431	0.3507
T2D_OPTH	Oncostatin-M levels	42	-0.00693435	0.012807	0.588197
T2D_OPTH	Programmed cell death 1 ligand 1 levels	40	0.00576555	0.0137704	0.675442
T2D_OPTH	Stem cell factor levels	42	-0.00842697	0.0126582	0.505582
T2D_OPTH	SIR2-like protein 2 levels	42	-0.0042015	0.0129369	0.745356
T2D_OPTH	Signaling lymphocytic activation molecule levels	41	0.00995341	0.0134488	0.459241
T2D_OPTH	Sulfotransferase 1A1 levels	42	-0.0203668	0.0174991	0.244474
T2D_OPTH	STAM binding protein levels	42	-0.00411874	0.0140309	0.769104
T2D_OPTH	Transforming growth factor-alpha levels	42	0.00544375	0.0135314	0.687459
T2D_OPTH	Tumor necrosis factor levels	42	-0.00625472	0.0168925	0.711184
T2D_OPTH	TNF-beta levels	39	-0.00681524	0.0164661	0.678952
T2D_OPTH	Tumor necrosis factor receptor superfamily member 9 levels	41	0.0102284	0.0158739	0.519348
T2D_OPTH	Tumor necrosis factor ligand superfamily member 14 levels	42	-0.0234515	0.0149679	0.117166
T2D_OPTH	TNF-related apoptosis-inducing ligand levels	42	0.00798641	0.0137907	0.56251
T2D_OPTH	TNF-related activation-induced cytokine levels	42	0.0233761	0.0151436	0.122678
T2D_OPTH	Thymic stromal lymphopoietin levels	42	-0.00735242	0.0142902	0.606897
T2D_OPTH	Tumor necrosis factor ligand superfamily member 12 levels	42	-0.024784	0.0143847	0.0848988
T2D_OPTH	Urokinase-type plasminogen activator levels	41	-0.00459758	0.0137568	0.738226
T2D_OPTH	Vascular endothelial growth factor A levels	42	-0.00664268	0.0135727	0.624547
T2D_PERIPH	Eukaryotic translation initiation factor 4E-binding protein 1 levels	14	-0.00313881	0.0205484	0.878594
T2D_PERIPH	Adenosine Deaminase levels	14	-0.0254833	0.0197546	0.197052
T2D_PERIPH	Artemin levels	13	0.0130056	0.0216721	0.548436
T2D_PERIPH	Axin-1 levels	14	0.0139694	0.021924	0.52401
T2D_PERIPH	beta-nerve growth factor levels	14	-0.0181488	0.0221042	0.411614
T2D_PERIPH	Caspase 8 levels	14	-0.0190877	0.0185536	0.303581
T2D_PERIPH	Eotaxin levels	14	-0.0256246	0.0182642	0.160617
T2D_PERIPH	C-C motif chemokine 19 levels	13	0.00579785	0.0220086	0.792215
T2D_PERIPH	C-C motif chemokine 20 levels	14	-0.0073099	0.023696	0.757712
T2D_PERIPH	C-C motif chemokine 23 levels	14	0.0124716	0.0183424	0.496548
T2D_PERIPH	C-C motif chemokine 25 levels	13	-0.0354164	0.0188248	0.0599211
T2D_PERIPH	C-C motif chemokine 28 levels	14	-0.0226054	0.0177499	0.202823
T2D_PERIPH	C-C motif chemokine 4 levels	14	0.00281143	0.0207936	0.892449
T2D_PERIPH	Natural killer cell receptor 2B4 levels	14	0.00504389	0.0198286	0.799206
T2D_PERIPH	CD40L receptor levels	14	0.00318219	0.0222128	0.886086
T2D_PERIPH	T-cell surface glycoprotein CD5 levels	14	-0.0200882	0.0196925	0.307683
T2D_PERIPH	T-cell surface glycoprotein CD6 isoform levels	14	0.0170999	0.0184052	0.352848
T2D_PERIPH	CUB domain-containing protein 1 levels	14	0.0220141	0.0237835	0.354652
T2D_PERIPH	Macrophage colony-stimulating factor 1 levels	14	0.0156118	0.0252397	0.536217
T2D_PERIPH	Cystatin D levels	14	0.00865296	0.0182285	0.635005
T2D_PERIPH	Fractalkine levels	14	-0.0189222	0.0186609	0.310583
T2D_PERIPH	C-X-C motif chemokine 1 levels	13	-0.00394309	0.0237854	0.868331
T2D_PERIPH	C-X-C motif chemokine 10 levels	14	-0.00239348	0.0191998	0.900791
T2D_PERIPH	C-X-C motif chemokine 11 levels	14	-0.0301872	0.0185262	0.103221
T2D_PERIPH	C-X-C motif chemokine 5 levels	14	-0.00812025	0.0237399	0.732312
T2D_PERIPH	C-X-C motif chemokine 6 levels	14	0.0133749	0.0232076	0.564403
T2D_PERIPH	C-X-C motif chemokine 9 levels	13	0.00163224	0.021865	0.940493
T2D_PERIPH	Delta and Notch-like epidermal growth factor-related receptor levels	14	-0.00786402	0.0179132	0.660656
T2D_PERIPH	Protein S100-A12 levels	14	-0.019521	0.018584	0.293525
T2D_PERIPH	Fibroblast growth factor 19 levels	13	0.0242087	0.0236122	0.30524
T2D_PERIPH	Fibroblast growth factor 21 levels	14	0.00752898	0.0186652	0.686677
T2D_PERIPH	Fibroblast growth factor 23 levels	12	0.00123877	0.0261541	0.962223
T2D_PERIPH	Fibroblast growth factor 5 levels	14	-0.0303108	0.0197447	0.12475
T2D_PERIPH	Fms-related tyrosine kinase 3 ligand levels	14	0.00660903	0.0217366	0.761089
T2D_PERIPH	Glial cell line-derived neurotrophic factor levels	14	0.0068959	0.0203813	0.735103
T2D_PERIPH	Hepatocyte growth factor levels	14	-0.0069046	0.0258694	0.789544
T2D_PERIPH	Interferon gamma levels	14	0.0232147	0.0201554	0.24941
T2D_PERIPH	Interleukin-10 levels	13	0.00448492	0.0197781	0.820609
T2D_PERIPH	Interleukin-10 receptor subunit alpha levels	14	-0.014743	0.0205195	0.472459
T2D_PERIPH	Interleukin-10 receptor subunit beta levels	14	0.0185994	0.017916	0.299201
T2D_PERIPH	Interleukin-12 subunit beta levels	14	0.0219647	0.0184723	0.234414
T2D_PERIPH	Interleukin-13 levels	14	0.0039299	0.0205227	0.848141
T2D_PERIPH	Interleukin-15 receptor subunit alpha levels	14	-0.0124812	0.0306395	0.683747
T2D_PERIPH	Interleukin-17A levels	14	0.00300336	0.0231553	0.8968
T2D_PERIPH	Interleukin-17C levels	14	0.0276472	0.0204719	0.176858
T2D_PERIPH	Interleukin-18 levels	14	-0.0173015	0.0229196	0.450323
T2D_PERIPH	interleukin-18 receptor 1 levels	13	0.0237697	0.0186574	0.202659
T2D_PERIPH	Interleukin-1-alpha levels	14	-0.0028553	0.0215521	0.894602
T2D_PERIPH	Interleukin-2 levels	14	-0.00628406	0.0203655	0.757654
T2D_PERIPH	Interleukin-20 levels	13	0.0100622	0.0207089	0.627045
T2D_PERIPH	Interleukin-20 receptor subunit alpha levels	14	-0.0323823	0.0246497	0.188948
T2D_PERIPH	Interleukin-22 receptor subunit alpha-1 levels	14	-0.0113426	0.0211667	0.592047
T2D_PERIPH	Interleukin-24 levels	14	-0.00792048	0.021703	0.71515
T2D_PERIPH	Interleukin-2 receptor subunit beta levels	14	0.000535286	0.0205544	0.979224
T2D_PERIPH	Interleukin-33 levels	14	-0.00238694	0.0202976	0.906387
T2D_PERIPH	Interleukin-4 levels	14	-0.0244792	0.0208104	0.239475
T2D_PERIPH	Interleukin-5 levels	14	0.0260785	0.0208096	0.210133
T2D_PERIPH	Interleukin-6 levels	14	0.041244	0.0209288	0.0487604
T2D_PERIPH	Interleukin-7 levels	13	0.00743465	0.0218657	0.733845
T2D_PERIPH	Interleukin-8 levels	14	-0.027733	0.02123	0.191445
T2D_PERIPH	Latency-associated peptide transforming growth factor beta 1 levels	14	0.00279431	0.0233414	0.904709
T2D_PERIPH	Leukemia inhibitory factor levels	14	-0.0235443	0.0224817	0.294977
T2D_PERIPH	Leukemia inhibitory factor receptor levels	14	-0.00417234	0.0227469	0.854465
T2D_PERIPH	Monocyte chemoattractant protein-1 levels	14	0.00093805	0.0262088	0.971449
T2D_PERIPH	Monocyte chemoattractant protein 2 levels	14	-0.0196599	0.0185563	0.289387
T2D_PERIPH	Monocyte chemoattractant protein-3 levels	14	0.0155364	0.0207834	0.454738
T2D_PERIPH	Monocyte chemoattractant protein-4 levels	14	-0.00799427	0.0194699	0.681368
T2D_PERIPH	Macrophage inflammatory protein 1a levels	14	0.0197388	0.0184003	0.283387
T2D_PERIPH	Matrix metalloproteinase-1 levels	14	-0.0089059	0.0186703	0.633356
T2D_PERIPH	Matrix metalloproteinase-10 levels	14	0.0141486	0.0185351	0.44526
T2D_PERIPH	Neurturin levels	12	0.0315797	0.0215181	0.142217
T2D_PERIPH	Neurotrophin-3 levels	14	-0.0417745	0.0182281	0.0219195
T2D_PERIPH	Osteoprotegerin levels	14	-0.00563258	0.0234474	0.810158
T2D_PERIPH	Oncostatin-M levels	14	-0.0128984	0.0186923	0.490172
T2D_PERIPH	Programmed cell death 1 ligand 1 levels	14	0.0152657	0.0181491	0.400275
T2D_PERIPH	Stem cell factor levels	14	0.0176741	0.0183715	0.336028
T2D_PERIPH	SIR2-like protein 2 levels	13	0.0173567	0.0235273	0.460682
T2D_PERIPH	Signaling lymphocytic activation molecule levels	14	0.00320721	0.0233804	0.890892
T2D_PERIPH	Sulfotransferase 1A1 levels	14	0.00317879	0.022455	0.887425
T2D_PERIPH	STAM binding protein levels	14	0.00498911	0.0264236	0.85024
T2D_PERIPH	Transforming growth factor-alpha levels	14	-0.00133863	0.0216807	0.950768
T2D_PERIPH	Tumor necrosis factor levels	14	-0.0253649	0.0205157	0.216323
T2D_PERIPH	TNF-beta levels	14	0.0270068	0.0254769	0.289121
T2D_PERIPH	Tumor necrosis factor receptor superfamily member 9 levels	14	-0.00584817	0.0223492	0.793574
T2D_PERIPH	Tumor necrosis factor ligand superfamily member 14 levels	14	-0.0178214	0.0229815	0.438063
T2D_PERIPH	TNF-related apoptosis-inducing ligand levels	14	-0.0174233	0.0183092	0.341294
T2D_PERIPH	TNF-related activation-induced cytokine levels	14	0.00347197	0.0184466	0.850706
T2D_PERIPH	Thymic stromal lymphopoietin levels	14	-0.0272409	0.0236921	0.250231
T2D_PERIPH	Tumor necrosis factor ligand superfamily member 12 levels	14	-0.0207967	0.0181785	0.25261
T2D_PERIPH	Urokinase-type plasminogen activator levels	13	-0.0104357	0.0212341	0.6231
T2D_PERIPH	Vascular endothelial growth factor A levels	14	0.00363394	0.0239086	0.879192
T2D, Type 2 diabetes; IVW, inverse variance weighted; ID, identifier; NSNP, number of single nucleotide polymorphism; b, beta; SE, standard error; T2D_OPTH, Type 2 diabetes with ophthalmic complications; T2D_PERIPH, Type 2 diabetes with peripheral circulatory complications.
