# Supplementary material for: Causal Links of Type 2 Diabetes and Its Complications With Cortical Modification: A Mendelian Randomization and Mediation Analysis
Source: Brain Behav. 2026 May 14;16(5):e71389. doi: 10.1002/brb3.71389 (PMC13176085; doi:10.1002/brb3.71389)
Supplement: Supplementary file 15 — Supplementary Table S7: brb371389‐sup‐0015‐TableS7.xlsx [file BRB3-16-e71389-s002.xlsx]

## Sheet: Sheet1
Table S7: Causal effects between circulatory inflammatory proteins and cortical structural alterations in IVW analysis
id.exposure	id.outcome	nsnp	beta	se	pval
Eukaryotic translation initiation factor 4E-binding protein 1 levels	cTH-Isthmus_cingulate	17	-0.00442589	0.00685421	0.518461
Adenosine Deaminase levels	cTH-Isthmus_cingulate	18	0.00626987	0.00395187	0.112613
Artemin levels	cTH-Isthmus_cingulate	24	-0.0112497	0.00576876	0.0511625
Axin-1 levels	cTH-Isthmus_cingulate	16	0.0182143	0.00707144	0.0100022
beta-nerve growth factor levels	cTH-Isthmus_cingulate	26	-0.00711936	0.00561737	0.205018
Caspase 8 levels	cTH-Isthmus_cingulate	22	0.00325442	0.00732072	0.656646
Eotaxin levels	cTH-Isthmus_cingulate	25	-0.00404393	0.00448941	0.367709
C-C motif chemokine 19 levels	cTH-Isthmus_cingulate	33	0.00148498	0.00455868	0.744615
C-C motif chemokine 20 levels	cTH-Isthmus_cingulate	30	0.000949347	0.00506004	0.851177
C-C motif chemokine 23 levels	cTH-Isthmus_cingulate	31	0.00260973	0.00343365	0.447228
C-C motif chemokine 25 levels	cTH-Isthmus_cingulate	12	-0.00510451	0.00322018	0.112929
C-C motif chemokine 28 levels	cTH-Isthmus_cingulate	33	-0.0046611	0.00510107	0.360849
C-C motif chemokine 4 levels	cTH-Isthmus_cingulate	27	-0.000187632	0.00299167	0.949991
Natural killer cell receptor 2B4 levels	cTH-Isthmus_cingulate	25	0.0121536	0.00490751	0.0132665
CD40L receptor levels	cTH-Isthmus_cingulate	22	0.00318943	0.0039895	0.424026
T-cell surface glycoprotein CD5 levels	cTH-Isthmus_cingulate	26	0.00171598	0.00544599	0.752693
T-cell surface glycoprotein CD6 isoform levels	cTH-Isthmus_cingulate	7	0.0023727	0.00286633	0.407794
CUB domain-containing protein 1 levels	cTH-Isthmus_cingulate	30	-0.00360547	0.00391876	0.357544
Macrophage colony-stimulating factor 1 levels	cTH-Isthmus_cingulate	29	0.00952507	0.00443239	0.0316368
Cystatin D levels	cTH-Isthmus_cingulate	42	-0.00433379	0.00293285	0.139496
Fractalkine levels	cTH-Isthmus_cingulate	27	-0.00439482	0.00526868	0.404201
C-X-C motif chemokine 1 levels	cTH-Isthmus_cingulate	20	0.00219713	0.00500849	0.660893
C-X-C motif chemokine 10 levels	cTH-Isthmus_cingulate	26	0.0012758	0.0056451	0.821201
C-X-C motif chemokine 11 levels	cTH-Isthmus_cingulate	36	0.00405567	0.00419883	0.334091
C-X-C motif chemokine 5 levels	cTH-Isthmus_cingulate	21	-0.000953345	0.00370954	0.79718
C-X-C motif chemokine 6 levels	cTH-Isthmus_cingulate	18	0.00319025	0.00345305	0.355542
C-X-C motif chemokine 9 levels	cTH-Isthmus_cingulate	28	0.00950222	0.00505613	0.0601972
Delta and Notch-like epidermal growth factor-related receptor levels	cTH-Isthmus_cingulate	27	0.00247247	0.00529037	0.640247
Protein S100-A12 levels	cTH-Isthmus_cingulate	23	-0.00234675	0.00529026	0.657333
Fibroblast growth factor 19 levels	cTH-Isthmus_cingulate	28	-0.0056425	0.00458282	0.218237
Fibroblast growth factor 21 levels	cTH-Isthmus_cingulate	22	-0.00163539	0.00507091	0.747071
Fibroblast growth factor 23 levels	cTH-Isthmus_cingulate	24	0.00699987	0.00647414	0.279606
Fibroblast growth factor 5 levels	cTH-Isthmus_cingulate	29	0.00133065	0.00340716	0.696135
Fms-related tyrosine kinase 3 ligand levels	cTH-Isthmus_cingulate	40	0.00204342	0.00409349	0.617647
Glial cell line-derived neurotrophic factor levels	cTH-Isthmus_cingulate	22	0.00408126	0.00446586	0.36078
Hepatocyte growth factor levels	cTH-Isthmus_cingulate	26	0.000206136	0.00554572	0.970349
Interferon gamma levels	cTH-Isthmus_cingulate	15	3.8e-06	0.00696441	0.999565
Interleukin-10 levels	cTH-Isthmus_cingulate	26	-0.00197767	0.00535793	0.712045
Interleukin-10 receptor subunit alpha levels	cTH-Isthmus_cingulate	20	-0.00247802	0.00577365	0.667782
Interleukin-10 receptor subunit beta levels	cTH-Isthmus_cingulate	24	-0.000280775	0.00343848	0.93492
Interleukin-12 subunit beta levels	cTH-Isthmus_cingulate	31	-0.00300127	0.00303215	0.322264
Interleukin-13 levels	cTH-Isthmus_cingulate	25	-0.00806609	0.00528956	0.127282
Interleukin-15 receptor subunit alpha levels	cTH-Isthmus_cingulate	18	-0.000673152	0.00347612	0.84645
Interleukin-17A levels	cTH-Isthmus_cingulate	21	-0.00733198	0.00565531	0.194811
Interleukin-17C levels	cTH-Isthmus_cingulate	34	-0.00121234	0.0045618	0.790425
Interleukin-18 levels	cTH-Isthmus_cingulate	29	0.00850008	0.00410793	0.0385283
interleukin-18 receptor 1 levels	cTH-Isthmus_cingulate	32	-0.00279895	0.00292647	0.338857
Interleukin-1-alpha levels	cTH-Isthmus_cingulate	17	0.00968743	0.00641993	0.131309
Interleukin-2 levels	cTH-Isthmus_cingulate	18	0.000604146	0.00641562	0.924976
Interleukin-20 levels	cTH-Isthmus_cingulate	23	0.00414936	0.00601485	0.490287
Interleukin-20 receptor subunit alpha levels	cTH-Isthmus_cingulate	13	0.0178193	0.00765441	0.0199129
Interleukin-22 receptor subunit alpha-1 levels	cTH-Isthmus_cingulate	17	0.016595	0.00910547	0.0683738
Interleukin-24 levels	cTH-Isthmus_cingulate	15	-0.00803403	0.0067218	0.232001
Interleukin-2 receptor subunit beta levels	cTH-Isthmus_cingulate	16	-0.00801644	0.00686119	0.242656
Interleukin-33 levels	cTH-Isthmus_cingulate	19	-0.0110143	0.00595536	0.0643892
Interleukin-4 levels	cTH-Isthmus_cingulate	25	-0.0100988	0.00522321	0.0531822
Interleukin-5 levels	cTH-Isthmus_cingulate	19	0.00245295	0.00597259	0.681292
Interleukin-6 levels	cTH-Isthmus_cingulate	13	0.0146858	0.00631491	0.0200414
Interleukin-7 levels	cTH-Isthmus_cingulate	17	0.0111089	0.00807968	0.169156
Interleukin-8 levels	cTH-Isthmus_cingulate	25	-0.00456978	0.00606058	0.450839
Latency-associated peptide transforming growth factor beta 1 levels	cTH-Isthmus_cingulate	26	0.00408127	0.00546477	0.455164
Leukemia inhibitory factor levels	cTH-Isthmus_cingulate	25	7.38e-05	0.00544329	0.98918
Leukemia inhibitory factor receptor levels	cTH-Isthmus_cingulate	24	0.000549095	0.00421118	0.896258
Monocyte chemoattractant protein-1 levels	cTH-Isthmus_cingulate	26	-0.00675383	0.00471029	0.151616
Monocyte chemoattractant protein 2 levels	cTH-Isthmus_cingulate	38	-0.00181395	0.00261931	0.488604
Monocyte chemoattractant protein-3 levels	cTH-Isthmus_cingulate	27	-0.0031593	0.0044958	0.482229
Monocyte chemoattractant protein-4 levels	cTH-Isthmus_cingulate	26	-0.00122892	0.00508938	0.809192
Macrophage inflammatory protein 1a levels	cTH-Isthmus_cingulate	23	0.000249763	0.00339639	0.941378
Matrix metalloproteinase-1 levels	cTH-Isthmus_cingulate	27	-0.000994237	0.00447777	0.824284
Matrix metalloproteinase-10 levels	cTH-Isthmus_cingulate	23	0.001875	0.00368221	0.610609
Neurturin levels	cTH-Isthmus_cingulate	15	-0.00613579	0.00676208	0.364205
Neurotrophin-3 levels	cTH-Isthmus_cingulate	31	0.00301583	0.00610255	0.621171
Osteoprotegerin levels	cTH-Isthmus_cingulate	24	-0.00298944	0.00630019	0.635143
Oncostatin-M levels	cTH-Isthmus_cingulate	22	-0.00210256	0.00547901	0.701164
Programmed cell death 1 ligand 1 levels	cTH-Isthmus_cingulate	26	0.00279269	0.00510742	0.584522
Stem cell factor levels	cTH-Isthmus_cingulate	44	0.000832761	0.00390203	0.831001
SIR2-like protein 2 levels	cTH-Isthmus_cingulate	19	0.000606975	0.00687149	0.929612
Signaling lymphocytic activation molecule levels	cTH-Isthmus_cingulate	32	0.00342786	0.00436099	0.431851
Sulfotransferase 1A1 levels	cTH-Isthmus_cingulate	24	-0.00150043	0.00423963	0.72341
STAM binding protein levels	cTH-Isthmus_cingulate	21	0.00913483	0.00677304	0.177432
Transforming growth factor-alpha levels	cTH-Isthmus_cingulate	20	0.00368615	0.0062249	0.553742
Tumor necrosis factor levels	cTH-Isthmus_cingulate	25	0.00967043	0.00533444	0.0698581
TNF-beta levels	cTH-Isthmus_cingulate	26	-0.00499061	0.00524751	0.341582
Tumor necrosis factor receptor superfamily member 9 levels	cTH-Isthmus_cingulate	31	0.00319205	0.00428668	0.456487
Tumor necrosis factor ligand superfamily member 14 levels	cTH-Isthmus_cingulate	30	0.00140285	0.00411923	0.733434
TNF-related apoptosis-inducing ligand levels	cTH-Isthmus_cingulate	30	0.000470912	0.00345872	0.891701
TNF-related activation-induced cytokine levels	cTH-Isthmus_cingulate	39	0.00567494	0.00353229	0.108144
Thymic stromal lymphopoietin levels	cTH-Isthmus_cingulate	16	-0.00197823	0.00686872	0.773343
Tumor necrosis factor ligand superfamily member 12 levels	cTH-Isthmus_cingulate	38	-0.00729237	0.00426345	0.0871847
Urokinase-type plasminogen activator levels	cTH-Isthmus_cingulate	36	-0.00467348	0.00412314	0.257013
Vascular endothelial growth factor A levels	cTH-Isthmus_cingulate	31	0.000874831	0.00359397	0.807683
Eukaryotic translation initiation factor 4E-binding protein 1 levels	cSA-Caudal_anterior_cingulate	16	-4.11245	3.65537	0.260571
Adenosine Deaminase levels	cSA-Caudal_anterior_cingulate	18	0.481366	1.87673	0.797571
Artemin levels	cSA-Caudal_anterior_cingulate	24	-2.45925	3.18868	0.440562
Axin-1 levels	cSA-Caudal_anterior_cingulate	16	2.55119	3.72236	0.493111
beta-nerve growth factor levels	cSA-Caudal_anterior_cingulate	26	-3.90786	3.56926	0.273576
Caspase 8 levels	cSA-Caudal_anterior_cingulate	21	-4.44781	4.03726	0.270596
Eotaxin levels	cSA-Caudal_anterior_cingulate	25	3.01607	2.83244	0.286953
C-C motif chemokine 19 levels	cSA-Caudal_anterior_cingulate	33	-3.32644	2.57467	0.196362
C-C motif chemokine 20 levels	cSA-Caudal_anterior_cingulate	30	0.588235	2.96243	0.842603
C-C motif chemokine 23 levels	cSA-Caudal_anterior_cingulate	31	-3.18698	1.96996	0.105707
C-C motif chemokine 25 levels	cSA-Caudal_anterior_cingulate	12	-0.735347	3.15497	0.815703
C-C motif chemokine 28 levels	cSA-Caudal_anterior_cingulate	33	4.4563	3.45301	0.196858
C-C motif chemokine 4 levels	cSA-Caudal_anterior_cingulate	28	-3.16729	1.86699	0.0897963
Natural killer cell receptor 2B4 levels	cSA-Caudal_anterior_cingulate	25	2.2553	2.50624	0.368188
CD40L receptor levels	cSA-Caudal_anterior_cingulate	22	0.117072	2.04473	0.954342
T-cell surface glycoprotein CD5 levels	cSA-Caudal_anterior_cingulate	26	-3.03987	2.68312	0.257231
T-cell surface glycoprotein CD6 isoform levels	cSA-Caudal_anterior_cingulate	7	1.22399	1.72303	0.477474
CUB domain-containing protein 1 levels	cSA-Caudal_anterior_cingulate	29	0.982122	2.31888	0.671907
Macrophage colony-stimulating factor 1 levels	cSA-Caudal_anterior_cingulate	29	-4.5675	2.60418	0.0794454
Cystatin D levels	cSA-Caudal_anterior_cingulate	42	2.53001	1.70718	0.138345
Fractalkine levels	cSA-Caudal_anterior_cingulate	27	-3.94919	3.24417	0.223483
C-X-C motif chemokine 1 levels	cSA-Caudal_anterior_cingulate	20	-1.82998	2.53484	0.470337
C-X-C motif chemokine 10 levels	cSA-Caudal_anterior_cingulate	26	3.11093	3.28206	0.343202
C-X-C motif chemokine 11 levels	cSA-Caudal_anterior_cingulate	36	-0.103704	2.98398	0.972276
C-X-C motif chemokine 5 levels	cSA-Caudal_anterior_cingulate	21	-0.627155	2.39967	0.793823
C-X-C motif chemokine 6 levels	cSA-Caudal_anterior_cingulate	18	2.28101	2.02803	0.260697
C-X-C motif chemokine 9 levels	cSA-Caudal_anterior_cingulate	29	2.64992	3.05181	0.385224
Delta and Notch-like epidermal growth factor-related receptor levels	cSA-Caudal_anterior_cingulate	27	1.77312	2.56351	0.489142
Protein S100-A12 levels	cSA-Caudal_anterior_cingulate	22	3.13356	3.27545	0.338728
Fibroblast growth factor 19 levels	cSA-Caudal_anterior_cingulate	28	-1.28615	2.69864	0.633654
Fibroblast growth factor 21 levels	cSA-Caudal_anterior_cingulate	22	-1.81456	2.9803	0.542622
Fibroblast growth factor 23 levels	cSA-Caudal_anterior_cingulate	22	-1.15035	3.2029	0.719476
Fibroblast growth factor 5 levels	cSA-Caudal_anterior_cingulate	29	0.411699	1.76122	0.815172
Fms-related tyrosine kinase 3 ligand levels	cSA-Caudal_anterior_cingulate	40	-0.237678	2.38208	0.920521
Glial cell line-derived neurotrophic factor levels	cSA-Caudal_anterior_cingulate	22	-1.2295	2.96506	0.67839
Hepatocyte growth factor levels	cSA-Caudal_anterior_cingulate	26	-0.381005	3.6317	0.916446
Interferon gamma levels	cSA-Caudal_anterior_cingulate	15	-2.76443	4.07718	0.497755
Interleukin-10 levels	cSA-Caudal_anterior_cingulate	26	4.04191	3.10113	0.19245
Interleukin-10 receptor subunit alpha levels	cSA-Caudal_anterior_cingulate	20	2.22517	3.81598	0.559813
Interleukin-10 receptor subunit beta levels	cSA-Caudal_anterior_cingulate	24	-3.35948	1.98294	0.0902285
Interleukin-12 subunit beta levels	cSA-Caudal_anterior_cingulate	31	1.75329	1.68132	0.297038
Interleukin-13 levels	cSA-Caudal_anterior_cingulate	25	6.37005	3.08345	0.0388395
Interleukin-15 receptor subunit alpha levels	cSA-Caudal_anterior_cingulate	18	-3.90362	2.16994	0.0720269
Interleukin-17A levels	cSA-Caudal_anterior_cingulate	21	2.43894	3.95952	0.537914
Interleukin-17C levels	cSA-Caudal_anterior_cingulate	34	0.0435708	3.13984	0.988928
Interleukin-18 levels	cSA-Caudal_anterior_cingulate	29	2.64548	2.38436	0.26721
interleukin-18 receptor 1 levels	cSA-Caudal_anterior_cingulate	32	-3.38912	1.52283	0.0260455
Interleukin-1-alpha levels	cSA-Caudal_anterior_cingulate	17	-1.63976	3.76977	0.663579
Interleukin-2 levels	cSA-Caudal_anterior_cingulate	18	-3.02289	4.01133	0.451096
Interleukin-20 levels	cSA-Caudal_anterior_cingulate	23	4.16468	3.37359	0.217018
Interleukin-20 receptor subunit alpha levels	cSA-Caudal_anterior_cingulate	13	4.80413	5.80085	0.40757
Interleukin-22 receptor subunit alpha-1 levels	cSA-Caudal_anterior_cingulate	17	-1.93431	4.43728	0.662894
Interleukin-24 levels	cSA-Caudal_anterior_cingulate	14	-0.732183	4.0743	0.857382
Interleukin-2 receptor subunit beta levels	cSA-Caudal_anterior_cingulate	16	5.01263	4.72884	0.289139
Interleukin-33 levels	cSA-Caudal_anterior_cingulate	18	-5.43465	3.74469	0.146698
Interleukin-4 levels	cSA-Caudal_anterior_cingulate	25	5.46306	3.02263	0.0707021
Interleukin-5 levels	cSA-Caudal_anterior_cingulate	19	0.115264	3.46934	0.973496
Interleukin-6 levels	cSA-Caudal_anterior_cingulate	13	3.35117	3.70149	0.365277
Interleukin-7 levels	cSA-Caudal_anterior_cingulate	18	-7.28628	4.1734	0.0808307
Interleukin-8 levels	cSA-Caudal_anterior_cingulate	27	0.518476	3.45072	0.880566
Latency-associated peptide transforming growth factor beta 1 levels	cSA-Caudal_anterior_cingulate	25	0.255428	3.2901	0.938118
Leukemia inhibitory factor levels	cSA-Caudal_anterior_cingulate	25	1.96616	3.16969	0.535059
Leukemia inhibitory factor receptor levels	cSA-Caudal_anterior_cingulate	24	-6.91064	2.90394	0.0173246
Monocyte chemoattractant protein-1 levels	cSA-Caudal_anterior_cingulate	28	1.4469	2.45866	0.556202
Monocyte chemoattractant protein 2 levels	cSA-Caudal_anterior_cingulate	38	-1.63816	1.43335	0.253084
Monocyte chemoattractant protein-3 levels	cSA-Caudal_anterior_cingulate	27	-2.02331	2.6505	0.445243
Monocyte chemoattractant protein-4 levels	cSA-Caudal_anterior_cingulate	27	1.68981	2.13015	0.427613
Macrophage inflammatory protein 1a levels	cSA-Caudal_anterior_cingulate	23	-2.01411	1.98436	0.31011
Matrix metalloproteinase-1 levels	cSA-Caudal_anterior_cingulate	27	2.95603	2.61034	0.257453
Matrix metalloproteinase-10 levels	cSA-Caudal_anterior_cingulate	23	0.0802644	2.16122	0.970375
Neurturin levels	cSA-Caudal_anterior_cingulate	15	2.10451	4.02196	0.600797
Neurotrophin-3 levels	cSA-Caudal_anterior_cingulate	31	3.67298	3.78394	0.33171
Osteoprotegerin levels	cSA-Caudal_anterior_cingulate	25	-2.81146	2.71533	0.300481
Oncostatin-M levels	cSA-Caudal_anterior_cingulate	22	-0.853565	3.23584	0.791946
Programmed cell death 1 ligand 1 levels	cSA-Caudal_anterior_cingulate	26	3.24476	2.98711	0.277367
Stem cell factor levels	cSA-Caudal_anterior_cingulate	45	0.261033	1.98854	0.895563
SIR2-like protein 2 levels	cSA-Caudal_anterior_cingulate	18	1.84061	4.60543	0.689406
Signaling lymphocytic activation molecule levels	cSA-Caudal_anterior_cingulate	32	-0.781856	2.53399	0.757666
Sulfotransferase 1A1 levels	cSA-Caudal_anterior_cingulate	24	2.10881	2.74466	0.442291
STAM binding protein levels	cSA-Caudal_anterior_cingulate	19	-0.592852	3.86519	0.878097
Transforming growth factor-alpha levels	cSA-Caudal_anterior_cingulate	20	-4.10686	3.75854	0.274536
Tumor necrosis factor levels	cSA-Caudal_anterior_cingulate	25	3.60754	3.11871	0.247379
TNF-beta levels	cSA-Caudal_anterior_cingulate	26	-2.41452	3.2741	0.460842
Tumor necrosis factor receptor superfamily member 9 levels	cSA-Caudal_anterior_cingulate	31	-0.185534	2.61168	0.943366
Tumor necrosis factor ligand superfamily member 14 levels	cSA-Caudal_anterior_cingulate	30	-5.59628	2.54131	0.0276564
TNF-related apoptosis-inducing ligand levels	cSA-Caudal_anterior_cingulate	30	1.06385	2.0505	0.603881
TNF-related activation-induced cytokine levels	cSA-Caudal_anterior_cingulate	39	-4.61774	2.12249	0.0295836
Thymic stromal lymphopoietin levels	cSA-Caudal_anterior_cingulate	16	-0.930148	5.25428	0.859487
Tumor necrosis factor ligand superfamily member 12 levels	cSA-Caudal_anterior_cingulate	38	-1.2615	2.76974	0.64878
Urokinase-type plasminogen activator levels	cSA-Caudal_anterior_cingulate	36	3.13648	2.58717	0.22539
Vascular endothelial growth factor A levels	cSA-Caudal_anterior_cingulate	31	0.336584	2.1805	0.877325
Eukaryotic translation initiation factor 4E-binding protein 1 levels	cSA-Rostral_anterior_cingulate	17	2.22578	3.97596	0.575609
Adenosine Deaminase levels	cSA-Rostral_anterior_cingulate	18	-1.66088	1.81798	0.360935
Artemin levels	cSA-Rostral_anterior_cingulate	24	-1.383	3.19056	0.664677
Axin-1 levels	cSA-Rostral_anterior_cingulate	16	3.4837	3.63583	0.337983
beta-nerve growth factor levels	cSA-Rostral_anterior_cingulate	26	5.66486	4.38126	0.196021
Caspase 8 levels	cSA-Rostral_anterior_cingulate	22	1.34491	3.44997	0.696661
Eotaxin levels	cSA-Rostral_anterior_cingulate	25	1.3156	2.56504	0.608023
C-C motif chemokine 19 levels	cSA-Rostral_anterior_cingulate	32	0.585083	2.56004	0.819223
C-C motif chemokine 20 levels	cSA-Rostral_anterior_cingulate	30	-0.703015	2.9762	0.813268
C-C motif chemokine 23 levels	cSA-Rostral_anterior_cingulate	30	-0.00742504	1.92424	0.996921
C-C motif chemokine 25 levels	cSA-Rostral_anterior_cingulate	12	0.444674	2.17499	0.838003
C-C motif chemokine 28 levels	cSA-Rostral_anterior_cingulate	33	7.63088	2.96413	0.0100412
C-C motif chemokine 4 levels	cSA-Rostral_anterior_cingulate	28	-2.1701	2.22169	0.32868
Natural killer cell receptor 2B4 levels	cSA-Rostral_anterior_cingulate	25	2.95409	3.04712	0.332311
CD40L receptor levels	cSA-Rostral_anterior_cingulate	22	0.763309	1.99761	0.70238
T-cell surface glycoprotein CD5 levels	cSA-Rostral_anterior_cingulate	26	1.30786	2.62052	0.617721
T-cell surface glycoprotein CD6 isoform levels	cSA-Rostral_anterior_cingulate	7	-0.737775	1.9482	0.704915
CUB domain-containing protein 1 levels	cSA-Rostral_anterior_cingulate	29	-0.444816	2.26339	0.844198
Macrophage colony-stimulating factor 1 levels	cSA-Rostral_anterior_cingulate	29	3.51746	2.53042	0.164509
Cystatin D levels	cSA-Rostral_anterior_cingulate	41	-2.6391	1.7492	0.131363
Fractalkine levels	cSA-Rostral_anterior_cingulate	26	-2.87245	3.0865	0.352035
C-X-C motif chemokine 1 levels	cSA-Rostral_anterior_cingulate	20	-1.9648	2.99687	0.51207
C-X-C motif chemokine 10 levels	cSA-Rostral_anterior_cingulate	26	0.238501	3.20321	0.940647
C-X-C motif chemokine 11 levels	cSA-Rostral_anterior_cingulate	36	2.663	2.5493	0.296208
C-X-C motif chemokine 5 levels	cSA-Rostral_anterior_cingulate	21	-2.58025	2.51336	0.304602
C-X-C motif chemokine 6 levels	cSA-Rostral_anterior_cingulate	18	-1.2824	1.98007	0.517207
C-X-C motif chemokine 9 levels	cSA-Rostral_anterior_cingulate	29	-1.4549	3.37823	0.666708
Delta and Notch-like epidermal growth factor-related receptor levels	cSA-Rostral_anterior_cingulate	27	3.29992	2.78688	0.236377
Protein S100-A12 levels	cSA-Rostral_anterior_cingulate	23	6.41096	3.03686	0.0347681
Fibroblast growth factor 19 levels	cSA-Rostral_anterior_cingulate	28	-1.03525	2.63583	0.694496
Fibroblast growth factor 21 levels	cSA-Rostral_anterior_cingulate	22	2.54726	3.14662	0.418215
Fibroblast growth factor 23 levels	cSA-Rostral_anterior_cingulate	24	0.267795	3.95239	0.945981
Fibroblast growth factor 5 levels	cSA-Rostral_anterior_cingulate	28	1.91759	1.72797	0.267114
Fms-related tyrosine kinase 3 ligand levels	cSA-Rostral_anterior_cingulate	40	-0.160448	2.54259	0.949684
Glial cell line-derived neurotrophic factor levels	cSA-Rostral_anterior_cingulate	21	0.933769	2.57359	0.716734
Hepatocyte growth factor levels	cSA-Rostral_anterior_cingulate	25	-4.65505	3.57897	0.193372
Interferon gamma levels	cSA-Rostral_anterior_cingulate	15	-1.48229	4.9144	0.762941
Interleukin-10 levels	cSA-Rostral_anterior_cingulate	26	6.57932	3.03006	0.0299047
Interleukin-10 receptor subunit alpha levels	cSA-Rostral_anterior_cingulate	20	-4.37815	3.6336	0.22824
Interleukin-10 receptor subunit beta levels	cSA-Rostral_anterior_cingulate	24	-2.59204	2.14593	0.227092
Interleukin-12 subunit beta levels	cSA-Rostral_anterior_cingulate	31	1.12213	1.63026	0.491255
Interleukin-13 levels	cSA-Rostral_anterior_cingulate	25	4.91471	3.00904	0.102403
Interleukin-15 receptor subunit alpha levels	cSA-Rostral_anterior_cingulate	18	-1.92797	2.50016	0.440623
Interleukin-17A levels	cSA-Rostral_anterior_cingulate	21	3.11588	3.90914	0.425406
Interleukin-17C levels	cSA-Rostral_anterior_cingulate	34	-5.08603	2.53941	0.0451944
Interleukin-18 levels	cSA-Rostral_anterior_cingulate	29	2.78331	2.32731	0.231722
interleukin-18 receptor 1 levels	cSA-Rostral_anterior_cingulate	32	-2.20076	1.48352	0.137948
Interleukin-1-alpha levels	cSA-Rostral_anterior_cingulate	17	-1.84824	3.81681	0.628219
Interleukin-2 levels	cSA-Rostral_anterior_cingulate	18	-1.72897	4.53343	0.702919
Interleukin-20 levels	cSA-Rostral_anterior_cingulate	22	-1.94596	4.35814	0.655228
Interleukin-20 receptor subunit alpha levels	cSA-Rostral_anterior_cingulate	13	2.06521	4.31195	0.631974
Interleukin-22 receptor subunit alpha-1 levels	cSA-Rostral_anterior_cingulate	16	-1.08685	3.82116	0.776081
Interleukin-24 levels	cSA-Rostral_anterior_cingulate	15	-4.20637	3.85631	0.275371
Interleukin-2 receptor subunit beta levels	cSA-Rostral_anterior_cingulate	16	1.09279	4.78435	0.819328
Interleukin-33 levels	cSA-Rostral_anterior_cingulate	18	-3.91054	3.65939	0.285236
Interleukin-4 levels	cSA-Rostral_anterior_cingulate	25	5.5006	2.95379	0.0625725
Interleukin-5 levels	cSA-Rostral_anterior_cingulate	19	5.62454	3.38442	0.0965339
Interleukin-6 levels	cSA-Rostral_anterior_cingulate	13	1.41316	3.61439	0.695811
Interleukin-7 levels	cSA-Rostral_anterior_cingulate	18	-4.29996	3.73178	0.249216
Interleukin-8 levels	cSA-Rostral_anterior_cingulate	27	3.47957	3.20977	0.278341
Latency-associated peptide transforming growth factor beta 1 levels	cSA-Rostral_anterior_cingulate	26	4.36142	3.39669	0.199135
Leukemia inhibitory factor levels	cSA-Rostral_anterior_cingulate	25	1.03787	3.89668	0.789972
Leukemia inhibitory factor receptor levels	cSA-Rostral_anterior_cingulate	24	-1.66515	2.67499	0.533622
Monocyte chemoattractant protein-1 levels	cSA-Rostral_anterior_cingulate	26	-0.377843	2.69411	0.888464
Monocyte chemoattractant protein 2 levels	cSA-Rostral_anterior_cingulate	38	0.672904	1.61405	0.676748
Monocyte chemoattractant protein-3 levels	cSA-Rostral_anterior_cingulate	27	-1.97686	3.03505	0.514824
Monocyte chemoattractant protein-4 levels	cSA-Rostral_anterior_cingulate	26	-0.39892	2.43801	0.870026
Macrophage inflammatory protein 1a levels	cSA-Rostral_anterior_cingulate	23	-2.57329	2.44044	0.291684
Matrix metalloproteinase-1 levels	cSA-Rostral_anterior_cingulate	27	0.184961	2.54515	0.942067
Matrix metalloproteinase-10 levels	cSA-Rostral_anterior_cingulate	23	-0.360208	2.32975	0.877127
Neurturin levels	cSA-Rostral_anterior_cingulate	15	3.79182	3.85453	0.325249
Neurotrophin-3 levels	cSA-Rostral_anterior_cingulate	31	-0.315328	3.72636	0.932563
Osteoprotegerin levels	cSA-Rostral_anterior_cingulate	25	0.709411	2.66091	0.789774
Oncostatin-M levels	cSA-Rostral_anterior_cingulate	22	1.15013	3.14586	0.714664
Programmed cell death 1 ligand 1 levels	cSA-Rostral_anterior_cingulate	26	0.693022	2.91589	0.812136
Stem cell factor levels	cSA-Rostral_anterior_cingulate	45	0.93193	1.89827	0.623471
SIR2-like protein 2 levels	cSA-Rostral_anterior_cingulate	19	-0.330724	3.89941	0.932409
Signaling lymphocytic activation molecule levels	cSA-Rostral_anterior_cingulate	32	2.89153	2.47229	0.242171
Sulfotransferase 1A1 levels	cSA-Rostral_anterior_cingulate	24	-0.481774	2.33334	0.836421
STAM binding protein levels	cSA-Rostral_anterior_cingulate	21	3.71142	4.05575	0.360139
Transforming growth factor-alpha levels	cSA-Rostral_anterior_cingulate	20	-2.57236	3.41027	0.450671
Tumor necrosis factor levels	cSA-Rostral_anterior_cingulate	25	-1.48303	3.23228	0.646365
TNF-beta levels	cSA-Rostral_anterior_cingulate	26	-3.36217	3.36359	0.317514
Tumor necrosis factor receptor superfamily member 9 levels	cSA-Rostral_anterior_cingulate	30	-0.048939	2.47151	0.984202
Tumor necrosis factor ligand superfamily member 14 levels	cSA-Rostral_anterior_cingulate	30	-1.77863	2.27952	0.435235
TNF-related apoptosis-inducing ligand levels	cSA-Rostral_anterior_cingulate	30	1.17106	1.9991	0.558014
TNF-related activation-induced cytokine levels	cSA-Rostral_anterior_cingulate	39	-4.79684	2.05938	0.0198448
Thymic stromal lymphopoietin levels	cSA-Rostral_anterior_cingulate	16	-1.74411	5.37953	0.745777
Tumor necrosis factor ligand superfamily member 12 levels	cSA-Rostral_anterior_cingulate	38	1.53585	2.35508	0.514308
Urokinase-type plasminogen activator levels	cSA-Rostral_anterior_cingulate	36	4.4362	2.35519	0.0596207
Vascular endothelial growth factor A levels	cSA-Rostral_anterior_cingulate	31	-0.768966	1.95034	0.69338
IVW, inverse variance weighted; ID, identifier; NSNP, number of single nucleotide polymorphism; SE, standard error; cTH, cortical thickness; cSA, cortical surface area.
