# Supplementary material for: Causal Links of Type 2 Diabetes and Its Complications With Cortical Modification: A Mendelian Randomization and Mediation Analysis
Source: Brain Behav. 2026 May 14;16(5):e71389. doi: 10.1002/brb3.71389 (PMC13176085; doi:10.1002/brb3.71389)
Supplement: Supplementary file 16 — Supplementary Table S8: brb371389‐sup‐0016‐TableS8.xlsx [file BRB3-16-e71389-s012.xlsx]

## Sheet: Sheet1
Table S8: Causal effects between T2D & its complications and immune cells traits in IVW analysis
id.exposure	id.outcome	nsnp	beta	se	pval
T2D	IgD+ B cell %B cell	151	-0.0901074	0.0391869	0.0214808
T2D	IgD+ CD38+ B cell Absolute Count	151	-0.0184035	0.037755	0.625943
T2D	IgD+ CD38dim B cell %B cell	151	-0.0802577	0.0384026	0.0366263
T2D	IgD+ CD38dim B cell Absolute Count	150	0.0117809	0.0401526	0.769214
T2D	IgD+ CD38- B cell %B cell	151	0.0218298	0.0396254	0.5817
T2D	IgD+ CD38- B cell Absolute Count	151	0.0547787	0.0388602	0.158647
T2D	Unswitched memory B cell %B cell	151	0.0173501	0.0417433	0.677675
T2D	Unswitched memory B cell Absolute Count	151	0.0590178	0.0386136	0.126408
T2D	IgD- CD27- B cell %B cell	151	0.0826372	0.0389097	0.0336851
T2D	IgD+ B cell Absolute Count	151	0.0310226	0.0385936	0.421496
T2D	IgD- CD27- B cell Absolute Count	151	0.117705	0.0389079	0.00248452
T2D	Switched memory B cell %B cell	151	0.0821849	0.03926	0.036318
T2D	Switched memory B cell Absolute Count	151	0.101743	0.0385273	0.00827096
T2D	Plasma Blast-Plasma Cell %B cell	151	-0.0139626	0.0397702	0.725526
T2D	Plasma Blast-Plasma Cell Absolute Count	151	0.0062723	0.0388837	0.87185
T2D	Memory B cell %B cell	151	0.0573203	0.0388824	0.140429
T2D	Memory B cell Absolute Count	151	0.0874749	0.0388997	0.0245297
T2D	Naive-mature B cell %B cell	151	-0.0527267	0.039255	0.179212
T2D	Naive-mature B cell Absolute Count	151	0.0310295	0.0414244	0.453819
T2D	IgD- CD38+ B cell %B cell	151	0.0151249	0.0376173	0.68763
T2D	IgD+ CD24+ B cell %B cell	151	0.0302322	0.0415311	0.46665
T2D	IgD+ CD24+ B cell Absolute Count	151	0.0578291	0.0380234	0.128289
T2D	IgD- CD24- B cell %B cell	151	0.0264389	0.0388271	0.495911
T2D	IgD- CD24- B cell Absolute Count	151	0.0659693	0.0393302	0.09348
T2D	IgD+ CD24- B cell %B cell	151	-0.0818032	0.0395235	0.0384772
T2D	IgD+ CD24- B cell Absolute Count	151	0.0101543	0.0403696	0.801403
T2D	CD24+ CD27+ B cell %B cell	151	0.0607705	0.0389382	0.118597
T2D	CD24+ CD27+ B cell Absolute Count	151	0.0914827	0.0387698	0.0182927
T2D	CD20- B cell %B cell	151	0.0218065	0.0406468	0.591623
T2D	IgD- CD38+ B cell Absolute Count	151	0.0479828	0.0378066	0.204383
T2D	CD20- B cell Absolute Count	151	0.0439218	0.0379596	0.247245
T2D	CD20- CD38- B cell %B cell	151	0.0343245	0.0374322	0.359154
T2D	CD20- CD38- B cell Absolute Count	151	0.0498894	0.0375742	0.184258
T2D	IgD+ B cell %Lymphocyte	151	0.0220952	0.0400988	0.581622
T2D	IgD- CD38+ B cell %lymphocyte	151	0.0384205	0.0369972	0.29905
T2D	IgD- CD38dim B cell %lymphocyte	151	0.109768	0.040488	0.0067053
T2D	IgD- CD38- B cell %lymphocyte	151	0.116661	0.0387094	0.00258021
T2D	IgD- CD38dim B cell %B cell	151	0.0722819	0.0406422	0.0753227
T2D	IgD+ CD38+ B cell %lymphocyte	151	-0.0213876	0.0379664	0.573211
T2D	IgD+ CD38dim B cell %lymphocyte	151	-0.00237996	0.0433508	0.956218
T2D	IgD+ CD38- B cell %lymphocyte	151	0.053701	0.0388534	0.166927
T2D	Unswitched memory B cell %lymphocyte	151	0.0548913	0.0394787	0.164406
T2D	IgD- CD27- B cell %lymphocyte	151	0.128947	0.0390351	0.000955363
T2D	Switched memory B cell %lymphocyte	151	0.114799	0.0391414	0.00335785
T2D	Plasma Blast-Plasma Cell %lymphocyte	151	0.00278732	0.0398732	0.944269
T2D	Memory B cell %lymphocyte	151	0.0883409	0.0383801	0.02135
T2D	Naive-mature B cell %lymphocyte	151	0.027668	0.0429886	0.519826
T2D	IgD- CD38dim B cell Absolute Count	151	0.0991709	0.041186	0.0160456
T2D	IgD+ CD24+ B cell %lymphocyte	151	0.0639123	0.0396528	0.107006
T2D	IgD- CD24- B cell %lymphocyte	151	0.0653544	0.039307	0.0963793
T2D	IgD+ CD24- B cell %lymphocyte	151	-0.00307929	0.0413756	0.940674
T2D	CD24+ CD27+ B cell %lymphocyte	151	0.090659	0.0382569	0.0178005
T2D	CD20- B cell %lymphocyte	151	0.0428797	0.0386711	0.267504
T2D	CD20- CD38- B cell %lymphocyte	151	0.046385	0.0374796	0.215862
T2D	IgD- CD38- B cell %B cell	151	0.086917	0.0388052	0.025102
T2D	IgD- CD38- B cell Absolute Count	151	0.111071	0.0392412	0.00464819
T2D	IgD+ CD38+ B cell %B cell	151	-0.0598596	0.0374782	0.110225
T2D	CD11c+ monocyte Absolute Count	152	0.0346665	0.0409908	0.397712
T2D	CD11c+ monocyte %monocyte	152	0.0157899	0.0415619	0.70401
T2D	CD62L- monocyte Absolute Count	152	0.0218505	0.0422201	0.604781
T2D	CD62L- monocyte %monocyte	152	0.0143654	0.0420421	0.732583
T2D	CD11c+ CD62L- monocyte Absolute Count	152	0.0355536	0.040452	0.379452
T2D	CD11c+ CD62L- monocyte %monocyte	152	0.018483	0.0415949	0.656783
T2D	CD62L- HLA DR++ monocyte Absolute Count	152	-0.000344302	0.0406399	0.99324
T2D	CD62L- HLA DR++ monocyte %monocyte	152	-0.0204728	0.0415257	0.622003
T2D	CD11c+ HLA DR++ monocyte Absolute Count	152	0.0111444	0.041293	0.787248
T2D	CD11c+ HLA DR++ monocyte %monocyte	152	-0.0130684	0.0421805	0.756696
T2D	Myeloid Dendritic Cell Absolute Count	152	-0.012192	0.0405831	0.763857
T2D	Myeloid Dendritic Cell %Dendritic Cell	152	-0.0942029	0.0401937	0.0190923
T2D	Plasmacytoid Dendritic Cell Absolute Count	152	0.08843	0.0375505	0.0185246
T2D	Dendritic Cell Absolute Count	149	0.0262032	0.0404857	0.517489
T2D	CD62L- Dendritic Cell Absolute Count	152	-0.0217643	0.0405554	0.591504
T2D	CD62L- Dendritic Cell %Dendritic Cell	152	-0.0681463	0.0407565	0.0945168
T2D	CD86+ myeloid Dendritic Cell Absolute Count	152	-0.063779	0.0409176	0.119063
T2D	CD86+ myeloid Dendritic Cell %Dendritic Cell	152	-0.105158	0.0408994	0.0101364
T2D	CD86+ plasmacytoid Dendritic Cell Absolute Count	152	0.0234904	0.0403116	0.560082
T2D	CD86+ plasmacytoid Dendritic Cell %Dendritic Cell	152	0.00933685	0.0423114	0.825349
T2D	CD62L- myeloid Dendritic Cell Absolute Count	152	-0.0234622	0.0409474	0.566655
T2D	CD62L- myeloid Dendritic Cell %Dendritic Cell	152	-0.0648693	0.0402988	0.107462
T2D	CD62L- plasmacytoid Dendritic Cell Absolute Count	149	0.0252592	0.0382499	0.509014
T2D	CD62L- plasmacytoid Dendritic Cell %Dendritic Cell	152	0.0164726	0.0395769	0.67725
T2D	CD62L- CD86+ myeloid Dendritic Cell Absolute Count	152	-0.05571	0.0409961	0.174175
T2D	CD62L- CD86+ myeloid Dendritic Cell %Dendritic Cell	143	-0.0902487	0.0418817	0.0311736
T2D	Plasmacytoid Dendritic Cell %Dendritic Cell	152	0.0889257	0.0392398	0.0234384
T2D	HLA DR++ monocyte %monocyte	152	-0.0811324	0.0391733	0.0383481
T2D	HLA DR++ monocyte %leukocyte	152	-0.0846696	0.039285	0.031141
T2D	HLA DR++ monocyte Absolute Count	152	-0.0571044	0.0384669	0.137674
T2D	CD4 regulatory T cell %CD4+ T cell	152	-0.0226474	0.0404045	0.575127
T2D	CD4 regulatory T cell %T cell	152	-0.0481645	0.0406015	0.235514
T2D	Resting CD4 regulatory T cell Absolute Count	152	-0.0391681	0.0381127	0.304095
T2D	Resting CD4 regulatory T cell %CD4 regulatory T cell	151	-0.0524748	0.035851	0.143278
T2D	Resting CD4 regulatory T cell %CD4+ T cell	152	-0.0491461	0.039741	0.216213
T2D	CD39+ resting CD4 regulatory T cell Absolute Count	152	-0.00404291	0.0392169	0.917891
T2D	CD39+ resting CD4 regulatory T cell %resting CD4 regulatory T cell	152	0.0120587	0.0388565	0.756303
T2D	CD39+ resting CD4 regulatory T cell %CD4 regulatory T cell	152	-0.0172207	0.0388015	0.657176
T2D	Activated CD4 regulatory T cell Absolute Count	152	-0.00262659	0.0408063	0.948678
T2D	Activated CD4 regulatory T cell %CD4 regulatory T cell	152	0.0211381	0.0379583	0.577611
T2D	Activated CD4 regulatory T cell %CD4+ T cell	152	-0.000607465	0.0389488	0.987556
T2D	CD39+ activated CD4 regulatory T cell Absolute Count	152	-0.039516	0.0432043	0.360386
T2D	CD39+ activated CD4 regulatory T cell %activated CD4 regulatory T cell	42	0.0473453	0.0820854	0.564088
T2D	CD39+ activated CD4 regulatory T cell %CD4 regulatory T cell	152	-0.0241518	0.0397945	0.543909
T2D	Secreting CD4 regulatory T cell Absolute Count	152	-0.0154736	0.0405764	0.702947
T2D	Secreting CD4 regulatory T cell %CD4 regulatory T cell	152	0.0237573	0.0409635	0.56194
T2D	Secreting CD4 regulatory T cell %CD4+ T cell	114	-0.0207765	0.0440398	0.637093
T2D	CD39+ secreting CD4 regulatory T cell Absolute Count	152	-0.0471059	0.0410276	0.250905
T2D	CD39+ secreting CD4 regulatory T cell %secreting CD4 regulatory T cell	152	-0.0537543	0.0403267	0.182541
T2D	CD39+ secreting CD4 regulatory T cell %CD4 regulatory T cell	152	-0.0482344	0.0398226	0.225807
T2D	Activated & resting CD4 regulatory T cell Absolute Count	152	-0.0258187	0.0409781	0.528655
T2D	Activated & resting CD4 regulatory T cell %CD4 regulatory T cell	152	-0.0266653	0.0410168	0.515623
T2D	Activated & resting CD4 regulatory T cell %CD4+ T cell	152	-0.0342677	0.0440964	0.437094
T2D	Activated & secreting CD4 regulatory T cell Absolute Count	152	-0.0134591	0.0405588	0.74001
T2D	Activated & secreting CD4 regulatory T cell %CD4 regulatory T cell	151	0.052347	0.0353776	0.138963
T2D	Activated & secreting CD4 regulatory T cell %CD4+ T cell	152	-0.00885986	0.0391418	0.820927
T2D	CD25++ CD4+ T cell Absolute Count	152	0.00229627	0.0402302	0.954483
T2D	CD25++ CD4+ T cell %CD4+ T cell	152	0.0195428	0.0395082	0.620846
T2D	CD25++ CD4+ T cell %T cell	152	-0.0158154	0.0397178	0.690488
T2D	CD25++ CD45RA+ CD4 not regulatory T cell Absolute Count	152	-0.0111192	0.0405391	0.783867
T2D	CD25++ CD45RA+ CD4 not regulatory T cell %CD4+ T cell	152	-0.0136565	0.0398017	0.731514
T2D	CD25++ CD45RA+ CD4 not regulatory T cell %T cell	152	-0.0319508	0.0397782	0.421845
T2D	CD25++ CD45RA- CD4 not regulatory T cell Absolute Count	152	0.0199245	0.0405913	0.623528
T2D	CD25++ CD45RA- CD4 not regulatory T cell %CD4+ T cell	152	0.0355892	0.0396555	0.369473
T2D	CD25++ CD45RA- CD4 not regulatory T cell %T cell	152	0.0108577	0.039632	0.784113
T2D	CD4 regulatory T cell Absolute Count	152	-0.0202702	0.0400192	0.612499
T2D	Hematopoietic Stem Cell Absolute Count	151	0.04387	0.0499679	0.379964
T2D	Immature Myeloid-Derived Suppressor Cells Absolute Count	151	0.0255587	0.0522314	0.624604
T2D	Immature Myeloid-Derived Suppressor Cells %CD33dim HLA DR- CD66b-	151	0.0420944	0.0511476	0.41051
T2D	CD33+ HLA DR+ Absolute Count	151	0.0208985	0.051093	0.682519
T2D	CD33+ HLA DR+ CD14- Absolute Count	151	0.0319464	0.0517516	0.537036
T2D	CD33+ HLA DR+ CD14- %CD33+ HLA DR+	151	0.039545	0.0528346	0.454178
T2D	CD33+ HLA DR+ CD14dim Absolute Count	151	0.00171079	0.051277	0.973385
T2D	CD33+ HLA DR+ CD14dim %CD33+ HLA DR+	150	-0.0292557	0.0517974	0.572203
T2D	CD33- HLA DR- Absolute Count	151	0.0198099	0.0520993	0.703772
T2D	CD33- HLA DR+ Absolute Count	151	0.0777697	0.0521373	0.135796
T2D	Granulocytic Myeloid-Derived Suppressor Cells Absolute Count	151	0.0199568	0.0489312	0.68338
T2D	CD33dim HLA DR+ CD11b+ Absolute Count	151	0.0238444	0.0508583	0.639184
T2D	CD33dim HLA DR+ CD11b+ %CD33dim HLA DR+	151	0.00152059	0.0527063	0.976984
T2D	CD33dim HLA DR+ CD11b- Absolute Count	151	0.0236019	0.0501754	0.638079
T2D	CD33dim HLA DR+ CD11b- %CD33dim HLA DR+	151	-0.00833841	0.0527396	0.874374
T2D	CD66b++ myeloid cell Absolute Count	151	-0.0268878	0.0514527	0.601272
T2D	Monocytic Myeloid-Derived Suppressor Cells Absolute Count	151	0.0629819	0.0518561	0.224537
T2D	CD33dim HLA DR- Absolute Count	151	0.0126727	0.056582	0.822781
T2D	Basophil Absolute Count	150	-0.00472659	0.055435	0.932052
T2D	Basophil %CD33dim HLA DR- CD66b-	151	-0.00351555	0.0540786	0.948167
T2D	CD45RA- CD4+ T cell Absolute Count	152	0.027404	0.0429409	0.523358
T2D	CD45RA- CD4+ T cell %CD4+ T cell	152	0.0440175	0.0370589	0.234924
T2D	CD45RA- CD4+ T cell %T cell	152	-0.00282108	0.0377177	0.940378
T2D	Central Memory CD4+ T cell Absolute Count	152	0.00832	0.0416533	0.841681
T2D	Central Memory CD4+ T cell %CD4+ T cell	152	0.0165217	0.0398141	0.678164
T2D	Central Memory CD4+ T cell %T cell	152	-0.0210568	0.0405183	0.603282
T2D	Naive CD4+ T cell Absolute Count	152	-0.0255148	0.0372716	0.49362
T2D	Naive CD4+ T cell %CD4+ T cell	151	-0.0281303	0.0364263	0.439964
T2D	Effector Memory CD4+ T cell Absolute Count	152	0.0319023	0.0405976	0.431974
T2D	Effector Memory CD4+ T cell %CD4+ T cell	152	0.0385131	0.0375642	0.30524
T2D	Effector Memory CD4+ T cell %T cell	152	0.00325469	0.0367597	0.929448
T2D	Terminally Differentiated CD4+ T cell Absolute Count	152	-0.0261256	0.0400585	0.514281
T2D	Terminally Differentiated CD4+ T cell %CD4+ T cell	152	-0.036575	0.0384799	0.341861
T2D	Terminally Differentiated CD4+ T cell %T cell	152	-0.0518992	0.0382219	0.174515
T2D	Central Memory CD8+ T cell Absolute Count	152	0.0112493	0.0385131	0.770219
T2D	Central Memory CD8+ T cell %CD8+ T cell	152	-0.0477504	0.0386993	0.217246
T2D	Central Memory CD8+ T cell %T cell	152	-0.0186681	0.0381342	0.624462
T2D	Naive CD8+ T cell Absolute Count	152	0.0248943	0.0266277	0.349839
T2D	Naive CD8+ T cell %CD8+ T cell	152	-0.0196477	0.0291535	0.500351
T2D	Naive CD8+ T cell %T cell	152	0.00613778	0.0265452	0.817144
T2D	Effector Memory CD8+ T cell Absolute Count	152	0.0773037	0.0404892	0.0562309
T2D	Effector Memory CD8+ T cell %CD8+ T cell	152	0.0193897	0.0334451	0.562085
T2D	Effector Memory CD8+ T cell %T cell	152	0.0604103	0.0384127	0.115797
T2D	Terminally Differentiated CD8+ T cell Absolute Count	152	0.0481612	0.0427164	0.259546
T2D	Terminally Differentiated CD8+ T cell %CD8+ T cell	152	0.0177896	0.0399174	0.655842
T2D	Terminally Differentiated CD8+ T cell %T cell	152	0.0408821	0.0408398	0.31681
T2D	CD45RA+ CD8+ T cell Absolute Count	152	0.0537937	0.0371598	0.14772
T2D	CD45RA+ CD8+ T cell %CD8+ T cell	152	-0.00865297	0.0335592	0.796529
T2D	CD45RA+ CD8+ T cell %T cell	152	0.0416005	0.0347914	0.231809
T2D	Central Memory CD4-CD8- T cell Absolute Count	152	-0.0118049	0.0332476	0.722543
T2D	Central Memory CD4-CD8- T cell %CD4-CD8- T cell	152	-0.0311789	0.036082	0.387527
T2D	Central Memory CD4-CD8- T cell %T cell	152	-0.0315219	0.0339317	0.3529
T2D	Naive CD4-CD8- T cell Absolute Count	152	-0.0401876	0.0315427	0.202639
T2D	Naive CD4-CD8- T cell %CD4-CD8- T cell	152	-0.063501	0.0352579	0.0716958
T2D	Naive CD4-CD8- T cell %T cell	152	-0.0648189	0.0321481	0.0437731
T2D	Effector Memory CD4-CD8- T cell Absolute Count	151	0.0174722	0.0376584	0.642674
T2D	Effector Memory CD4-CD8- T cell %CD4-CD8- T cell	152	0.0554216	0.0411996	0.178561
T2D	Effector Memory CD4-CD8- T cell %T cell	151	0.00307888	0.037974	0.93538
T2D	Terminally Differentiated CD4-CD8- T cell Absolute Count	152	-0.030883	0.0401948	0.44229
T2D	Terminally Differentiated CD4-CD8- T cell %CD4-CD8- T cell	151	-0.0489189	0.0400675	0.222119
T2D	Terminally Differentiated CD4-CD8- T cell %T cell	152	-0.0444319	0.0413296	0.282347
T2D	Naive CD4+ T cell %T cell	151	-0.0428692	0.0380704	0.260144
T2D	Transitional B cell %B cell	151	-0.0280109	0.038278	0.464307
T2D	Transitional B cell Absolute Count	151	0.00201457	0.0379533	0.957668
T2D	Transitional B cell %lymphocyte	151	-0.00496349	0.0378061	0.895547
T2D	CD14- CD16+ monocyte Absolute Count	151	-0.0163626	0.0384411	0.67036
T2D	CD14+ CD16+ monocyte Absolute Count	151	0.0387427	0.0384388	0.3135
T2D	CD14- CD16- Absolute Count	151	-0.0387336	0.0415835	0.351613
T2D	CD14+ CD16- monocyte Absolute Count	151	0.0108697	0.0376565	0.772846
T2D	Monocyte Absolute Count	151	0.006807	0.0376764	0.856626
T2D	CD14- CD16+ monocyte %monocyte	150	-0.0342139	0.038131	0.369573
T2D	CD14+ CD16+ monocyte %monocyte	151	0.0540651	0.0388949	0.164519
T2D	CD14+ CD16- monocyte %monocyte	151	0.00269598	0.0394929	0.945575
T2D	CD16+ monocyte %monocyte	151	-0.00624151	0.0401434	0.876443
T2D	T/B cell	152	-0.0494598	0.0386976	0.20121
T2D	CD4+/CD8+ T cell	152	-0.0638711	0.0389431	0.100982
T2D	CD4+ T cell Absolute Count	152	-0.00141509	0.0394688	0.971399
T2D	CD4+ T cell %T cell	152	-0.0441479	0.0382799	0.248791
T2D	CD8+ T cell Absolute Count	152	0.0684772	0.0400883	0.0876069
T2D	CD8+ T cell %T cell	152	0.0671868	0.0382508	0.079006
T2D	CD4+CD8+ T cell Absolute Count	152	0.0656959	0.0383305	0.0865412
T2D	CD4+CD8+ T cell %T cell	42	0.0617391	0.0780884	0.429159
T2D	CD8dim T cell Absolute Count	152	0.00945199	0.0374541	0.800761
T2D	CD8dim T cell %T cell	152	-0.0122865	0.0381756	0.747573
T2D	CD4-CD8- T cell Absolute Count	151	0.00366326	0.0365821	0.920235
T2D	CD4-CD8- T cell %T cell	152	-0.00627883	0.0380358	0.868883
T2D	Leukocyte Absolute Count	37	0.0864756	0.0944144	0.359711
T2D	Lymphocyte Absolute Count	152	0.049178	0.0410706	0.23115
T2D	Lymphocyte %leukocyte	152	-0.00333031	0.0386425	0.931321
T2D	T cell Absolute Count	151	0.0238295	0.0387595	0.538684
T2D	T cell %lymphocyte	152	-0.0498375	0.0379263	0.188826
T2D	T cell %leukocyte	152	-0.0173514	0.0375305	0.643847
T2D	CD4+ T cell %leukocyte	152	-0.0829286	0.0380186	0.0291637
T2D	CD8+ T cell %leukocyte	152	0.0484052	0.0382042	0.205151
T2D	CD4+CD8+ T cell %leukocyte	152	0.0435846	0.0380783	0.252372
T2D	CD4+ CD8dim T cell Absolute Count	152	0.0288055	0.0394999	0.465845
T2D	CD4+ CD8dim T cell %lymphocyte	152	0.017173	0.0380297	0.651581
T2D	CD4+ CD8dim T cell %leukocyte	152	0.0135849	0.0381726	0.72193
T2D	CD8dim T cell %leukocyte	152	-0.0180065	0.0386778	0.641537
T2D	CD4-CD8- T cell %leukocyte	152	-0.0145945	0.0378722	0.69997
T2D	CD8+ and CD8dim T cell %leukocyte	152	0.0370438	0.0381918	0.332075
T2D	TCRgd T cell Absolute Count	152	-0.00091193	0.0377912	0.980748
T2D	TCRgd T cell %T cell	152	-0.0216813	0.0387485	0.575794
T2D	TCRgd T cell %lymphocyte	152	-0.0282637	0.0385973	0.464003
T2D	HLA DR+ T cell Absolute Count	152	0.00408888	0.0376743	0.913573
T2D	HLA DR+ T cell%T cell	152	-0.016904	0.0354242	0.633228
T2D	HLA DR+ T cell%lymphocyte	152	-0.0272626	0.0363698	0.4535
T2D	Natural Killer T Absolute Count	151	0.0123106	0.0389873	0.752186
T2D	Natural Killer T %T cell	150	0.00941185	0.0392811	0.810638
T2D	Natural Killer T %lymphocyte	151	0.00901807	0.0394359	0.81912
T2D	HLA DR+ CD4+ T cell Absolute Count	152	-0.00912797	0.0375761	0.808068
T2D	HLA DR+ CD4+ T cell %T cell	152	-0.0370738	0.0336165	0.270095
T2D	HLA DR+ CD4+ T cell %lymphocyte	152	-0.0454786	0.0345823	0.188482
T2D	HLA DR+ CD8+ T cell Absolute Count	152	0.0135353	0.0387382	0.726785
T2D	HLA DR+ CD8+ T cell %T cell	152	0.00247498	0.0367616	0.946323
T2D	HLA DR+ CD8+ T cell %lymphocyte	152	-0.00411471	0.0372925	0.912143
T2D	CD8+ Natural Killer T Absolute Count	151	0.0199311	0.0387129	0.606662
T2D	CD8+ Natural Killer T %T cell	152	0.0164314	0.0381139	0.666386
T2D	CD8+ Natural Killer T %lymphocyte	152	0.0126424	0.0383447	0.741624
T2D	CD8dim Natural Killer T Absolute Count	152	-0.0158347	0.0382103	0.678574
T2D	CD8dim Natural Killer T %T cell	152	-0.0354417	0.0384758	0.356976
T2D	CD8dim Natural Killer T %lymphocyte	152	-0.0367967	0.0383077	0.336776
T2D	CD4-CD8- Natural Killer T Absolute Count	34	0.163004	0.0886948	0.0660906
T2D	CD4-CD8- Natural Killer T %T cell	152	-0.00287996	0.0407147	0.943609
T2D	CD4-CD8- Natural Killer T %lymphocyte	152	-0.00597732	0.0406107	0.882985
T2D	CD3- lymphocyte Absolute Count	152	0.0684289	0.0397236	0.0849562
T2D	CD3- lymphocyte %lymphocyte	68	0.0107128	0.063819	0.866691
T2D	CD3- lymphocyte %leukocyte	152	0.0375665	0.0391829	0.337686
T2D	B cell Absolute Count	152	0.0598231	0.0396973	0.131815
T2D	B cell %CD3- lymphocyte	152	0.00883509	0.0371986	0.81226
T2D	B cell %lymphocyte	152	0.0520597	0.0384522	0.175775
T2D	Natural Killer Absolute Count	152	0.0299038	0.0385387	0.437783
T2D	Natural Killer %CD3- lymphocyte	152	-0.0134774	0.0385954	0.726942
T2D	Natural Killer %lymphocyte	152	0.0101912	0.0379044	0.788032
T2D	HLA DR+ Natural Killer Absolute Count	152	0.0151856	0.0400469	0.704544
T2D	HLA DR+ Natural Killer %Natural Killer	152	-0.00817629	0.0394767	0.835919
T2D	HLA DR+ Natural Killer %CD3- lymphocyte	152	-0.00765091	0.0389075	0.844106
T2D	Granulocyte Absolute Count	152	0.0530179	0.0389993	0.174002
T2D	Granulocyte %leukocyte	152	0.0135896	0.0390241	0.727663
T2D	CD28- CD4-CD8- T cell %CD4-CD8- T cell	152	-0.0249267	0.0412392	0.54555
T2D	CD28- CD4-CD8- T cell Absolute Count	152	-0.00360699	0.0409037	0.929732
T2D	CD28+ CD4-CD8- T cell %T cell	152	0.0270259	0.0369979	0.465103
T2D	CD28+ CD4-CD8- T cell %CD4-CD8- T cell	152	0.0249267	0.0412392	0.54555
T2D	CD28+ CD4-CD8- T cell Absolute Count	152	0.0435782	0.0356291	0.221289
T2D	CD39+ CD4+ T cell %T cell	152	-0.0331988	0.0384951	0.38846
T2D	CD39+ CD4+ T cell %CD4+ T cell	152	-0.0185624	0.0385002	0.629709
T2D	CD39+ CD4+ T cell Absolute Count	152	-0.0359483	0.0408892	0.379312
T2D	CD28- CD8dim T cell %T cell	152	0.00564503	0.0397183	0.88698
T2D	CD28- CD8dim T cell %CD8dim T cell	152	-0.0145676	0.0386144	0.705982
T2D	CD28- CD8dim T cell Absolute Count	152	0.0105496	0.0398968	0.791455
T2D	CD28+ CD45RA+ CD8dim T cell %T cell	152	0.0121474	0.0368027	0.741348
T2D	CD28+ CD45RA+ CD8dim T cell %CD8dim T cell	151	0.00278642	0.0412575	0.946154
T2D	CD28+ CD45RA+ CD8dim T cell Absolute Count	152	0.0272308	0.0346286	0.431654
T2D	CD28+ CD45RA- CD8dim T cell %T cell	152	0.0416274	0.0370077	0.260661
T2D	CD28+ CD45RA- CD8dim T cell %CD8dim T cell	152	0.0191127	0.0392657	0.626433
T2D	CD28+ CD45RA- CD8dim T cell Absolute Count	152	0.0574794	0.0368661	0.118964
T2D	CD39+ CD8+ T cell %T cell	152	-0.0360595	0.0400071	0.367413
T2D	CD39+ CD8+ T cell %CD8+ T cell	152	-0.0522797	0.0401243	0.192594
T2D	CD39+ CD8+ T cell Absolute Count	152	-0.0291231	0.0407402	0.474703
T2D	CD28- CD127- CD25++ CD8+ T cell %T cell	152	-0.0251901	0.0439841	0.566843
T2D	CD28- CD127- CD25++ CD8+ T cell %CD8+ T cell	152	-0.040563	0.0434223	0.350226
T2D	CD28- CD127- CD25++ CD8+ T cell Absolute Count	151	-0.0181499	0.0411149	0.658891
T2D	CD28- CD25++ CD8+ T cell %T cell	32	-0.0342271	0.0921188	0.710225
T2D	CD28- CD25++ CD8+ T cell %CD8+ T cell	151	-0.0471878	0.0374966	0.208227
T2D	CD28- CD25++ CD8+ T cell Absolute Count	151	-0.00812607	0.0371445	0.82683
T2D	CD25++ CD8+ T cell %T cell	152	-0.0169014	0.0410774	0.680741
T2D	CD25++ CD8+ T cell %CD8+ T cell	152	-0.0472431	0.0402085	0.240014
T2D	CD25++ CD8+ T cell Absolute Count	152	0.00371916	0.0410676	0.927841
T2D	CD127- CD8+ T cell %T cell	152	0.0602202	0.0396699	0.129006
T2D	CD127- CD8+ T cell %CD8+ T cell	152	0.0158997	0.03981	0.689606
T2D	CD127- CD8+ T cell Absolute Count	152	0.0669986	0.0404159	0.0973722
T2D	CD28- CD8+ T cell %T cell	152	0.0469888	0.0383215	0.220133
T2D	CD28- CD8+ T cell %CD8+ T cell	152	0.0221509	0.0354035	0.531531
T2D	CD28- CD8+ T cell Absolute Count	152	0.0542056	0.0393159	0.167981
T2D	CD28+ CD45RA+ CD8+ T cell %T cell	152	0.0180372	0.0274051	0.51043
T2D	CD28+ CD45RA+ CD8+ T cell %CD8+ T cell	152	-0.0119492	0.0295895	0.686336
T2D	CD28+ CD45RA+ CD8+ T cell Absolute Count	152	0.0339907	0.0288253	0.238319
T2D	CD28+ CD45RA- CD8+ T cell %T cell	152	0.050208	0.0397628	0.206701
T2D	CD28+ CD45RA- CD8+ T cell %CD8+ T cell	152	-0.00174267	0.0391234	0.964472
T2D	CD28+ CD45RA- CD8+ T cell Absolute Count	152	0.0653001	0.0409885	0.11113
T2D	CD28- CD4-CD8- T cell %T cell	152	-0.0143646	0.0410561	0.726431
T2D	CD45RA- CD28- CD8+ T cell Absolute Count	152	3.19299	4.27488	0.455112
T2D	CD45RA- CD28- CD8+ T cell %CD8+ T cell	152	-0.336372	0.47175	0.475827
T2D	CD45RA- CD28- CD8+ T cell %T cell	152	0.0805851	0.195374	0.679998
T2D	CD45RA+ CD28- CD8+ T cell Absolute Count	152	8.80166	5.61115	0.11674
T2D	CD45RA+ CD28- CD8+ T cell %CD8+ T cell	152	0.562006	0.543202	0.300847
T2D	CD45RA+ CD28- CD8+ T cell %T cell	152	0.405166	0.23406	0.0834451
T2D	BAFF-R on CD20- CD38- B cell	151	-0.025845	0.0383256	0.500087
T2D	BAFF-R on CD24+ CD27+ B cell	151	0.06251	0.0387906	0.107077
T2D	BAFF-R on IgD+ CD24+ B cell	151	0.0625705	0.0387832	0.106671
T2D	BAFF-R on IgD+ CD24- B cell	151	0.0650957	0.0387304	0.0928138
T2D	BAFF-R on IgD+ CD38- B cell	151	0.0595478	0.0387073	0.123948
T2D	BAFF-R on IgD+ CD38- naive B cell	151	0.0666392	0.0528406	0.20726
T2D	BAFF-R on IgD+ CD38- unswitched memory B cell	151	0.0641651	0.0529082	0.22522
T2D	BAFF-R on IgD+ CD38+ B cell	151	0.0394041	0.0388181	0.31006
T2D	BAFF-R on IgD+ CD38dim B cell	151	0.0698136	0.0387548	0.0716369
T2D	BAFF-R on IgD- CD24- B cell	151	0.0551661	0.0386859	0.153868
T2D	BAFF-R on IgD- CD27- B cell	151	0.0567365	0.038587	0.141466
T2D	BAFF-R on IgD- CD38- B cell	151	0.0564231	0.0387131	0.144988
T2D	BAFF-R on IgD- CD38+ B cell	151	0.00785254	0.039479	0.842338
T2D	BAFF-R on IgD- CD38dim B cell	36	0.0605243	0.0878415	0.490813
T2D	BAFF-R on memory B cell	151	0.0687942	0.0387447	0.075803
T2D	BAFF-R on naive-mature B cell	151	0.0672214	0.0388156	0.0833067
T2D	BAFF-R on unswitched memory B cell	151	0.0544508	0.0387549	0.16002
T2D	BAFF-R on switched memory B cell	151	0.0629725	0.0388362	0.104913
T2D	BAFF-R on IgD+ B cell	151	0.0621204	0.0387378	0.108799
T2D	BAFF-R on transitional B cell	151	0.0338242	0.0388343	0.383761
T2D	CD19 on CD20- B cell	151	-0.0211608	0.0374821	0.572374
T2D	CD19 on CD20- CD38- B cell	151	-0.00712562	0.0375011	0.849301
T2D	CD19 on CD24+ CD27+ B cell	151	-0.0179118	0.0379607	0.637033
T2D	CD19 on IgD+ CD24+ B cell	151	-0.0353346	0.038098	0.353684
T2D	CD19 on IgD+ CD24- B cell	151	-0.0292776	0.037753	0.438042
T2D	CD19 on IgD+ CD38- B cell	151	-0.0337804	0.0378308	0.371893
T2D	CD19 on IgD+ CD38- naive B cell	151	-0.00734813	0.0516312	0.886828
T2D	CD19 on IgD+ CD38- unswitched memory B cell	151	-0.0625334	0.0518643	0.227929
T2D	CD19 on IgD+ CD38+ B cell	151	-0.0212091	0.0394334	0.590684
T2D	CD19 on IgD+ CD38dim B cell	150	-0.0234613	0.038072	0.53774
T2D	CD19 on IgD- CD24- B cell	151	0.00602468	0.0379679	0.873922
T2D	CD19 on IgD- CD27- B cell	151	-0.00383354	0.0379629	0.919565
T2D	CD19 on IgD- CD38- B cell	151	-0.0504128	0.0379867	0.184471
T2D	CD19 on IgD- CD38+ B cell	151	-0.00831477	0.038078	0.827148
T2D	CD19 on IgD- CD38dim B cell	151	0.0190976	0.0378461	0.613832
T2D	CD19 on memory B cell	151	-0.0219262	0.0380162	0.564102
T2D	CD19 on naive-mature B cell	151	-0.0186787	0.0377422	0.620669
T2D	CD19 on unswitched memory B cell	151	-0.045236	0.0379661	0.233464
T2D	CD19 on Plasma Blast-Plasma Cell	151	-0.0305229	0.0377365	0.418606
T2D	CD19 on switched memory B cell	151	-0.0158107	0.0380469	0.677732
T2D	CD19 on IgD+ B cell	151	-0.0253911	0.0378717	0.502571
T2D	CD19 on transitional B cell	151	-0.0282235	0.0412265	0.493599
T2D	CD20 on B cell	151	0.0307359	0.038057	0.419305
T2D	CD20 on CD20- CD38- B cell	151	-0.0284791	0.0377226	0.450272
T2D	CD20 on CD24+ CD27+ B cell	151	0.0128308	0.0378925	0.734903
T2D	CD20 on IgD+ CD24+ B cell	151	-0.00438184	0.0378121	0.907744
T2D	CD20 on IgD+ CD24- B cell	151	0.0254675	0.0379946	0.502671
T2D	CD20 on IgD+ CD38- B cell	151	0.0118496	0.0377861	0.753828
T2D	CD20 on IgD+ CD38- naive B cell	151	0.0719269	0.0526327	0.171756
T2D	CD20 on IgD+ CD38- unswitched memory B cell	151	0.00851551	0.0566061	0.880422
T2D	CD20 on IgD+ CD38+ B cell	151	0.0474151	0.039762	0.233076
T2D	CD20 on IgD+ CD38dim B cell	151	0.0425207	0.0387789	0.272864
T2D	CD20 on IgD- CD24- B cell	151	0.0238337	0.0381775	0.53244
T2D	CD20 on IgD- CD27- B cell	135	-0.000689517	0.0409313	0.98656
T2D	CD20 on IgD- CD38- B cell	151	0.0011255	0.0379882	0.976364
T2D	CD20 on IgD- CD38+ B cell	151	0.0316751	0.0380102	0.404658
T2D	CD20 on IgD- CD38dim B cell	151	0.0482018	0.0409249	0.238872
T2D	CD20 on memory B cell	151	0.0128716	0.0378455	0.733774
T2D	CD20 on naive-mature B cell	151	0.0280828	0.0380066	0.459972
T2D	CD20 on unswitched memory B cell	151	0.0120009	0.0379215	0.751648
T2D	CD20 on switched memory B cell	151	0.0388331	0.0408171	0.341405
T2D	CD20 on IgD+ B cell	151	0.0239146	0.0380016	0.529149
T2D	CD20 on transitional B cell	151	0.0164052	0.0381897	0.667508
T2D	CD24 on CD24+ CD27+ B cell	32	0.0334247	0.0887917	0.70659
T2D	CD24 on IgD+ CD24+ B cell	151	-0.0505489	0.037908	0.18238
T2D	CD24 on IgD+ CD38- B cell	151	0.0437454	0.0391744	0.26413
T2D	CD24 on IgD+ CD38- unswitched memory B cell	151	-0.0513731	0.0534139	0.336154
T2D	CD24 on IgD+ CD38+ B cell	151	-0.0237832	0.0380676	0.532127
T2D	CD24 on IgD- CD38- B cell	151	0.0203886	0.0385695	0.597069
T2D	CD24 on IgD- CD38dim B cell	33	-0.00471579	0.0888245	0.957659
T2D	CD24 on memory B cell	151	-0.0248565	0.0380136	0.513186
T2D	CD24 on unswitched memory B cell	151	-0.00648898	0.0381018	0.864769
T2D	CD24 on switched memory B cell	151	0.00465591	0.0384809	0.903697
T2D	CD24 on transitional B cell	151	-0.0447099	0.0378011	0.236901
T2D	CD25 on B cell	151	-0.0197188	0.0407227	0.628229
T2D	CD25 on CD20- CD38- B cell	151	0.0174242	0.0380199	0.646744
T2D	CD25 on CD24+ CD27+ B cell	151	-0.0628094	0.0400017	0.116376
T2D	CD25 on IgD+ CD24+ B cell	151	-0.024716	0.0390619	0.526904
T2D	CD25 on IgD+ CD24- B cell	151	-0.03269	0.0421397	0.437894
T2D	CD25 on IgD+ CD38- B cell	151	0.000227414	0.0439673	0.995873
T2D	CD25 on IgD+ CD38- naive B cell	151	-0.0169391	0.0565762	0.764632
T2D	CD25 on IgD+ CD38- unswitched memory B cell	151	-0.0133757	0.0549354	0.807634
T2D	CD25 on IgD+ CD38+ B cell	150	-0.0536645	0.0385007	0.16336
T2D	CD25 on IgD+ CD38dim B cell	151	-0.020561	0.0394617	0.60234
T2D	CD25 on IgD- CD24- B cell	151	-0.0257313	0.0394075	0.513785
T2D	CD25 on IgD- CD27- B cell	151	-0.0197924	0.0378725	0.601249
T2D	CD25 on IgD- CD38- B cell	151	-0.0349213	0.0382215	0.360898
T2D	CD25 on IgD- CD38+ B cell	151	-0.00510584	0.0404892	0.89965
T2D	CD25 on IgD- CD38dim B cell	151	-0.086198	0.0374415	0.0213237
T2D	CD25 on memory B cell	151	-0.0507224	0.040369	0.208946
T2D	CD25 on naive-mature B cell	151	-0.0520051	0.0407594	0.20199
T2D	CD25 on unswitched memory B cell	151	-0.0175507	0.0398185	0.659382
T2D	CD25 on switched memory B cell	151	-0.0706889	0.0379912	0.0627914
T2D	CD25 on IgD+ B cell	151	-0.00782445	0.0404738	0.846707
T2D	CD25 on transitional B cell	151	-0.0389382	0.0397533	0.327335
T2D	CD27 on CD20- B cell	151	0.018366	0.0401553	0.647402
T2D	CD27 on CD20- CD38- B cell	151	-0.0320509	0.0370623	0.387157
T2D	CD27 on CD24+ CD27+ B cell	151	-0.0175771	0.0420016	0.675591
T2D	CD27 on T cell	151	-0.0391895	0.0490602	0.424404
T2D	CD27 on IgD+ CD24+ B cell	151	-0.00838286	0.0428399	0.844862
T2D	CD27 on IgD+ CD38- unswitched memory B cell	151	-0.0892056	0.0559405	0.11079
T2D	CD27 on IgD- CD38- B cell	151	0.00171133	0.0388021	0.964821
T2D	CD27 on IgD- CD38+ B cell	151	0.00252951	0.038287	0.947324
T2D	CD27 on IgD- CD38dim B cell	151	-0.0108643	0.0385344	0.777991
T2D	CD27 on memory B cell	151	0.00506302	0.0400771	0.899469
T2D	CD27 on unswitched memory B cell	151	-0.0581442	0.0437871	0.184217
T2D	CD27 on Plasma Blast-Plasma Cell	151	-0.0160362	0.0385942	0.677769
T2D	CD27 on switched memory B cell	151	-0.0133671	0.0402154	0.739596
T2D	CD38 on CD20- B cell	151	0.0032528	0.0385985	0.93284
T2D	CD38 on CD3- CD19-	151	0.067486	0.0519271	0.193728
T2D	CD38 on IgD+ CD24- B cell	151	0.0219129	0.0389582	0.573794
T2D	CD38 on IgD+ CD38+ B cell	151	0.0456271	0.0380699	0.23072
T2D	CD38 on IgD+ CD38dim B cell	151	0.0159227	0.0386898	0.680671
T2D	CD38 on IgD- CD38+ B cell	151	-0.00385277	0.0379889	0.919218
T2D	CD38 on IgD- CD38dim B cell	151	-0.0198756	0.0375183	0.596281
T2D	CD38 on naive-mature B cell	150	0.0308837	0.0382949	0.419972
T2D	CD38 on Plasma Blast-Plasma Cell	151	-0.0188	0.0367794	0.609242
T2D	CD38 on IgD+ B cell	151	-0.00406492	0.0385037	0.915922
T2D	CD38 on transitional B cell	151	-0.0063275	0.0423103	0.88112
T2D	IgD on IgD+ CD24+ B cell	151	0.0052498	0.0385251	0.891608
T2D	IgD on IgD+ CD24- B cell	151	0.0371911	0.0390478	0.340868
T2D	IgD on IgD+ CD38- B cell	151	0.0176216	0.0385489	0.647582
T2D	IgD on IgD+ CD38- unswitched memory B cell	151	0.0352115	0.0548559	0.520944
T2D	IgD on IgD+ CD38+ B cell	151	0.0497905	0.0384685	0.195556
T2D	IgD on IgD+ CD38dim B cell	151	0.0489843	0.0387256	0.205905
T2D	IgD on unswitched memory B cell	151	-0.0147052	0.0398401	0.71205
T2D	IgD on IgD+ B cell	151	0.0185802	0.0387876	0.631922
T2D	IgD on transitional B cell	151	0.0287489	0.038344	0.453397
T2D	BAFF-R on B cell	151	0.0645256	0.0387774	0.0961119
T2D	BAFF-R on CD20- B cell	142	-0.0164297	0.0401394	0.682308
T2D	CD62L on CD62L+ myeloid Dendritic Cell	152	-0.0157622	0.0402617	0.695433
T2D	CD62L on CD62L+ plasmacytoid Dendritic Cell	152	-0.0457156	0.0401191	0.254496
T2D	CD62L on CD62L+ Dendritic Cell	152	-0.0127915	0.0402368	0.750556
T2D	CD62L on monocyte	146	0.0185867	0.0431299	0.666506
T2D	CD62L on granulocyte	152	-0.0394227	0.0411648	0.338224
T2D	CD66b on CD66b++ myeloid cell	151	0.00248053	0.0579642	0.965866
T2D	CD66b on Granulocytic Myeloid-Derived Suppressor Cells	151	0.065517	0.0622162	0.292317
T2D	CD3 on naive CD8+ T cell	152	-0.0519172	0.0425034	0.221903
T2D	CD3 on Effector Memory CD8+ T cell	152	0.0197786	0.0445021	0.656723
T2D	CD3 on Terminally Differentiated CD8+ T cell	152	-0.00580515	0.0493442	0.906348
T2D	CD3 on Central Memory CD4+ T cell	140	-0.000554112	0.0479216	0.990774
T2D	CD3 on Naive CD4+ T cell	152	-0.0556615	0.0420746	0.18586
T2D	CD3 on Effector Memory CD4+ T cell	152	0.0292645	0.0430951	0.497095
T2D	CD3 on Terminally Differentiated CD4+ T cell	152	0.0204135	0.0421969	0.628551
T2D	CD3 on CD45RA- CD4+ T cell	152	-0.00660096	0.0421457	0.875542
T2D	CD3 on Central Memory CD8+ T cell	152	-0.0094749	0.0441033	0.829897
T2D	CD3 on HLA DR+ T cell	152	-0.0227205	0.0412795	0.58204
T2D	CD3 on Natural Killer T	152	-0.0182028	0.0432501	0.673848
T2D	CD3 on HLA DR+ CD4+ T cell	152	0.000178812	0.041474	0.99656
T2D	CD3 on HLA DR+ CD8+ T cell	152	0.0104198	0.0425943	0.806743
T2D	CD3 on T cell	152	-0.0574159	0.0419993	0.171604
T2D	CD3 on CD39+ resting CD4 regulatory T cell	151	0.0021348	0.0431668	0.960557
T2D	CD3 on activated CD4 regulatory T cell	152	0.00807076	0.0421403	0.848117
T2D	CD3 on CD39+ activated CD4 regulatory T cell	152	0.0152342	0.0417812	0.715397
T2D	CD3 on secreting CD4 regulatory T cell	152	-0.00252238	0.0423452	0.9525
T2D	CD3 on CD39+ secreting CD4 regulatory T cell	152	-0.00137514	0.0421003	0.973943
T2D	CD3 on activated & secreting CD4 regulatory T cell	152	0.012576	0.0422556	0.765995
T2D	CD3 on CD45RA+ CD4+ T cell	152	-0.0440051	0.0420922	0.295817
T2D	CD3 on CD8+ T cell	152	-0.00334996	0.0417328	0.936021
T2D	CD3 on CD39+ CD4+ T cell	152	0.00241541	0.042279	0.954441
T2D	CD3 on CD28+ CD4+ T cell	152	-0.0373466	0.0416515	0.369909
T2D	CD3 on CD28+ CD4-CD8- T cell	151	0.0212864	0.0422073	0.61403
T2D	CD3 on CD28+ CD45RA- CD8+ T cell	152	0.0144882	0.0425388	0.733413
T2D	CD3 on CD28+ CD45RA+ CD8+ T cell	152	-0.0583591	0.0420491	0.165173
T2D	CD3 on CD28- CD8+ T cell	152	0.00140246	0.0449682	0.97512
T2D	CD3 on CD39+ CD8+ T cell	152	0.0253858	0.0414869	0.540604
T2D	CD3 on CD4+ T cell	152	-0.0319177	0.0414101	0.440843
T2D	CD3 on CD4 regulatory T cell	34	-0.0497687	0.0996116	0.617337
T2D	CD3 on resting CD4 regulatory T cell	152	-0.0287845	0.0427182	0.500424
T2D	CD34 on Hematopoietic Stem Cell	151	0.0594841	0.0566498	0.293703
T2D	HVEM on T cell	152	-0.113467	0.0642066	0.0771906
T2D	HVEM on naive CD8+ T cell	151	-0.00177446	0.0621495	0.977222
T2D	HVEM on Effector Memory CD8+ T cell	152	0.0187119	0.062677	0.765287
T2D	HVEM on Terminally Differentiated CD8+ T cell	152	-0.0582777	0.0669401	0.383976
T2D	HVEM on CD4+ T cell	152	-0.070244	0.0633653	0.267621
T2D	HVEM on Central Memory CD4+ T cell	152	-0.0134009	0.0617607	0.828223
T2D	HVEM on naive CD4+ T cell	152	-0.0376355	0.0669242	0.573871
T2D	HVEM on Effector Memory CD4+ T cell	152	-0.0902236	0.0621198	0.146387
T2D	HVEM on Terminally Differentiated CD4+ T cell	152	-0.000607359	0.066065	0.992665
T2D	HVEM on CD45RA- CD4+ T cell	152	-0.0624944	0.0625148	0.317469
T2D	HVEM on CD8+ T cell	152	-0.0819769	0.0634525	0.196377
T2D	HVEM on Central Memory CD8+ T cell	152	0.0592088	0.0644795	0.358484
T2D	CD16-CD56 on Natural Killer T	152	-0.0264127	0.0413952	0.523434
T2D	CD16-CD56 on Natural Killer	152	-0.0374322	0.0417823	0.370313
T2D	CD16-CD56 on HLA DR+ Natural Killer	152	-0.0415088	0.0447579	0.353715
T2D	CD28 on CD39+ activated CD4 regulatory T cell	152	-0.0569957	0.0404436	0.158757
T2D	CD28 on secreting CD4 regulatory T cell	151	-0.0218411	0.0418565	0.601804
T2D	CD28 on CD39+ secreting CD4 regulatory T cell	151	-0.0277396	0.0420954	0.509916
T2D	CD28 on activated & secreting CD4 regulatory T cell	152	-0.0386166	0.0408377	0.344346
T2D	CD28 on CD45RA+ CD4+ T cell	145	-0.0378783	0.0434048	0.382839
T2D	CD28 on CD45RA- CD4 not regulatory T cell	152	-0.0490791	0.0434942	0.259149
T2D	CD28 on CD39+ CD4+ T cell	151	-0.0577396	0.0421164	0.170389
T2D	CD28 on CD28+ CD45RA- CD8+ T cell	152	-0.0650279	0.0422983	0.124204
T2D	CD28 on CD28+ CD4+ T cell	152	-0.0268322	0.0420924	0.523825
T2D	CD28 on CD28+ CD4-CD8- T cell	6	-0.280709	0.26808	0.295049
T2D	CD28 on CD28+ CD45RA+ CD8+ T cell	152	0.00590042	0.0468248	0.899724
T2D	CD28 on CD39+ CD8+ T cell	152	0.0308406	0.0434653	0.477986
T2D	CD28 on CD4+ T cell	152	-0.0207562	0.0421221	0.62218
T2D	CD28 on CD4 regulatory T cell	152	-0.0264333	0.0397855	0.506438
T2D	CD28 on resting CD4 regulatory T cell	34	-0.0349499	0.0976405	0.720385
T2D	CD28 on CD39+ resting CD4 regulatory T cell	152	0.0131175	0.0430047	0.760348
T2D	CD28 on activated CD4 regulatory T cell	152	-0.0291578	0.0402156	0.468429
T2D	CD86 on myeloid Dendritic Cell	152	-0.0752929	0.043051	0.0803039
T2D	CD86 on CD62L+ myeloid Dendritic Cell	152	-0.0681216	0.0427916	0.111398
T2D	CD86 on monocyte	152	-0.0581145	0.0435408	0.18197
T2D	CD86 on granulocyte	152	0.0554407	0.0451933	0.219918
T2D	CCR7 on naive CD4+ T cell	152	0.0194626	0.0423943	0.646172
T2D	CCR7 on naive CD8+ T cell	152	0.00935872	0.0435113	0.829699
T2D	CD45 on CD14+ monocyte	152	-0.0655577	0.0429125	0.126586
T2D	CD45 on B cell	152	0.047219	0.0421911	0.263068
T2D	CD45 on Natural Killer	151	-0.0322362	0.0417672	0.440229
T2D	CD45 on HLA DR+ Natural Killer	152	0.0261475	0.0415507	0.529158
T2D	CD45 on granulocyte	152	-0.0336942	0.0458354	0.46227
T2D	CD45 on lymphocyte	152	-0.0161019	0.0449441	0.720145
T2D	CD45 on T cell	152	-0.00200006	0.0420351	0.96205
T2D	CD45 on CD4+ T cell	152	-0.00797341	0.0403469	0.843341
T2D	CD45 on CD8+ T cell	152	-0.0145424	0.0392116	0.710735
T2D	CD45 on HLA DR+ T cell	152	-0.0424934	0.0471766	0.367731
T2D	CD45 on Natural Killer T	152	-0.0287523	0.0415067	0.488489
T2D	CD45 on HLA DR+ CD4+ T cell	152	0.000344544	0.0442743	0.993791
T2D	CD45 on HLA DR+ CD8+ T cell	152	-0.0545226	0.0408523	0.181998
T2D	CD127 on T cell	152	-0.0239832	0.0414771	0.563111
T2D	CD127 on CD45RA- CD4 not regulatory T cell	152	-0.00880173	0.0421925	0.834754
T2D	CD127 on CD28+ CD4+ T cell	152	-0.0182555	0.0423589	0.666488
T2D	CD127 on CD28+ CD4-CD8- T cell	152	-0.0154177	0.0416222	0.71107
T2D	CD127 on granulocyte	152	0.0811079	0.0428805	0.058559
T2D	CD127 on CD8+ T cell	152	-0.0449306	0.0399326	0.26052
T2D	CD127 on CD28+ CD45RA- CD8+ T cell	152	-0.0260218	0.042024	0.535776
T2D	CD127 on CD28+ CD45RA+ CD8+ T cell	149	-0.0413446	0.0430178	0.3365
T2D	CD127 on CD28- CD8+ T cell	152	-0.0130718	0.0439064	0.765916
T2D	CD127 on CD4+ T cell	33	-0.0649325	0.0983847	0.509263
T2D	CD127 on CD45RA+ CD4+ T cell	152	-0.0258049	0.0425552	0.544258
T2D	CD25 on CD45RA- CD4 not regulatory T cell	152	-0.0231413	0.0399635	0.562549
T2D	CD25 on CD45RA+ CD4 not regulatory T cell	152	-0.0118142	0.0402331	0.76903
T2D	CD25 on CD39+ CD4 regulatory T cell	152	-0.0105748	0.0387752	0.785067
T2D	CD25 on CD4 regulatory T cell	152	-0.0177076	0.0433741	0.683087
T2D	CD25 on resting CD4 regulatory T cell	151	-0.0678015	0.0453069	0.134524
T2D	CD25 on CD39+ resting CD4 regulatory T cell	152	-0.0101131	0.0414394	0.807197
T2D	CD25 on activated CD4 regulatory T cell	152	0.0111903	0.041989	0.78985
T2D	CD25 on CD39+ activated CD4 regulatory T cell	152	0.0136448	0.0395643	0.730188
T2D	CD25 on secreting CD4 regulatory T cell	152	-0.0280966	0.0451241	0.533514
T2D	CD25 on CD39+ secreting CD4 regulatory T cell	152	-0.0211494	0.0413993	0.609446
T2D	CD25 on activated & secreting CD4 regulatory T cell	152	-0.0106933	0.0431179	0.804134
T2D	CD123 on plasmacytoid Dendritic Cell	152	-0.0252349	0.0437951	0.564479
T2D	CD123 on CD62L+ plasmacytoid Dendritic Cell	152	-0.0241771	0.0438068	0.581015
T2D	CD33 on CD14+ monocyte	151	-0.0565082	0.057542	0.326083
T2D	CD33 on CD33+ HLA DR+ CD14dim	151	-0.043157	0.0594333	0.467751
T2D	CD33 on CD33dim HLA DR+ CD11b+	151	-0.0397449	0.0598155	0.506397
T2D	CD33 on CD33dim HLA DR+ CD11b-	151	-0.0330562	0.0583457	0.571015
T2D	CD33 on Granulocytic Myeloid-Derived Suppressor Cells	151	-0.0377568	0.0641042	0.555868
T2D	CD33 on CD66b++ myeloid cell	151	-0.0806855	0.0602502	0.180514
T2D	CD33 on Monocytic Myeloid-Derived Suppressor Cells	151	-0.0802181	0.0581526	0.167759
T2D	CD33 on CD33dim HLA DR-	151	-0.0317222	0.0573138	0.579933
T2D	CD33 on basophil	151	-0.0267714	0.0573757	0.640788
T2D	CD33 on Immature Myeloid-Derived Suppressor Cells	151	-0.0222485	0.0574277	0.698447
T2D	CD33 on CD33+ HLA DR+	151	-0.0505521	0.0599125	0.3988
T2D	CD33 on CD33+ HLA DR+ CD14-	151	-0.054015	0.0596988	0.365576
T2D	CD4 on monocyte	152	0.016631	0.0435852	0.702777
T2D	CD4 on HLA DR+ CD4+ T cell	151	-0.0113258	0.0412206	0.783501
T2D	CD25 on CD4+ T cell	152	-0.0029252	0.0419712	0.944436
T2D	CD25 on CD39+ CD4+ T cell	152	0.035696	0.0443169	0.420548
T2D	CD25 on CD28+ CD4+ T cell	34	-0.145329	0.096134	0.130601
T2D	FSC-A on myeloid Dendritic Cell	152	0.0323616	0.0428004	0.449585
T2D	FSC-A on plasmacytoid Dendritic Cell	152	3.9e-05	0.0436108	0.999287
T2D	FSC-A on monocyte	152	-0.00374806	0.0427435	0.930125
T2D	FSC-A on granulocyte	152	-0.00361757	0.0435148	0.933745
T2D	FSC-A on CD14+ monocyte	152	-0.0320752	0.0414392	0.438913
T2D	FSC-A on B cell	152	0.00193052	0.0411961	0.962623
T2D	FSC-A on Natural Killer	152	-0.0446104	0.0410944	0.277674
T2D	FSC-A on HLA DR+ Natural Killer	152	0.019284	0.0420171	0.646265
T2D	FSC-A on lymphocyte	152	-0.0232635	0.0380954	0.541422
T2D	FSC-A on T cell	152	-0.0199319	0.0383775	0.603508
T2D	FSC-A on CD4+ T cell	152	-0.0169517	0.0397026	0.669404
T2D	FSC-A on CD8+ T cell	152	-0.0333477	0.036164	0.356463
T2D	FSC-A on HLA DR+ T cell	152	-0.083022	0.0403692	0.0397277
T2D	FSC-A on Natural Killer T	152	0.00408119	0.040151	0.919038
T2D	FSC-A on HLA DR+ CD4+ T cell	152	-0.0706979	0.0399611	0.0768656
T2D	FSC-A on HLA DR+ CD8+ T cell	151	-0.10929	0.0401419	0.00647739
T2D	CD16 on CD14- CD16+ monocyte	151	0.0241184	0.0382972	0.528845
T2D	CD40 on CD14+ CD16- monocyte	150	0.0283203	0.0384834	0.461785
T2D	CD40 on CD14+ CD16+ monocyte	151	-0.0178818	0.0384395	0.641793
T2D	CCR2 on CD14- CD16+ monocyte	151	0.0120521	0.0403401	0.765121
T2D	CD14 on CD14+ CD16+ monocyte	151	-0.0155264	0.0399125	0.697268
T2D	HLA DR on CD14- CD16+ monocyte	151	-0.0171378	0.0383568	0.65502
T2D	CD40 on monocytes	151	0.0528913	0.0386254	0.170893
T2D	CD14 on CD14+ CD16- monocyte	151	-0.0168078	0.0398128	0.672901
T2D	CD64 on CD14+ CD16- monocyte	151	-0.0209752	0.0384459	0.585357
T2D	HLA DR on CD14+ CD16- monocyte	151	-0.0236707	0.0387652	0.541452
T2D	CD40 on CD14- CD16+ monocyte	151	0.00595211	0.0386391	0.877575
T2D	CD64 on CD14- CD16+ monocyte	151	-0.0158384	0.0382899	0.679134
T2D	HLA DR on CD14+ monocyte	151	-0.0188604	0.0388373	0.627232
T2D	CCR2 on CD14+ CD16+ monocyte	151	-0.054179	0.037579	0.149376
T2D	PDL-1 on CD14+ CD16- monocyte	151	-0.0250755	0.0393374	0.523833
T2D	CX3CR1 on CD14- CD16-	150	0.0058279	0.038149	0.878582
T2D	CX3CR1 on monocyte	151	-0.0193887	0.0386595	0.616001
T2D	CX3CR1 on CD14+ CD16+ monocyte	151	-0.00583737	0.0386398	0.879919
T2D	CX3CR1 on CD14+ CD16- monocyte	151	-0.0210118	0.0388951	0.589048
T2D	PDL-1 on CD14+ CD16+ monocyte	151	-0.0136492	0.0379012	0.718753
T2D	PDL-1 on CD14- CD16+ monocyte	151	0.0226706	0.038677	0.557773
T2D	PDL-1 on CD14- CD16-	150	0.0122008	0.0372481	0.743249
T2D	CD64 on CD14- CD16-	151	-0.0232534	0.0383732	0.544528
T2D	PDL-1 on monocyte	151	-0.0174543	0.0401113	0.663456
T2D	CCR2 on CD14- CD16-	151	-0.037635	0.0377024	0.318176
T2D	CCR2 on CD14+ CD16- monocyte	151	-0.0587135	0.0373835	0.116282
T2D	CD16 on CD14+ CD16+ monocyte	151	0.0369654	0.0386359	0.338687
T2D	CD64 on monocyte	151	-0.0053615	0.0386619	0.889706
T2D	HLA DR on CD14+ CD16+ monocyte	151	-0.017549	0.0398568	0.659718
T2D	CCR2 on monocyte	151	-0.0534029	0.0377907	0.15762
T2D	HLA DR on CD14- CD16-	151	-0.0455576	0.0410581	0.267176
T2D	HLA DR on monocyte	151	-0.0222552	0.0387208	0.565453
T2D	CD64 on CD14+ CD16+ monocyte	142	-0.00954773	0.0390674	0.806928
T2D	CX3CR1 on CD14- CD16+ monocyte	151	0.0397036	0.0377995	0.293547
T2D	CCR2 on myeloid Dendritic Cell	152	-0.00306539	0.0460602	0.946938
T2D	CCR2 on CD62L+ myeloid Dendritic Cell	151	-0.0440059	0.0432126	0.308507
T2D	CCR2 on plasmacytoid Dendritic Cell	152	0.00267921	0.0428705	0.950168
T2D	CCR2 on CD62L+ plasmacytoid Dendritic Cell	152	0.00172763	0.0428006	0.967802
T2D	CCR2 on monocyte	152	-0.031387	0.042932	0.464727
T2D	CCR2 on granulocyte	152	-0.00579061	0.0438114	0.894849
T2D	CD14 on Monocytic Myeloid-Derived Suppressor Cells	151	-0.0406263	0.0563483	0.470918
T2D	CD14 on CD33+ HLA DR+ CD14dim	150	-0.0512406	0.0563956	0.363565
T2D	CD14 on CD33dim HLA DR+ CD11b+	151	-0.0423156	0.0553411	0.44449
T2D	CD4 on CD4+ T cell	152	0.0126159	0.0427682	0.768007
T2D	CD4 on Central Memory CD4+ T cell	152	0.0211665	0.0426609	0.619783
T2D	CD4 on naive CD4+ T cell	152	0.0128625	0.0427822	0.76368
T2D	CD4 on Effector Memory CD4+ T cell	152	0.0135511	0.0422279	0.748284
T2D	CD4 on Terminally Differentiated CD4+ T cell	152	0.0122837	0.0426774	0.773479
T2D	CD4 on CD45RA+ CD4+ T cell	152	0.0180611	0.0426578	0.672007
T2D	CD19 on B cell	152	0.0681949	0.0421968	0.10607
T2D	CD39 on CD39+ CD8+ T cell	152	-0.0427041	0.042349	0.31327
T2D	CD39 on CD39+ activated CD4 regulatory T cell	152	-0.0355131	0.044373	0.423519
T2D	CD39 on CD39+ secreting CD4 regulatory T cell	152	-0.0618707	0.0441996	0.161573
T2D	CD39 on CD39+ CD4+ T cell	152	-0.0317931	0.0442283	0.472239
T2D	CD39 on granulocyte	152	-0.00802046	0.0432529	0.85289
T2D	CD39 on monocyte	152	-0.0553186	0.0450939	0.21992
T2D	CD80 on myeloid Dendritic Cell	152	-0.0252558	0.0445551	0.57082
T2D	CD80 on CD62L+ myeloid Dendritic Cell	152	-0.0173409	0.0432851	0.6887
T2D	CD80 on plasmacytoid Dendritic Cell	152	-0.0427959	0.0452613	0.344389
T2D	CD80 on CD62L+ plasmacytoid Dendritic Cell	152	-0.0419288	0.0452327	0.353949
T2D	CD80 on monocyte	152	0.0547105	0.0426691	0.199771
T2D	CD80 on granulocyte	152	0.0599904	0.0429849	0.16283
T2D	CD45 on lymphocyte	151	0.0185885	0.0553924	0.737188
T2D	CD45 on CD33+ HLA DR+ CD14-	151	-0.0501255	0.0579827	0.387319
T2D	CD45 on CD33+ HLA DR+ CD14dim	151	0.00312472	0.0613442	0.959375
T2D	CD45 on CD33dim HLA DR+ CD11b-	151	-0.0846912	0.0602248	0.15965
T2D	CD45 on CD33- HLA DR-	151	-0.0354341	0.0572677	0.536085
T2D	CD45 on CD33- HLA DR+	151	-0.0407154	0.0556419	0.464327
T2D	CD45 on Granulocytic Myeloid-Derived Suppressor Cells	151	0.0677258	0.0624435	0.278102
T2D	CD45 on CD66b++ myelod cell	151	0.00528154	0.0569286	0.926082
T2D	CD45 on Monocytic Myeloid-Derived Suppressor Cells	151	-0.0334902	0.0564715	0.55315
T2D	CD45 on CD33dim HLA DR-	151	-0.0564359	0.0584127	0.333965
T2D	CD45 on basophil	151	-0.0590139	0.0584897	0.312993
T2D	CD45 on Immature Myeloid-Derived Suppressor Cells	151	-0.141808	0.0573841	0.013466
T2D	CD45 on CD33+ HLA DR+	151	-0.0486723	0.0586045	0.406245
T2D	CD8 on Central Memory CD8+ T cell	152	-0.063012	0.0424059	0.137299
T2D	CD8 on naive CD8+ T cell	152	-0.0597244	0.0421273	0.156275
T2D	CD8 on Effector Memory CD8+ T cell	152	-0.0153821	0.042992	0.720501
T2D	CD8 on Terminally Differentiated CD8+ T cell	152	-0.0014945	0.0421993	0.971749
T2D	CD8 on CD8+ T cell	152	-0.0565015	0.0416102	0.174503
T2D	CD8 on Natural Killer T	152	0.00506938	0.0413676	0.902468
T2D	CD8 on HLA DR+ CD8+ T cell	152	-0.0332871	0.0438112	0.447383
T2D	CD4 on CD39+ CD4+ T cell	152	-0.0522953	0.045944	0.25502
T2D	CD4 on CD28+ CD4+ T cell	152	-0.0212618	0.0425426	0.617232
T2D	CD4 on CD4 regulatory T cell	152	-0.0192191	0.0421651	0.64853
T2D	CD4 on resting CD4 regulatory T cell	152	-0.0201585	0.0411746	0.624428
T2D	CD4 on CD39+ resting CD4 regulatory T cell	152	0.0663912	0.0422749	0.116307
T2D	CD4 on activated CD4 regulatory T cell	152	-0.0152343	0.0421657	0.717878
T2D	CD4 on CD39+ activated CD4 regulatory T cell	151	-0.0064978	0.0421419	0.877461
T2D	CD4 on secreting CD4 regulatory T cell	152	-0.0216216	0.0422802	0.609079
T2D	CD4 on CD39+ secreting CD4 regulatory T cell	152	-0.0160922	0.0444542	0.717357
T2D	CD4 on activated & secreting CD4 regulatory T cell	152	-0.023399	0.0423639	0.58072
T2D	SSC-A on myeloid Dendritic Cell	152	0.00824686	0.0433333	0.849064
T2D	SSC-A on plasmacytoid Dendritic Cell	152	-0.0138359	0.0461609	0.764382
T2D	SSC-A on monocyte	152	0.0364506	0.0442864	0.410471
T2D	SSC-A on CD14+ monocyte	152	-0.014484	0.0424985	0.733245
T2D	SSC-A on B cell	152	0.000409421	0.0420602	0.992233
T2D	SSC-A on Natural Killer	152	-0.0316362	0.0416651	0.447675
T2D	SSC-A on HLA DR+ Natural Killer	152	0.00324807	0.0426844	0.939344
T2D	SSC-A on granulocyte	152	-0.0157201	0.0412232	0.702951
T2D	SSC-A on lymphocyte	152	0.0112933	0.0407631	0.781744
T2D	SSC-A on T cell	152	0.0168358	0.0403653	0.676616
T2D	SSC-A on CD4+ T cell	152	0.0198742	0.0400113	0.619391
T2D	SSC-A on CD8+ T cell	151	0.00751142	0.0368049	0.838285
T2D	SSC-A on HLA DR+ T cell	152	-0.0793282	0.0476948	0.0962633
T2D	SSC-A on Natural Killer T	152	0.00457865	0.0443655	0.917802
T2D	SSC-A on HLA DR+ CD4+ T cell	152	-0.041083	0.0427033	0.336022
T2D	SSC-A on HLA DR+ CD8+ T cell	152	-0.0699659	0.0435501	0.108151
T2D	CD11c on myeloid Dendritic Cell	152	-0.0269134	0.041444	0.516085
T2D	CD11c on CD62L+ myeloid Dendritic Cell	152	-0.0274693	0.0413204	0.506186
T2D	CD11c on monocyte	152	-0.024929	0.042803	0.560289
T2D	CD11c on granulocyte	152	0.00710633	0.0433442	0.86977
T2D	CD11b on CD14+ monocyte	151	-0.00318806	0.056202	0.954764
T2D	CD11b on Granulocytic Myeloid-Derived Suppressor Cells	36	-0.0223229	0.151279	0.88269
T2D	CD11b on CD66b++ myeloid cell	151	0.0306646	0.0569461	0.590242
T2D	CD11b on Monocytic Myeloid-Derived Suppressor Cells	151	0.0113216	0.0567954	0.841996
T2D	CD11b on CD33dim HLA DR-	151	-0.0115994	0.0575984	0.840398
T2D	CD11b on basophil	151	-0.0134747	0.0572791	0.814017
T2D	CD11b on CD33+ HLA DR+ CD14dim	151	-0.0256935	0.0569726	0.652004
T2D	CD45RA on naive CD4+ T cell	151	-0.0251796	0.0403539	0.532647
T2D	CD4RA on Terminally Differentiated CD4+ T cell	152	-0.0330088	0.0418301	0.430043
T2D	CD45RA on naive CD8+ T cell	152	-0.0756726	0.0412718	0.0667256
T2D	CD45RA on Terminally Differentiated CD8+ T cell	152	-0.0609606	0.041995	0.146609
T2D	CD45RA on resting CD4 regulatory T cell	152	0.0163354	0.0401292	0.683956
T2D	CD45RA on CD39+ resting CD4 regulatory T cell	33	0.125532	0.10487	0.231294
T2D	HLA DR on myeloid Dendritic Cell	152	-0.0502616	0.0443821	0.257435
T2D	HLA DR on plasmacytoid Dendritic Cell	152	-0.053661	0.0445391	0.228277
T2D	HLA DR on Dendritic Cell	152	-0.0654921	0.0454269	0.149386
T2D	HLA DR on Hematopoietic Stem Cell	34	-0.0209457	0.124902	0.866822
T2D	HLA DR on CD33+ HLA DR+ CD14-	151	-0.0384731	0.0572311	0.50143
T2D	HLA DR on CD33+ HLA DR+ CD14dim	151	0.0266855	0.056527	0.636867
T2D	HLA DR on CD33dim HLA DR+ CD11b+	151	-0.0975366	0.0599145	0.10354
T2D	HLA DR on CD33dim HLA DR+ CD11b-	151	-0.0750551	0.0577595	0.193792
T2D	HLA DR on CD33- HLA DR+	151	-0.0337889	0.05661	0.550594
T2D	HLA DR on HLA DR+ T cell	152	-0.0191921	0.0402282	0.633304
T2D	HLA DR on HLA DR+ CD4+ T cell	152	-0.019037	0.0398874	0.633171
T2D	HLA DR on HLA DR+ CD8+ T cell	152	-0.0264146	0.0395884	0.504625
T2D	HLA DR on B cell	151	-0.0754748	0.0416027	0.0696499
T2D	HLA DR on HLA DR+ Natural Killer	152	-0.0217448	0.0453256	0.631407
T2D	CD8 on CD28+ CD45RA- CD8+ T cell	152	-0.0425953	0.04596	0.354036
T2D	CD8 on CD28+ CD45RA+ CD8+ T cell	151	-0.037623	0.0425245	0.376298
T2D	CD8 on CD28- CD8+ T cell	151	-0.0239294	0.0449087	0.59414
T2D	CD8 on CD39+ CD8+ T cell	151	-0.0854331	0.0419189	0.0415445
T2D_OPTH	IgD+ B cell %B cell	41	-0.029604	0.0305074	0.331853
T2D_OPTH	IgD+ CD38+ B cell Absolute Count	42	-0.0185797	0.034869	0.594143
T2D_OPTH	IgD+ CD38dim B cell %B cell	42	-0.0741167	0.0313464	0.0180572
T2D_OPTH	IgD+ CD38dim B cell Absolute Count	41	-0.0145219	0.0320943	0.650926
T2D_OPTH	IgD+ CD38- B cell %B cell	42	0.0497126	0.0304893	0.102997
T2D_OPTH	IgD+ CD38- B cell Absolute Count	42	0.0483721	0.0341101	0.156157
T2D_OPTH	Unswitched memory B cell %B cell	42	0.078521	0.0299606	0.00877209
T2D_OPTH	Unswitched memory B cell Absolute Count	42	0.0731439	0.0311447	0.0188483
T2D_OPTH	IgD- CD27- B cell %B cell	42	0.0134172	0.0331829	0.685962
T2D_OPTH	IgD+ B cell Absolute Count	42	0.00117254	0.0351793	0.973411
T2D_OPTH	IgD- CD27- B cell Absolute Count	42	0.0278976	0.0368997	0.449627
T2D_OPTH	Switched memory B cell %B cell	41	0.0370958	0.030107	0.217899
T2D_OPTH	Switched memory B cell Absolute Count	42	0.0540764	0.0344518	0.116502
T2D_OPTH	Plasma Blast-Plasma Cell %B cell	42	-0.0147158	0.0297845	0.621253
T2D_OPTH	Plasma Blast-Plasma Cell Absolute Count	42	-0.0012343	0.0322412	0.969462
T2D_OPTH	Memory B cell %B cell	42	0.0700152	0.0295802	0.0179348
T2D_OPTH	Memory B cell Absolute Count	42	0.058132	0.0330631	0.078711
T2D_OPTH	Naive-mature B cell %B cell	42	-0.0700814	0.0296232	0.017993
T2D_OPTH	Naive-mature B cell Absolute Count	42	-0.0303498	0.032694	0.353253
T2D_OPTH	IgD- CD38+ B cell %B cell	42	0.0175372	0.0301182	0.56038
T2D_OPTH	IgD+ CD24+ B cell %B cell	42	0.0660081	0.0301127	0.0283769
T2D_OPTH	IgD+ CD24+ B cell Absolute Count	42	0.0627925	0.0334819	0.0607353
T2D_OPTH	IgD- CD24- B cell %B cell	42	0.0120199	0.0305904	0.69437
T2D_OPTH	IgD- CD24- B cell Absolute Count	42	0.0282436	0.0348477	0.417661
T2D_OPTH	IgD+ CD24- B cell %B cell	42	-0.0886115	0.0301171	0.00325859
T2D_OPTH	IgD+ CD24- B cell Absolute Count	42	-0.0299508	0.0314814	0.341411
T2D_OPTH	CD24+ CD27+ B cell %B cell	42	0.095966	0.0296227	0.00119692
T2D_OPTH	CD24+ CD27+ B cell Absolute Count	42	0.0852171	0.0317527	0.00727961
T2D_OPTH	CD20- B cell %B cell	42	0.0258539	0.0288057	0.369438
T2D_OPTH	IgD- CD38+ B cell Absolute Count	42	0.031273	0.0335106	0.350703
T2D_OPTH	CD20- B cell Absolute Count	41	0.0316096	0.0290292	0.276201
T2D_OPTH	CD20- CD38- B cell %B cell	42	0.0234281	0.0298499	0.432533
T2D_OPTH	CD20- CD38- B cell Absolute Count	42	0.0354061	0.0310476	0.254127
T2D_OPTH	IgD+ B cell %Lymphocyte	42	-0.0132054	0.0290113	0.648978
T2D_OPTH	IgD- CD38+ B cell %lymphocyte	42	0.0191121	0.0303329	0.528643
T2D_OPTH	IgD- CD38dim B cell %lymphocyte	41	0.0249594	0.0292265	0.393105
T2D_OPTH	IgD- CD38- B cell %lymphocyte	42	0.0334047	0.0322036	0.299598
T2D_OPTH	IgD- CD38dim B cell %B cell	41	0.0358624	0.02978	0.228496
T2D_OPTH	IgD+ CD38+ B cell %lymphocyte	42	-0.0310024	0.0334607	0.35417
T2D_OPTH	IgD+ CD38dim B cell %lymphocyte	41	-0.0336769	0.0292156	0.249034
T2D_OPTH	IgD+ CD38- B cell %lymphocyte	42	0.0376273	0.0301522	0.212064
T2D_OPTH	Unswitched memory B cell %lymphocyte	42	0.0661538	0.0293701	0.0242957
T2D_OPTH	IgD- CD27- B cell %lymphocyte	42	0.010394	0.0343214	0.762009
T2D_OPTH	Switched memory B cell %lymphocyte	42	0.0436444	0.032082	0.173703
T2D_OPTH	Plasma Blast-Plasma Cell %lymphocyte	42	-0.016934	0.0293103	0.563435
T2D_OPTH	Memory B cell %lymphocyte	42	0.0503646	0.0306916	0.100799
T2D_OPTH	Naive-mature B cell %lymphocyte	42	-0.0485244	0.0297793	0.103214
T2D_OPTH	IgD- CD38dim B cell Absolute Count	41	0.0376143	0.0323058	0.244294
T2D_OPTH	IgD+ CD24+ B cell %lymphocyte	42	0.0550813	0.0317212	0.0824901
T2D_OPTH	IgD- CD24- B cell %lymphocyte	42	0.0116275	0.0313285	0.710528
T2D_OPTH	IgD+ CD24- B cell %lymphocyte	42	-0.0465591	0.0290398	0.108871
T2D_OPTH	CD24+ CD27+ B cell %lymphocyte	42	0.0784121	0.0291	0.00704789
T2D_OPTH	CD20- B cell %lymphocyte	42	0.0367322	0.0285193	0.197753
T2D_OPTH	CD20- CD38- B cell %lymphocyte	42	0.0251818	0.0294978	0.39328
T2D_OPTH	IgD- CD38- B cell %B cell	42	0.0375953	0.0327554	0.251069
T2D_OPTH	IgD- CD38- B cell Absolute Count	42	0.0492506	0.0353081	0.163051
T2D_OPTH	IgD+ CD38+ B cell %B cell	42	-0.0356837	0.0338074	0.291197
T2D_OPTH	CD11c+ monocyte Absolute Count	42	-0.00568679	0.0310681	0.854765
T2D_OPTH	CD11c+ monocyte %monocyte	42	-0.0158717	0.030987	0.608508
T2D_OPTH	CD62L- monocyte Absolute Count	42	0.00164109	0.0321016	0.959228
T2D_OPTH	CD62L- monocyte %monocyte	42	-0.0128435	0.0319063	0.687287
T2D_OPTH	CD11c+ CD62L- monocyte Absolute Count	42	-0.0161866	0.0306174	0.597032
T2D_OPTH	CD11c+ CD62L- monocyte %monocyte	42	-0.0330963	0.0315158	0.293649
T2D_OPTH	CD62L- HLA DR++ monocyte Absolute Count	42	0.0247479	0.0324551	0.445745
T2D_OPTH	CD62L- HLA DR++ monocyte %monocyte	42	0.0102649	0.0318803	0.747466
T2D_OPTH	CD11c+ HLA DR++ monocyte Absolute Count	42	0.0123797	0.0312946	0.692412
T2D_OPTH	CD11c+ HLA DR++ monocyte %monocyte	42	0.00430075	0.0315663	0.891628
T2D_OPTH	Myeloid Dendritic Cell Absolute Count	42	0.0311368	0.0302758	0.303743
T2D_OPTH	Myeloid Dendritic Cell %Dendritic Cell	42	-0.0345191	0.0307307	0.26132
T2D_OPTH	Plasmacytoid Dendritic Cell Absolute Count	41	0.0488961	0.0287505	0.0889979
T2D_OPTH	Dendritic Cell Absolute Count	41	0.0455438	0.0304572	0.134827
T2D_OPTH	CD62L- Dendritic Cell Absolute Count	42	0.0415243	0.0303776	0.171644
T2D_OPTH	CD62L- Dendritic Cell %Dendritic Cell	42	0.008159	0.0311608	0.793448
T2D_OPTH	CD86+ myeloid Dendritic Cell Absolute Count	42	0.00305404	0.0312876	0.92224
T2D_OPTH	CD86+ myeloid Dendritic Cell %Dendritic Cell	42	-0.0339721	0.0312699	0.277296
T2D_OPTH	CD86+ plasmacytoid Dendritic Cell Absolute Count	42	0.0481318	0.0295722	0.103609
T2D_OPTH	CD86+ plasmacytoid Dendritic Cell %Dendritic Cell	42	0.0106846	0.0293839	0.716142
T2D_OPTH	CD62L- myeloid Dendritic Cell Absolute Count	42	0.00699064	0.031312	0.823335
T2D_OPTH	CD62L- myeloid Dendritic Cell %Dendritic Cell	42	-0.0273972	0.0307703	0.373263
T2D_OPTH	CD62L- plasmacytoid Dendritic Cell Absolute Count	41	0.0478926	0.0312365	0.12522
T2D_OPTH	CD62L- plasmacytoid Dendritic Cell %Dendritic Cell	42	0.0304003	0.0328814	0.355204
T2D_OPTH	CD62L- CD86+ myeloid Dendritic Cell Absolute Count	42	-0.00125765	0.0313858	0.968037
T2D_OPTH	CD62L- CD86+ myeloid Dendritic Cell %Dendritic Cell	40	-0.0180459	0.0319609	0.57233
T2D_OPTH	Plasmacytoid Dendritic Cell %Dendritic Cell	42	-0.00224432	0.0299613	0.940288
T2D_OPTH	HLA DR++ monocyte %monocyte	40	0.00213731	0.0339148	0.94975
T2D_OPTH	HLA DR++ monocyte %leukocyte	41	-0.0164788	0.0349613	0.637396
T2D_OPTH	HLA DR++ monocyte Absolute Count	41	0.00521261	0.0363349	0.885927
T2D_OPTH	CD4 regulatory T cell %CD4+ T cell	42	-0.020843	0.0384347	0.587614
T2D_OPTH	CD4 regulatory T cell %T cell	41	-0.0479291	0.0336337	0.154148
T2D_OPTH	Resting CD4 regulatory T cell Absolute Count	42	-0.017156	0.0309236	0.579039
T2D_OPTH	Resting CD4 regulatory T cell %CD4 regulatory T cell	42	-0.0118565	0.0316377	0.707838
T2D_OPTH	Resting CD4 regulatory T cell %CD4+ T cell	42	-0.0160585	0.0347108	0.643625
T2D_OPTH	CD39+ resting CD4 regulatory T cell Absolute Count	42	0.0435884	0.0311835	0.162172
T2D_OPTH	CD39+ resting CD4 regulatory T cell %resting CD4 regulatory T cell	42	0.045108	0.0317124	0.154908
T2D_OPTH	CD39+ resting CD4 regulatory T cell %CD4 regulatory T cell	42	0.0407216	0.0327444	0.21364
T2D_OPTH	Activated CD4 regulatory T cell Absolute Count	41	-0.00169887	0.030335	0.955339
T2D_OPTH	Activated CD4 regulatory T cell %CD4 regulatory T cell	42	-0.00911476	0.0298193	0.759859
T2D_OPTH	Activated CD4 regulatory T cell %CD4+ T cell	42	-0.0152884	0.0308243	0.619905
T2D_OPTH	CD39+ activated CD4 regulatory T cell Absolute Count	42	-0.0148498	0.0308627	0.630404
T2D_OPTH	CD39+ activated CD4 regulatory T cell %activated CD4 regulatory T cell	17	-0.0161884	0.0455603	0.722352
T2D_OPTH	CD39+ activated CD4 regulatory T cell %CD4 regulatory T cell	42	-0.00975349	0.0305352	0.749409
T2D_OPTH	Secreting CD4 regulatory T cell Absolute Count	42	-0.0134502	0.0310067	0.664446
T2D_OPTH	Secreting CD4 regulatory T cell %CD4 regulatory T cell	42	0.0106992	0.0336173	0.750283
T2D_OPTH	Secreting CD4 regulatory T cell %CD4+ T cell	36	-0.00872649	0.0395087	0.82519
T2D_OPTH	CD39+ secreting CD4 regulatory T cell Absolute Count	42	0.00564681	0.0319308	0.85963
T2D_OPTH	CD39+ secreting CD4 regulatory T cell %secreting CD4 regulatory T cell	42	0.00716001	0.0309433	0.817011
T2D_OPTH	CD39+ secreting CD4 regulatory T cell %CD4 regulatory T cell	42	0.014625	0.0305563	0.632205
T2D_OPTH	Activated & resting CD4 regulatory T cell Absolute Count	42	-0.0206046	0.0317168	0.515922
T2D_OPTH	Activated & resting CD4 regulatory T cell %CD4 regulatory T cell	42	-0.011374	0.0339482	0.737596
T2D_OPTH	Activated & resting CD4 regulatory T cell %CD4+ T cell	42	-0.0218629	0.0368011	0.552456
T2D_OPTH	Activated & secreting CD4 regulatory T cell Absolute Count	42	-0.015156	0.0309932	0.624834
T2D_OPTH	Activated & secreting CD4 regulatory T cell %CD4 regulatory T cell	42	0.00858943	0.0315464	0.785407
T2D_OPTH	Activated & secreting CD4 regulatory T cell %CD4+ T cell	42	-0.0134205	0.0350475	0.701778
T2D_OPTH	CD25++ CD4+ T cell Absolute Count	42	0.00497138	0.0306994	0.871355
T2D_OPTH	CD25++ CD4+ T cell %CD4+ T cell	42	0.0130966	0.0355082	0.712252
T2D_OPTH	CD25++ CD4+ T cell %T cell	42	-0.0120814	0.0326263	0.711161
T2D_OPTH	CD25++ CD45RA+ CD4 not regulatory T cell Absolute Count	42	-0.0117291	0.0309767	0.704953
T2D_OPTH	CD25++ CD45RA+ CD4 not regulatory T cell %CD4+ T cell	42	-0.00635056	0.0326609	0.845832
T2D_OPTH	CD25++ CD45RA+ CD4 not regulatory T cell %T cell	42	-0.0218524	0.0302891	0.470627
T2D_OPTH	CD25++ CD45RA- CD4 not regulatory T cell Absolute Count	42	0.0210877	0.0308803	0.49468
T2D_OPTH	CD25++ CD45RA- CD4 not regulatory T cell %CD4+ T cell	42	0.0292563	0.031362	0.350893
T2D_OPTH	CD25++ CD45RA- CD4 not regulatory T cell %T cell	42	0.0118594	0.0301765	0.694318
T2D_OPTH	CD4 regulatory T cell Absolute Count	42	-0.0130134	0.0300059	0.66451
T2D_OPTH	Hematopoietic Stem Cell Absolute Count	42	0.0468985	0.0377208	0.213755
T2D_OPTH	Immature Myeloid-Derived Suppressor Cells Absolute Count	42	-0.0210733	0.0393118	0.59192
T2D_OPTH	Immature Myeloid-Derived Suppressor Cells %CD33dim HLA DR- CD66b-	42	-0.0411259	0.0383734	0.283841
T2D_OPTH	CD33+ HLA DR+ Absolute Count	42	-0.00593545	0.0392375	0.879763
T2D_OPTH	CD33+ HLA DR+ CD14- Absolute Count	42	-0.0109727	0.038944	0.778131
T2D_OPTH	CD33+ HLA DR+ CD14- %CD33+ HLA DR+	42	-0.00411249	0.0389805	0.915978
T2D_OPTH	CD33+ HLA DR+ CD14dim Absolute Count	42	0.00704597	0.0448824	0.875255
T2D_OPTH	CD33+ HLA DR+ CD14dim %CD33+ HLA DR+	42	0.0160501	0.0432697	0.710688
T2D_OPTH	CD33- HLA DR- Absolute Count	42	-0.0809096	0.0420382	0.0542711
T2D_OPTH	CD33- HLA DR+ Absolute Count	42	0.0237801	0.039192	0.54401
T2D_OPTH	Granulocytic Myeloid-Derived Suppressor Cells Absolute Count	42	0.00190004	0.0367005	0.958711
T2D_OPTH	CD33dim HLA DR+ CD11b+ Absolute Count	42	-0.0172747	0.0386355	0.654789
T2D_OPTH	CD33dim HLA DR+ CD11b+ %CD33dim HLA DR+	42	0.0254719	0.040113	0.525426
T2D_OPTH	CD33dim HLA DR+ CD11b- Absolute Count	42	-0.0373527	0.0426836	0.381516
T2D_OPTH	CD33dim HLA DR+ CD11b- %CD33dim HLA DR+	42	-0.0248063	0.0405265	0.540471
T2D_OPTH	CD66b++ myeloid cell Absolute Count	42	-0.0305273	0.0386329	0.429417
T2D_OPTH	Monocytic Myeloid-Derived Suppressor Cells Absolute Count	42	-0.0170373	0.0437341	0.696858
T2D_OPTH	CD33dim HLA DR- Absolute Count	42	0.0366573	0.0405574	0.366081
T2D_OPTH	Basophil Absolute Count	42	0.0471176	0.0413631	0.254652
T2D_OPTH	Basophil %CD33dim HLA DR- CD66b-	42	0.0304838	0.0386854	0.430701
T2D_OPTH	CD45RA- CD4+ T cell Absolute Count	42	-0.00696862	0.0325786	0.830623
T2D_OPTH	CD45RA- CD4+ T cell %CD4+ T cell	42	-0.00658964	0.0322303	0.837998
T2D_OPTH	CD45RA- CD4+ T cell %T cell	41	-0.000739453	0.0303318	0.98055
T2D_OPTH	Central Memory CD4+ T cell Absolute Count	42	-0.00118472	0.030073	0.968576
T2D_OPTH	Central Memory CD4+ T cell %CD4+ T cell	42	-0.00560381	0.0303921	0.853713
T2D_OPTH	Central Memory CD4+ T cell %T cell	42	-0.0304302	0.0309684	0.325794
T2D_OPTH	Naive CD4+ T cell Absolute Count	42	0.00220223	0.0330852	0.94693
T2D_OPTH	Naive CD4+ T cell %CD4+ T cell	42	0.0080312	0.0310986	0.796215
T2D_OPTH	Effector Memory CD4+ T cell Absolute Count	42	-0.00423232	0.0313075	0.892465
T2D_OPTH	Effector Memory CD4+ T cell %CD4+ T cell	42	-0.00265347	0.0314477	0.932756
T2D_OPTH	Effector Memory CD4+ T cell %T cell	41	0.00481178	0.0291607	0.868937
T2D_OPTH	Terminally Differentiated CD4+ T cell Absolute Count	42	-0.023946	0.0317894	0.451289
T2D_OPTH	Terminally Differentiated CD4+ T cell %CD4+ T cell	42	-0.0383147	0.029412	0.192681
T2D_OPTH	Terminally Differentiated CD4+ T cell %T cell	42	-0.0504376	0.0301889	0.0947745
T2D_OPTH	Central Memory CD8+ T cell Absolute Count	42	-0.00548715	0.0280595	0.844959
T2D_OPTH	Central Memory CD8+ T cell %CD8+ T cell	41	-0.0148618	0.0355007	0.675484
T2D_OPTH	Central Memory CD8+ T cell %T cell	42	-0.0218027	0.0322067	0.498431
T2D_OPTH	Naive CD8+ T cell Absolute Count	42	0.0141736	0.0221696	0.522612
T2D_OPTH	Naive CD8+ T cell %CD8+ T cell	42	0.0031286	0.0222539	0.888197
T2D_OPTH	Naive CD8+ T cell %T cell	42	0.015424	0.0202616	0.446512
T2D_OPTH	Effector Memory CD8+ T cell Absolute Count	41	0.00266851	0.032363	0.934284
T2D_OPTH	Effector Memory CD8+ T cell %CD8+ T cell	42	-0.00406825	0.0254535	0.873014
T2D_OPTH	Effector Memory CD8+ T cell %T cell	42	0.0213778	0.0293198	0.465925
T2D_OPTH	Terminally Differentiated CD8+ T cell Absolute Count	42	0.0324818	0.0360657	0.367786
T2D_OPTH	Terminally Differentiated CD8+ T cell %CD8+ T cell	42	0.0101046	0.0293114	0.730296
T2D_OPTH	Terminally Differentiated CD8+ T cell %T cell	42	0.0259306	0.0318867	0.416096
T2D_OPTH	CD45RA+ CD8+ T cell Absolute Count	40	0.00410802	0.0293024	0.888507
T2D_OPTH	CD45RA+ CD8+ T cell %CD8+ T cell	42	0.0115855	0.0255402	0.650104
T2D_OPTH	CD45RA+ CD8+ T cell %T cell	42	0.033971	0.0279382	0.224009
T2D_OPTH	Central Memory CD4-CD8- T cell Absolute Count	42	-0.0277405	0.0251586	0.270191
T2D_OPTH	Central Memory CD4-CD8- T cell %CD4-CD8- T cell	41	-0.0173354	0.0285298	0.543437
T2D_OPTH	Central Memory CD4-CD8- T cell %T cell	42	-0.0345478	0.0267027	0.195737
T2D_OPTH	Naive CD4-CD8- T cell Absolute Count	42	-0.0105997	0.025245	0.674578
T2D_OPTH	Naive CD4-CD8- T cell %CD4-CD8- T cell	41	0.0175221	0.0279106	0.53014
T2D_OPTH	Naive CD4-CD8- T cell %T cell	42	-0.0129763	0.0265961	0.62562
T2D_OPTH	Effector Memory CD4-CD8- T cell Absolute Count	42	0.0180753	0.0295749	0.541087
T2D_OPTH	Effector Memory CD4-CD8- T cell %CD4-CD8- T cell	42	0.00770863	0.0319439	0.809309
T2D_OPTH	Effector Memory CD4-CD8- T cell %T cell	42	0.00794813	0.0291081	0.78481
T2D_OPTH	Terminally Differentiated CD4-CD8- T cell Absolute Count	42	0.00717897	0.033112	0.828357
T2D_OPTH	Terminally Differentiated CD4-CD8- T cell %CD4-CD8- T cell	42	0.000996916	0.0309025	0.974265
T2D_OPTH	Terminally Differentiated CD4-CD8- T cell %T cell	42	0.00203473	0.0301309	0.94616
T2D_OPTH	Naive CD4+ T cell %T cell	42	-0.00540307	0.0295589	0.854963
T2D_OPTH	Transitional B cell %B cell	42	-0.0205909	0.032202	0.522543
T2D_OPTH	Transitional B cell Absolute Count	42	-0.0103674	0.0336462	0.757984
T2D_OPTH	Transitional B cell %lymphocyte	42	-0.0196058	0.0322081	0.542708
T2D_OPTH	CD14- CD16+ monocyte Absolute Count	42	-0.0202413	0.0289994	0.485184
T2D_OPTH	CD14+ CD16+ monocyte Absolute Count	42	-0.042783	0.0292348	0.14335
T2D_OPTH	CD14- CD16- Absolute Count	42	-0.00990409	0.0325016	0.760575
T2D_OPTH	CD14+ CD16- monocyte Absolute Count	42	-0.00112158	0.0305645	0.970728
T2D_OPTH	Monocyte Absolute Count	42	-0.0126066	0.0312499	0.686644
T2D_OPTH	CD14- CD16+ monocyte %monocyte	42	-0.0188219	0.0285902	0.510323
T2D_OPTH	CD14+ CD16+ monocyte %monocyte	42	-0.048208	0.0295819	0.103176
T2D_OPTH	CD14+ CD16- monocyte %monocyte	42	0.0358992	0.0287948	0.212498
T2D_OPTH	CD16+ monocyte %monocyte	42	-0.0334503	0.0288037	0.245512
T2D_OPTH	T/B cell	42	-0.00718173	0.0294943	0.807622
T2D_OPTH	CD4+/CD8+ T cell	41	-0.00821998	0.0308578	0.789945
T2D_OPTH	CD4+ T cell Absolute Count	41	0.00302869	0.0301831	0.920071
T2D_OPTH	CD4+ T cell %T cell	41	-0.0114115	0.030268	0.706164
T2D_OPTH	CD8+ T cell Absolute Count	41	0.0243363	0.0354835	0.49281
T2D_OPTH	CD8+ T cell %T cell	41	0.00673292	0.030245	0.823837
T2D_OPTH	CD4+CD8+ T cell Absolute Count	42	0.0199996	0.0290782	0.491587
T2D_OPTH	CD4+CD8+ T cell %T cell	17	0.00339459	0.0425683	0.93644
T2D_OPTH	CD8dim T cell Absolute Count	42	0.0323023	0.0306463	0.291867
T2D_OPTH	CD8dim T cell %T cell	42	0.00686073	0.0309341	0.824481
T2D_OPTH	CD4-CD8- T cell Absolute Count	42	0.00544764	0.0296833	0.854386
T2D_OPTH	CD4-CD8- T cell %T cell	42	-0.0122839	0.0286621	0.668232
T2D_OPTH	Leukocyte Absolute Count	11	0.0641876	0.0597867	0.282998
T2D_OPTH	Lymphocyte Absolute Count	41	0.0220237	0.0342142	0.519769
T2D_OPTH	Lymphocyte %leukocyte	42	-0.00481418	0.0333863	0.885345
T2D_OPTH	T cell Absolute Count	41	0.0282494	0.0341109	0.407578
T2D_OPTH	T cell %lymphocyte	42	0.0185722	0.0320823	0.562662
T2D_OPTH	T cell %leukocyte	42	0.0082263	0.0328862	0.802476
T2D_OPTH	CD4+ T cell %leukocyte	42	-0.0256876	0.0298905	0.390124
T2D_OPTH	CD8+ T cell %leukocyte	41	0.00704063	0.0302061	0.815694
T2D_OPTH	CD4+CD8+ T cell %leukocyte	42	0.00164698	0.028873	0.954511
T2D_OPTH	CD4+ CD8dim T cell Absolute Count	42	0.0173096	0.0334429	0.604747
T2D_OPTH	CD4+ CD8dim T cell %lymphocyte	42	-0.00342622	0.030713	0.911175
T2D_OPTH	CD4+ CD8dim T cell %leukocyte	42	0.000934169	0.0302019	0.975325
T2D_OPTH	CD8dim T cell %leukocyte	42	0.0138771	0.0317444	0.662003
T2D_OPTH	CD4-CD8- T cell %leukocyte	42	-0.00818424	0.0283022	0.772449
T2D_OPTH	CD8+ and CD8dim T cell %leukocyte	41	0.0105215	0.0301966	0.727515
T2D_OPTH	TCRgd T cell Absolute Count	42	0.0262234	0.0345884	0.448357
T2D_OPTH	TCRgd T cell %T cell	42	0.00130976	0.0304214	0.965659
T2D_OPTH	TCRgd T cell %lymphocyte	42	0.00582954	0.0304697	0.848273
T2D_OPTH	HLA DR+ T cell Absolute Count	41	0.051065	0.0359323	0.155274
T2D_OPTH	HLA DR+ T cell%T cell	42	0.0190264	0.0328379	0.562317
T2D_OPTH	HLA DR+ T cell%lymphocyte	42	0.0225653	0.0354339	0.524237
T2D_OPTH	Natural Killer T Absolute Count	42	0.0236941	0.0366869	0.51838
T2D_OPTH	Natural Killer T %T cell	42	0.0102279	0.0322611	0.751216
T2D_OPTH	Natural Killer T %lymphocyte	42	0.0138966	0.0334666	0.677967
T2D_OPTH	HLA DR+ CD4+ T cell Absolute Count	42	0.0306157	0.0345984	0.376217
T2D_OPTH	HLA DR+ CD4+ T cell %T cell	42	0.00214284	0.0303792	0.943767
T2D_OPTH	HLA DR+ CD4+ T cell %lymphocyte	42	0.00920436	0.0325634	0.777438
T2D_OPTH	HLA DR+ CD8+ T cell Absolute Count	42	0.0309688	0.0406204	0.445824
T2D_OPTH	HLA DR+ CD8+ T cell %T cell	42	0.0134699	0.0358461	0.707088
T2D_OPTH	HLA DR+ CD8+ T cell %lymphocyte	42	0.0164709	0.0379016	0.663874
T2D_OPTH	CD8+ Natural Killer T Absolute Count	41	-0.00319109	0.0333478	0.923766
T2D_OPTH	CD8+ Natural Killer T %T cell	42	0.0133028	0.0305603	0.663347
T2D_OPTH	CD8+ Natural Killer T %lymphocyte	41	-0.0124623	0.0302868	0.680723
T2D_OPTH	CD8dim Natural Killer T Absolute Count	42	0.00541907	0.0318217	0.864778
T2D_OPTH	CD8dim Natural Killer T %T cell	42	-0.0105361	0.0302662	0.727754
T2D_OPTH	CD8dim Natural Killer T %lymphocyte	42	-0.0063868	0.0311738	0.837668
T2D_OPTH	CD4-CD8- Natural Killer T Absolute Count	9	0.127943	0.0617046	0.0381275
T2D_OPTH	CD4-CD8- Natural Killer T %T cell	42	-0.00847016	0.0293283	0.772731
T2D_OPTH	CD4-CD8- Natural Killer T %lymphocyte	42	-0.00481668	0.0299892	0.872398
T2D_OPTH	CD3- lymphocyte Absolute Count	42	0.0129827	0.0299358	0.664517
T2D_OPTH	CD3- lymphocyte %lymphocyte	24	-0.0343324	0.0459546	0.455007
T2D_OPTH	CD3- lymphocyte %leukocyte	42	-0.0207935	0.0316018	0.510549
T2D_OPTH	B cell Absolute Count	42	0.0333667	0.031423	0.288302
T2D_OPTH	B cell %CD3- lymphocyte	42	0.018941	0.0283402	0.503915
T2D_OPTH	B cell %lymphocyte	42	0.0163454	0.0292962	0.576888
T2D_OPTH	Natural Killer Absolute Count	42	0.000788158	0.0284777	0.97792
T2D_OPTH	Natural Killer %CD3- lymphocyte	42	-0.0225996	0.0284533	0.427039
T2D_OPTH	Natural Killer %lymphocyte	42	-0.0225394	0.0288438	0.434548
T2D_OPTH	HLA DR+ Natural Killer Absolute Count	41	0.0188708	0.029738	0.525711
T2D_OPTH	HLA DR+ Natural Killer %Natural Killer	42	0.0104841	0.0312978	0.737642
T2D_OPTH	HLA DR+ Natural Killer %CD3- lymphocyte	42	0.00627172	0.0295535	0.831939
T2D_OPTH	Granulocyte Absolute Count	42	0.0473128	0.0296806	0.110921
T2D_OPTH	Granulocyte %leukocyte	42	0.0174906	0.0307312	0.569255
T2D_OPTH	CD28- CD4-CD8- T cell %CD4-CD8- T cell	42	0.0357615	0.0316398	0.258362
T2D_OPTH	CD28- CD4-CD8- T cell Absolute Count	42	0.0239945	0.0329939	0.467078
T2D_OPTH	CD28+ CD4-CD8- T cell %T cell	42	-0.0256397	0.0270575	0.343333
T2D_OPTH	CD28+ CD4-CD8- T cell %CD4-CD8- T cell	42	-0.0357615	0.0316398	0.258362
T2D_OPTH	CD28+ CD4-CD8- T cell Absolute Count	42	-0.011347	0.026769	0.671649
T2D_OPTH	CD39+ CD4+ T cell %T cell	42	-0.0030798	0.029561	0.917023
T2D_OPTH	CD39+ CD4+ T cell %CD4+ T cell	42	0.0125094	0.029565	0.67221
T2D_OPTH	CD39+ CD4+ T cell Absolute Count	42	0.0037434	0.031649	0.905847
T2D_OPTH	CD28- CD8dim T cell %T cell	42	0.028119	0.0355413	0.428848
T2D_OPTH	CD28- CD8dim T cell %CD8dim T cell	42	0.0327179	0.0368506	0.37462
T2D_OPTH	CD28- CD8dim T cell Absolute Count	42	0.0335201	0.0361592	0.353919
T2D_OPTH	CD28+ CD45RA+ CD8dim T cell %T cell	42	0.00348745	0.0278325	0.900285
T2D_OPTH	CD28+ CD45RA+ CD8dim T cell %CD8dim T cell	42	-0.00199422	0.0304526	0.947787
T2D_OPTH	CD28+ CD45RA+ CD8dim T cell Absolute Count	42	0.00958655	0.0263673	0.716174
T2D_OPTH	CD28+ CD45RA- CD8dim T cell %T cell	42	-0.00498048	0.0326252	0.878668
T2D_OPTH	CD28+ CD45RA- CD8dim T cell %CD8dim T cell	42	-0.0273033	0.0381863	0.474607
T2D_OPTH	CD28+ CD45RA- CD8dim T cell Absolute Count	42	0.00886655	0.0290103	0.759883
T2D_OPTH	CD39+ CD8+ T cell %T cell	42	-0.0201329	0.0306952	0.51189
T2D_OPTH	CD39+ CD8+ T cell %CD8+ T cell	42	-0.0381288	0.0308126	0.215922
T2D_OPTH	CD39+ CD8+ T cell Absolute Count	42	-0.0146746	0.0325575	0.652185
T2D_OPTH	CD28- CD127- CD25++ CD8+ T cell %T cell	42	0.00707761	0.0295843	0.810923
T2D_OPTH	CD28- CD127- CD25++ CD8+ T cell %CD8+ T cell	42	-0.00220121	0.029965	0.941441
T2D_OPTH	CD28- CD127- CD25++ CD8+ T cell Absolute Count	42	0.0137217	0.0299353	0.64668
T2D_OPTH	CD28- CD25++ CD8+ T cell %T cell	9	-0.0176478	0.0608275	0.771717
T2D_OPTH	CD28- CD25++ CD8+ T cell %CD8+ T cell	42	0.00469987	0.0292546	0.872366
T2D_OPTH	CD28- CD25++ CD8+ T cell Absolute Count	42	0.0208443	0.0288309	0.469689
T2D_OPTH	CD25++ CD8+ T cell %T cell	42	-0.0143154	0.0313251	0.647674
T2D_OPTH	CD25++ CD8+ T cell %CD8+ T cell	42	-0.0380297	0.0365267	0.297807
T2D_OPTH	CD25++ CD8+ T cell Absolute Count	42	-0.00381604	0.031204	0.902667
T2D_OPTH	CD127- CD8+ T cell %T cell	41	-0.0123014	0.0307577	0.689196
T2D_OPTH	CD127- CD8+ T cell %CD8+ T cell	42	-0.000979245	0.0292521	0.973295
T2D_OPTH	CD127- CD8+ T cell Absolute Count	41	-0.0040715	0.0348169	0.906907
T2D_OPTH	CD28- CD8+ T cell %T cell	41	0.00518241	0.0303396	0.864371
T2D_OPTH	CD28- CD8+ T cell %CD8+ T cell	41	0.00291766	0.0289329	0.919676
T2D_OPTH	CD28- CD8+ T cell Absolute Count	41	0.00762189	0.0361283	0.832913
T2D_OPTH	CD28+ CD45RA+ CD8+ T cell %T cell	42	0.01624	0.0208959	0.437047
T2D_OPTH	CD28+ CD45RA+ CD8+ T cell %CD8+ T cell	42	0.00234817	0.0225296	0.91699
T2D_OPTH	CD28+ CD45RA+ CD8+ T cell Absolute Count	42	0.017884	0.0228558	0.433936
T2D_OPTH	CD28+ CD45RA- CD8+ T cell %T cell	42	-0.0143673	0.0303627	0.636077
T2D_OPTH	CD28+ CD45RA- CD8+ T cell %CD8+ T cell	41	-0.0101627	0.0329265	0.75759
T2D_OPTH	CD28+ CD45RA- CD8+ T cell Absolute Count	42	0.00061315	0.0304604	0.98394
T2D_OPTH	CD28- CD4-CD8- T cell %T cell	42	0.0180338	0.0317419	0.569941
T2D_OPTH	CD45RA- CD28- CD8+ T cell Absolute Count	42	2.05484	3.75952	0.584675
T2D_OPTH	CD45RA- CD28- CD8+ T cell %CD8+ T cell	42	0.177101	0.380929	0.641989
T2D_OPTH	CD45RA- CD28- CD8+ T cell %T cell	41	0.00627421	0.152495	0.967181
T2D_OPTH	CD45RA+ CD28- CD8+ T cell Absolute Count	42	2.42158	5.03665	0.630664
T2D_OPTH	CD45RA+ CD28- CD8+ T cell %CD8+ T cell	42	0.463339	0.452767	0.306142
T2D_OPTH	CD45RA+ CD28- CD8+ T cell %T cell	41	-0.00191933	0.185531	0.991746
T2D_OPTH	BAFF-R on CD20- CD38- B cell	42	-0.0104162	0.0283624	0.71343
T2D_OPTH	BAFF-R on CD24+ CD27+ B cell	42	0.0104676	0.0294999	0.722712
T2D_OPTH	BAFF-R on IgD+ CD24+ B cell	42	0.0143299	0.0294898	0.627018
T2D_OPTH	BAFF-R on IgD+ CD24- B cell	42	0.0264934	0.0294442	0.368236
T2D_OPTH	BAFF-R on IgD+ CD38- B cell	42	0.0177282	0.0294574	0.547289
T2D_OPTH	BAFF-R on IgD+ CD38- naive B cell	42	0.0165166	0.039918	0.679047
T2D_OPTH	BAFF-R on IgD+ CD38- unswitched memory B cell	42	-0.0133039	0.0399767	0.739291
T2D_OPTH	BAFF-R on IgD+ CD38+ B cell	42	0.0245218	0.02949	0.405675
T2D_OPTH	BAFF-R on IgD+ CD38dim B cell	42	0.0285891	0.0294627	0.331872
T2D_OPTH	BAFF-R on IgD- CD24- B cell	42	0.0161397	0.0294313	0.583428
T2D_OPTH	BAFF-R on IgD- CD27- B cell	42	0.00589521	0.0293371	0.84074
T2D_OPTH	BAFF-R on IgD- CD38- B cell	42	0.0178792	0.0294772	0.544153
T2D_OPTH	BAFF-R on IgD- CD38+ B cell	42	0.0402645	0.0286456	0.15984
T2D_OPTH	BAFF-R on IgD- CD38dim B cell	10	0.0119975	0.0615209	0.845381
T2D_OPTH	BAFF-R on memory B cell	42	0.0147373	0.0294703	0.617023
T2D_OPTH	BAFF-R on naive-mature B cell	42	0.0276948	0.0295197	0.348151
T2D_OPTH	BAFF-R on unswitched memory B cell	42	0.00196812	0.0294766	0.946766
T2D_OPTH	BAFF-R on switched memory B cell	42	0.0172892	0.0295487	0.558475
T2D_OPTH	BAFF-R on IgD+ B cell	42	0.0215117	0.0294489	0.465099
T2D_OPTH	BAFF-R on transitional B cell	42	0.044274	0.0294804	0.133147
T2D_OPTH	CD19 on CD20- B cell	42	0.0140095	0.028162	0.618864
T2D_OPTH	CD19 on CD20- CD38- B cell	42	-0.0128141	0.0311743	0.681039
T2D_OPTH	CD19 on CD24+ CD27+ B cell	42	-0.00109897	0.0311794	0.971883
T2D_OPTH	CD19 on IgD+ CD24+ B cell	42	-0.00291173	0.0329025	0.929483
T2D_OPTH	CD19 on IgD+ CD24- B cell	42	0.00518016	0.0358068	0.884972
T2D_OPTH	CD19 on IgD+ CD38- B cell	42	0.00661801	0.0343038	0.847019
T2D_OPTH	CD19 on IgD+ CD38- naive B cell	42	-0.00502848	0.0388776	0.897087
T2D_OPTH	CD19 on IgD+ CD38- unswitched memory B cell	42	-0.024742	0.0399046	0.535239
T2D_OPTH	CD19 on IgD+ CD38+ B cell	41	0.006188	0.0326699	0.849772
T2D_OPTH	CD19 on IgD+ CD38dim B cell	42	0.0121637	0.0363996	0.738251
T2D_OPTH	CD19 on IgD- CD24- B cell	42	-0.00778938	0.0286493	0.785709
T2D_OPTH	CD19 on IgD- CD27- B cell	42	-3.04e-05	0.0286663	0.999153
T2D_OPTH	CD19 on IgD- CD38- B cell	42	0.000436292	0.0287271	0.987883
T2D_OPTH	CD19 on IgD- CD38+ B cell	42	0.0105365	0.0286606	0.713149
T2D_OPTH	CD19 on IgD- CD38dim B cell	42	0.00553584	0.0298678	0.852959
T2D_OPTH	CD19 on memory B cell	42	0.00531653	0.0317904	0.867184
T2D_OPTH	CD19 on naive-mature B cell	42	0.0129675	0.0360413	0.719
T2D_OPTH	CD19 on unswitched memory B cell	42	-0.00545043	0.0331519	0.86941
T2D_OPTH	CD19 on Plasma Blast-Plasma Cell	42	-0.00371684	0.0283583	0.895722
T2D_OPTH	CD19 on switched memory B cell	42	0.00225665	0.0294528	0.938927
T2D_OPTH	CD19 on IgD+ B cell	42	0.0102318	0.0355101	0.773241
T2D_OPTH	CD19 on transitional B cell	42	0.00620266	0.0336708	0.853845
T2D_OPTH	CD20 on B cell	42	0.0487808	0.0359817	0.175191
T2D_OPTH	CD20 on CD20- CD38- B cell	42	-0.0108501	0.0327944	0.740755
T2D_OPTH	CD20 on CD24+ CD27+ B cell	42	0.033066	0.0362613	0.361831
T2D_OPTH	CD20 on IgD+ CD24+ B cell	42	0.0362728	0.0325199	0.264677
T2D_OPTH	CD20 on IgD+ CD24- B cell	42	0.0443305	0.033464	0.185263
T2D_OPTH	CD20 on IgD+ CD38- B cell	42	0.0476619	0.0376586	0.205645
T2D_OPTH	CD20 on IgD+ CD38- naive B cell	41	0.0409348	0.0398021	0.303735
T2D_OPTH	CD20 on IgD+ CD38- unswitched memory B cell	42	0.0635732	0.0491824	0.196149
T2D_OPTH	CD20 on IgD+ CD38+ B cell	42	0.0131966	0.0303525	0.663723
T2D_OPTH	CD20 on IgD+ CD38dim B cell	42	0.0555503	0.0332085	0.094372
T2D_OPTH	CD20 on IgD- CD24- B cell	42	0.00852242	0.0330112	0.796277
T2D_OPTH	CD20 on IgD- CD27- B cell	35	0.0308025	0.0436584	0.480479
T2D_OPTH	CD20 on IgD- CD38- B cell	42	0.019637	0.0348677	0.573307
T2D_OPTH	CD20 on IgD- CD38+ B cell	42	0.00721952	0.0285834	0.800595
T2D_OPTH	CD20 on IgD- CD38dim B cell	42	0.00239534	0.0343076	0.944337
T2D_OPTH	CD20 on memory B cell	42	0.0353768	0.0371439	0.340881
T2D_OPTH	CD20 on naive-mature B cell	42	0.0421702	0.034597	0.222883
T2D_OPTH	CD20 on unswitched memory B cell	42	0.0572204	0.0344044	0.096278
T2D_OPTH	CD20 on switched memory B cell	42	0.0120395	0.0353493	0.733415
T2D_OPTH	CD20 on IgD+ B cell	42	0.0478188	0.0338815	0.15814
T2D_OPTH	CD20 on transitional B cell	42	-0.0147205	0.03089	0.633685
T2D_OPTH	CD24 on CD24+ CD27+ B cell	8	-0.0775103	0.063623	0.223119
T2D_OPTH	CD24 on IgD+ CD24+ B cell	42	-0.00208909	0.0287864	0.942147
T2D_OPTH	CD24 on IgD+ CD38- B cell	42	0.0436719	0.0292222	0.135051
T2D_OPTH	CD24 on IgD+ CD38- unswitched memory B cell	42	0.00875848	0.0403723	0.828253
T2D_OPTH	CD24 on IgD+ CD38+ B cell	42	-0.0161937	0.028796	0.573872
T2D_OPTH	CD24 on IgD- CD38- B cell	42	0.0246831	0.029236	0.398519
T2D_OPTH	CD24 on IgD- CD38dim B cell	9	-0.0663035	0.0684897	0.333005
T2D_OPTH	CD24 on memory B cell	42	0.00957567	0.0291021	0.742128
T2D_OPTH	CD24 on unswitched memory B cell	42	0.00971953	0.0289231	0.736835
T2D_OPTH	CD24 on switched memory B cell	42	0.022621	0.0296475	0.445463
T2D_OPTH	CD24 on transitional B cell	42	0.000753406	0.0304289	0.980247
T2D_OPTH	CD25 on B cell	42	0.0239716	0.0291097	0.410228
T2D_OPTH	CD25 on CD20- CD38- B cell	42	0.0228576	0.0285138	0.422765
T2D_OPTH	CD25 on CD24+ CD27+ B cell	42	-0.0488553	0.0285278	0.0867949
T2D_OPTH	CD25 on IgD+ CD24+ B cell	42	-0.0146754	0.0286976	0.609085
T2D_OPTH	CD25 on IgD+ CD24- B cell	42	0.00801204	0.0321716	0.803329
T2D_OPTH	CD25 on IgD+ CD38- B cell	41	-0.0120254	0.0291413	0.679857
T2D_OPTH	CD25 on IgD+ CD38- naive B cell	42	0.0235008	0.0422564	0.578109
T2D_OPTH	CD25 on IgD+ CD38- unswitched memory B cell	42	-0.0307811	0.0385445	0.424531
T2D_OPTH	CD25 on IgD+ CD38+ B cell	42	0.0398113	0.0285401	0.163038
T2D_OPTH	CD25 on IgD+ CD38dim B cell	42	0.0180735	0.0291716	0.535548
T2D_OPTH	CD25 on IgD- CD24- B cell	42	-0.0167464	0.0295154	0.570458
T2D_OPTH	CD25 on IgD- CD27- B cell	42	-0.0298049	0.0305448	0.329175
T2D_OPTH	CD25 on IgD- CD38- B cell	42	-0.0295118	0.0287139	0.304049
T2D_OPTH	CD25 on IgD- CD38+ B cell	42	0.0288478	0.0306442	0.346512
T2D_OPTH	CD25 on IgD- CD38dim B cell	42	-0.0367563	0.0285862	0.198511
T2D_OPTH	CD25 on memory B cell	42	-0.0238522	0.028551	0.403479
T2D_OPTH	CD25 on naive-mature B cell	42	0.0152451	0.033	0.6441
T2D_OPTH	CD25 on unswitched memory B cell	42	-0.0295627	0.0285702	0.300789
T2D_OPTH	CD25 on switched memory B cell	42	-0.0344394	0.0287742	0.231351
T2D_OPTH	CD25 on IgD+ B cell	42	0.0206512	0.0290949	0.477837
T2D_OPTH	CD25 on transitional B cell	42	0.0525393	0.0286461	0.0666421
T2D_OPTH	CD27 on CD20- B cell	42	-0.0029355	0.0280619	0.916687
T2D_OPTH	CD27 on CD20- CD38- B cell	42	-0.0298323	0.029613	0.313739
T2D_OPTH	CD27 on CD24+ CD27+ B cell	42	-0.0256686	0.0307571	0.403967
T2D_OPTH	CD27 on T cell	42	0.026955	0.0427262	0.52812
T2D_OPTH	CD27 on IgD+ CD24+ B cell	42	0.0298845	0.0292798	0.307419
T2D_OPTH	CD27 on IgD+ CD38- unswitched memory B cell	41	-0.0723418	0.0401005	0.0712293
T2D_OPTH	CD27 on IgD- CD38- B cell	42	-0.00323298	0.0291413	0.911663
T2D_OPTH	CD27 on IgD- CD38+ B cell	42	-0.0136201	0.0288476	0.636826
T2D_OPTH	CD27 on IgD- CD38dim B cell	42	0.0120556	0.0288083	0.675599
T2D_OPTH	CD27 on memory B cell	42	0.018151	0.0291675	0.533743
T2D_OPTH	CD27 on unswitched memory B cell	42	-0.0398863	0.0290982	0.170453
T2D_OPTH	CD27 on Plasma Blast-Plasma Cell	42	-0.0273538	0.0280027	0.328656
T2D_OPTH	CD27 on switched memory B cell	42	-0.0189675	0.0291314	0.514981
T2D_OPTH	CD38 on CD20- B cell	42	-0.0248174	0.0278749	0.373298
T2D_OPTH	CD38 on CD3- CD19-	42	0.0256779	0.0404666	0.525725
T2D_OPTH	CD38 on IgD+ CD24- B cell	42	-0.0230182	0.0311089	0.459346
T2D_OPTH	CD38 on IgD+ CD38+ B cell	42	-0.022461	0.0311141	0.470362
T2D_OPTH	CD38 on IgD+ CD38dim B cell	42	-0.00727242	0.030484	0.811443
T2D_OPTH	CD38 on IgD- CD38+ B cell	42	-0.0381149	0.0280356	0.173982
T2D_OPTH	CD38 on IgD- CD38dim B cell	42	0.0105094	0.0283447	0.710807
T2D_OPTH	CD38 on naive-mature B cell	42	-0.0118046	0.0323568	0.715242
T2D_OPTH	CD38 on Plasma Blast-Plasma Cell	42	0.00227076	0.0275199	0.934238
T2D_OPTH	CD38 on IgD+ B cell	42	-0.0376272	0.0303004	0.214309
T2D_OPTH	CD38 on transitional B cell	42	-0.068126	0.0296135	0.0214197
T2D_OPTH	IgD on IgD+ CD24+ B cell	42	0.00675613	0.0306843	0.825729
T2D_OPTH	IgD on IgD+ CD24- B cell	42	0.029538	0.0358326	0.40975
T2D_OPTH	IgD on IgD+ CD38- B cell	42	0.00338924	0.0299711	0.909964
T2D_OPTH	IgD on IgD+ CD38- unswitched memory B cell	41	0.060765	0.0429588	0.157217
T2D_OPTH	IgD on IgD+ CD38+ B cell	41	0.031602	0.029168	0.27861
T2D_OPTH	IgD on IgD+ CD38dim B cell	42	0.0140656	0.0341868	0.680755
T2D_OPTH	IgD on unswitched memory B cell	42	0.00346893	0.0344205	0.919724
T2D_OPTH	IgD on IgD+ B cell	42	-0.00473341	0.0330765	0.886207
T2D_OPTH	IgD on transitional B cell	41	-0.00416174	0.0313968	0.894547
T2D_OPTH	BAFF-R on B cell	42	0.0215254	0.0294955	0.465521
T2D_OPTH	BAFF-R on CD20- B cell	40	0.0156623	0.0294701	0.595097
T2D_OPTH	CD62L on CD62L+ myeloid Dendritic Cell	42	0.0395222	0.0304953	0.194971
T2D_OPTH	CD62L on CD62L+ plasmacytoid Dendritic Cell	42	0.014433	0.0304076	0.635034
T2D_OPTH	CD62L on CD62L+ Dendritic Cell	42	0.0521535	0.0304647	0.0869099
T2D_OPTH	CD62L on monocyte	40	0.0101817	0.0342397	0.766188
T2D_OPTH	CD62L on granulocyte	42	-0.021794	0.0311514	0.484167
T2D_OPTH	CD66b on CD66b++ myeloid cell	42	0.074849	0.0432568	0.083569
T2D_OPTH	CD66b on Granulocytic Myeloid-Derived Suppressor Cells	42	0.096099	0.0462076	0.037551
T2D_OPTH	CD3 on naive CD8+ T cell	42	0.023095	0.03226	0.474051
T2D_OPTH	CD3 on Effector Memory CD8+ T cell	42	0.0470516	0.0322088	0.144062
T2D_OPTH	CD3 on Terminally Differentiated CD8+ T cell	42	0.0435463	0.0316722	0.169161
T2D_OPTH	CD3 on Central Memory CD4+ T cell	38	0.0266818	0.0371142	0.472196
T2D_OPTH	CD3 on Naive CD4+ T cell	42	0.0232808	0.0329015	0.479198
T2D_OPTH	CD3 on Effector Memory CD4+ T cell	42	0.0284041	0.0320711	0.3758
T2D_OPTH	CD3 on Terminally Differentiated CD4+ T cell	42	0.031197	0.0324222	0.335944
T2D_OPTH	CD3 on CD45RA- CD4+ T cell	42	0.027444	0.0328166	0.402996
T2D_OPTH	CD3 on Central Memory CD8+ T cell	42	0.0421755	0.0337968	0.212063
T2D_OPTH	CD3 on HLA DR+ T cell	42	0.0157557	0.0311039	0.612471
T2D_OPTH	CD3 on Natural Killer T	41	-0.00306321	0.0369627	0.933953
T2D_OPTH	CD3 on HLA DR+ CD4+ T cell	42	0.0344356	0.0312909	0.271115
T2D_OPTH	CD3 on HLA DR+ CD8+ T cell	42	0.00369749	0.0310359	0.905168
T2D_OPTH	CD3 on T cell	42	0.0301976	0.0382169	0.429432
T2D_OPTH	CD3 on CD39+ resting CD4 regulatory T cell	42	0.00982003	0.032116	0.759782
T2D_OPTH	CD3 on activated CD4 regulatory T cell	42	0.0227427	0.0320764	0.478315
T2D_OPTH	CD3 on CD39+ activated CD4 regulatory T cell	42	0.042344	0.0329093	0.198204
T2D_OPTH	CD3 on secreting CD4 regulatory T cell	42	0.0220753	0.0320924	0.491536
T2D_OPTH	CD3 on CD39+ secreting CD4 regulatory T cell	42	0.00381298	0.0317927	0.904537
T2D_OPTH	CD3 on activated & secreting CD4 regulatory T cell	42	0.0268026	0.0320486	0.402979
T2D_OPTH	CD3 on CD45RA+ CD4+ T cell	42	0.0153242	0.0334003	0.646374
T2D_OPTH	CD3 on CD8+ T cell	41	0.0358371	0.0329023	0.276067
T2D_OPTH	CD3 on CD39+ CD4+ T cell	42	0.0371935	0.0320589	0.245982
T2D_OPTH	CD3 on CD28+ CD4+ T cell	42	0.0291326	0.0374073	0.4361
T2D_OPTH	CD3 on CD28+ CD4-CD8- T cell	41	0.0636027	0.03211	0.0476164
T2D_OPTH	CD3 on CD28+ CD45RA- CD8+ T cell	42	0.028459	0.0349168	0.415043
T2D_OPTH	CD3 on CD28+ CD45RA+ CD8+ T cell	42	0.0265253	0.0334756	0.428142
T2D_OPTH	CD3 on CD28- CD8+ T cell	42	0.0562407	0.0318551	0.0774764
T2D_OPTH	CD3 on CD39+ CD8+ T cell	42	0.0559185	0.031225	0.0733217
T2D_OPTH	CD3 on CD4+ T cell	42	0.0324311	0.0367303	0.377262
T2D_OPTH	CD3 on CD4 regulatory T cell	9	0.0141608	0.0740717	0.848387
T2D_OPTH	CD3 on resting CD4 regulatory T cell	42	-0.00138549	0.0333721	0.966884
T2D_OPTH	CD34 on Hematopoietic Stem Cell	42	0.0682271	0.0465973	0.143144
T2D_OPTH	HVEM on T cell	42	-0.0247397	0.0542873	0.648593
T2D_OPTH	HVEM on naive CD8+ T cell	42	0.0152202	0.0575086	0.791272
T2D_OPTH	HVEM on Effector Memory CD8+ T cell	42	-0.0343629	0.0512731	0.502734
T2D_OPTH	HVEM on Terminally Differentiated CD8+ T cell	42	-0.0362096	0.0481121	0.451685
T2D_OPTH	HVEM on CD4+ T cell	42	0.0240367	0.0566085	0.671118
T2D_OPTH	HVEM on Central Memory CD4+ T cell	42	0.0532919	0.0557734	0.339321
T2D_OPTH	HVEM on naive CD4+ T cell	41	0.0298884	0.0514214	0.561076
T2D_OPTH	HVEM on Effector Memory CD4+ T cell	42	0.0515313	0.0498878	0.30163
T2D_OPTH	HVEM on Terminally Differentiated CD4+ T cell	42	0.0689264	0.0470202	0.142678
T2D_OPTH	HVEM on CD45RA- CD4+ T cell	42	0.0500442	0.0568606	0.378794
T2D_OPTH	HVEM on CD8+ T cell	42	-0.0537438	0.0507142	0.289263
T2D_OPTH	HVEM on Central Memory CD8+ T cell	42	0.0580012	0.0624663	0.353138
T2D_OPTH	CD16-CD56 on Natural Killer T	42	-0.0296013	0.0312535	0.34357
T2D_OPTH	CD16-CD56 on Natural Killer	42	-0.0469417	0.0316582	0.138136
T2D_OPTH	CD16-CD56 on HLA DR+ Natural Killer	42	-0.0299055	0.0344265	0.385025
T2D_OPTH	CD28 on CD39+ activated CD4 regulatory T cell	42	-0.00453193	0.0305229	0.881967
T2D_OPTH	CD28 on secreting CD4 regulatory T cell	42	0.0482563	0.034785	0.165359
T2D_OPTH	CD28 on CD39+ secreting CD4 regulatory T cell	42	0.000837703	0.0311567	0.97855
T2D_OPTH	CD28 on activated & secreting CD4 regulatory T cell	42	0.0273719	0.0308698	0.375246
T2D_OPTH	CD28 on CD45RA+ CD4+ T cell	38	0.0358491	0.0341607	0.293982
T2D_OPTH	CD28 on CD45RA- CD4 not regulatory T cell	42	0.021082	0.0362438	0.560788
T2D_OPTH	CD28 on CD39+ CD4+ T cell	42	-0.0183324	0.0317882	0.564139
T2D_OPTH	CD28 on CD28+ CD45RA- CD8+ T cell	42	-0.000580383	0.0362391	0.987222
T2D_OPTH	CD28 on CD28+ CD4+ T cell	42	-0.017328	0.0352261	0.622785
T2D_OPTH	CD28 on CD28+ CD4-CD8- T cell	2	0.13309	0.255182	0.601984
T2D_OPTH	CD28 on CD28+ CD45RA+ CD8+ T cell	42	0.0125099	0.03622	0.729805
T2D_OPTH	CD28 on CD39+ CD8+ T cell	42	-6.19746e-05	0.0312713	0.998419
T2D_OPTH	CD28 on CD4+ T cell	42	-0.00236549	0.0352417	0.946485
T2D_OPTH	CD28 on CD4 regulatory T cell	42	0.011823	0.0300816	0.694297
T2D_OPTH	CD28 on resting CD4 regulatory T cell	10	0.0994852	0.0661815	0.132782
T2D_OPTH	CD28 on CD39+ resting CD4 regulatory T cell	42	0.0540448	0.0313433	0.0846558
T2D_OPTH	CD28 on activated CD4 regulatory T cell	42	0.0130562	0.0303919	0.667492
T2D_OPTH	CD86 on myeloid Dendritic Cell	42	0.0267028	0.032498	0.411262
T2D_OPTH	CD86 on CD62L+ myeloid Dendritic Cell	42	0.0061133	0.0368212	0.868136
T2D_OPTH	CD86 on monocyte	42	0.0352209	0.0339803	0.299965
T2D_OPTH	CD86 on granulocyte	42	-0.0178004	0.0326489	0.585611
T2D_OPTH	CCR7 on naive CD4+ T cell	42	0.0468901	0.0321244	0.144388
T2D_OPTH	CCR7 on naive CD8+ T cell	42	0.0519086	0.031819	0.102812
T2D_OPTH	CD45 on CD14+ monocyte	42	0.00308325	0.0347716	0.929343
T2D_OPTH	CD45 on B cell	42	-0.0211238	0.0299527	0.480662
T2D_OPTH	CD45 on Natural Killer	42	-0.0208211	0.0314559	0.508026
T2D_OPTH	CD45 on HLA DR+ Natural Killer	42	0.00262434	0.0352111	0.940587
T2D_OPTH	CD45 on granulocyte	42	-0.00317416	0.0323239	0.921775
T2D_OPTH	CD45 on lymphocyte	42	-0.0232289	0.0317498	0.464399
T2D_OPTH	CD45 on T cell	42	-0.0264421	0.0302653	0.382294
T2D_OPTH	CD45 on CD4+ T cell	42	-0.0414589	0.0305269	0.174429
T2D_OPTH	CD45 on CD8+ T cell	42	-0.0334431	0.0285081	0.240752
T2D_OPTH	CD45 on HLA DR+ T cell	41	-0.00259456	0.0315899	0.934541
T2D_OPTH	CD45 on Natural Killer T	42	0.00844493	0.0313818	0.787851
T2D_OPTH	CD45 on HLA DR+ CD4+ T cell	42	-0.0132799	0.0316095	0.674394
T2D_OPTH	CD45 on HLA DR+ CD8+ T cell	42	-0.00909436	0.0307151	0.767163
T2D_OPTH	CD127 on T cell	42	-0.00470041	0.0362386	0.896798
T2D_OPTH	CD127 on CD45RA- CD4 not regulatory T cell	42	0.0316159	0.0357109	0.37598
T2D_OPTH	CD127 on CD28+ CD4+ T cell	42	0.01039	0.0369353	0.778479
T2D_OPTH	CD127 on CD28+ CD4-CD8- T cell	42	-0.00353409	0.0306996	0.908351
T2D_OPTH	CD127 on granulocyte	42	0.00431623	0.0324636	0.894228
T2D_OPTH	CD127 on CD8+ T cell	41	-0.0259614	0.0321673	0.419624
T2D_OPTH	CD127 on CD28+ CD45RA- CD8+ T cell	42	0.0274003	0.0373106	0.462714
T2D_OPTH	CD127 on CD28+ CD45RA+ CD8+ T cell	41	0.0428869	0.0361902	0.236001
T2D_OPTH	CD127 on CD28- CD8+ T cell	42	0.00938745	0.0335403	0.779566
T2D_OPTH	CD127 on CD4+ T cell	9	-0.00857107	0.0794533	0.914094
T2D_OPTH	CD127 on CD45RA+ CD4+ T cell	42	0.0121853	0.0398617	0.759841
T2D_OPTH	CD25 on CD45RA- CD4 not regulatory T cell	42	0.0354209	0.0299121	0.236346
T2D_OPTH	CD25 on CD45RA+ CD4 not regulatory T cell	42	0.00646634	0.0327154	0.843315
T2D_OPTH	CD25 on CD39+ CD4 regulatory T cell	42	-0.0287085	0.0293109	0.327359
T2D_OPTH	CD25 on CD4 regulatory T cell	42	0.00336629	0.0326804	0.917958
T2D_OPTH	CD25 on resting CD4 regulatory T cell	42	0.00780635	0.0375069	0.835127
T2D_OPTH	CD25 on CD39+ resting CD4 regulatory T cell	42	0.0341622	0.0309257	0.26931
T2D_OPTH	CD25 on activated CD4 regulatory T cell	42	0.0210268	0.0343654	0.54063
T2D_OPTH	CD25 on CD39+ activated CD4 regulatory T cell	42	-0.0133939	0.0318799	0.674385
T2D_OPTH	CD25 on secreting CD4 regulatory T cell	41	0.00491481	0.0325335	0.879921
T2D_OPTH	CD25 on CD39+ secreting CD4 regulatory T cell	42	0.0107974	0.0360507	0.764553
T2D_OPTH	CD25 on activated & secreting CD4 regulatory T cell	42	-0.00110328	0.0323993	0.972835
T2D_OPTH	CD123 on plasmacytoid Dendritic Cell	42	0.0587113	0.0328654	0.0740318
T2D_OPTH	CD123 on CD62L+ plasmacytoid Dendritic Cell	42	0.0591169	0.0328639	0.0720436
T2D_OPTH	CD33 on CD14+ monocyte	42	-0.0086922	0.0423032	0.837202
T2D_OPTH	CD33 on CD33+ HLA DR+ CD14dim	42	-0.0207582	0.043221	0.631028
T2D_OPTH	CD33 on CD33dim HLA DR+ CD11b+	42	0.020231	0.0426062	0.634903
T2D_OPTH	CD33 on CD33dim HLA DR+ CD11b-	42	0.0224988	0.0435217	0.605186
T2D_OPTH	CD33 on Granulocytic Myeloid-Derived Suppressor Cells	42	0.118776	0.0478601	0.0130745
T2D_OPTH	CD33 on CD66b++ myeloid cell	42	0.0657357	0.047006	0.161977
T2D_OPTH	CD33 on Monocytic Myeloid-Derived Suppressor Cells	42	0.00895566	0.0432169	0.835833
T2D_OPTH	CD33 on CD33dim HLA DR-	42	0.0228354	0.0431708	0.596837
T2D_OPTH	CD33 on basophil	42	0.0155424	0.0432372	0.719244
T2D_OPTH	CD33 on Immature Myeloid-Derived Suppressor Cells	42	0.0125643	0.0432524	0.771443
T2D_OPTH	CD33 on CD33+ HLA DR+	42	-0.0189691	0.043129	0.660066
T2D_OPTH	CD33 on CD33+ HLA DR+ CD14-	42	-0.0119231	0.0437586	0.785258
T2D_OPTH	CD4 on monocyte	41	0.026347	0.0383741	0.492346
T2D_OPTH	CD4 on HLA DR+ CD4+ T cell	42	0.0198576	0.0312106	0.524616
T2D_OPTH	CD25 on CD4+ T cell	42	-0.00110521	0.0353517	0.97506
T2D_OPTH	CD25 on CD39+ CD4+ T cell	42	0.00326748	0.0342689	0.924038
T2D_OPTH	CD25 on CD28+ CD4+ T cell	9	0.154962	0.0975245	0.112071
T2D_OPTH	FSC-A on myeloid Dendritic Cell	42	-0.0219027	0.0337414	0.516251
T2D_OPTH	FSC-A on plasmacytoid Dendritic Cell	42	0.0172865	0.0320123	0.589199
T2D_OPTH	FSC-A on monocyte	42	-0.00459373	0.0323166	0.886963
T2D_OPTH	FSC-A on granulocyte	42	-0.0258155	0.0329902	0.433908
T2D_OPTH	FSC-A on CD14+ monocyte	42	-0.00933015	0.0334452	0.780269
T2D_OPTH	FSC-A on B cell	42	0.0282334	0.0328461	0.390028
T2D_OPTH	FSC-A on Natural Killer	42	-0.0347837	0.0310541	0.262671
T2D_OPTH	FSC-A on HLA DR+ Natural Killer	42	0.0174554	0.0315949	0.580624
T2D_OPTH	FSC-A on lymphocyte	42	-0.0382602	0.0295382	0.195225
T2D_OPTH	FSC-A on T cell	42	-0.0325599	0.0291271	0.26363
T2D_OPTH	FSC-A on CD4+ T cell	42	-0.0386673	0.0313349	0.217202
T2D_OPTH	FSC-A on CD8+ T cell	42	-0.0308559	0.0272732	0.257902
T2D_OPTH	FSC-A on HLA DR+ T cell	42	-0.0442492	0.0347823	0.203311
T2D_OPTH	FSC-A on Natural Killer T	42	-0.010172	0.0302508	0.736678
T2D_OPTH	FSC-A on HLA DR+ CD4+ T cell	42	-0.056971	0.0367553	0.12114
T2D_OPTH	FSC-A on HLA DR+ CD8+ T cell	41	0.00653991	0.0306279	0.830915
T2D_OPTH	CD16 on CD14- CD16+ monocyte	42	0.00207762	0.029781	0.944382
T2D_OPTH	CD40 on CD14+ CD16- monocyte	42	-0.0248742	0.0289366	0.390003
T2D_OPTH	CD40 on CD14+ CD16+ monocyte	42	-0.0343905	0.0290293	0.236143
T2D_OPTH	CCR2 on CD14- CD16+ monocyte	42	-0.0371206	0.0285819	0.194032
T2D_OPTH	CD14 on CD14+ CD16+ monocyte	42	-0.00949265	0.028565	0.739649
T2D_OPTH	HLA DR on CD14- CD16+ monocyte	40	-0.0120815	0.0399822	0.762521
T2D_OPTH	CD40 on monocytes	42	-0.0267947	0.0292049	0.358894
T2D_OPTH	CD14 on CD14+ CD16- monocyte	42	0.0152241	0.0283328	0.59104
T2D_OPTH	CD64 on CD14+ CD16- monocyte	42	-0.0488213	0.0291727	0.0942239
T2D_OPTH	HLA DR on CD14+ CD16- monocyte	41	0.00153576	0.0307542	0.960173
T2D_OPTH	CD40 on CD14- CD16+ monocyte	42	-0.0254004	0.0293195	0.386308
T2D_OPTH	CD64 on CD14- CD16+ monocyte	42	-0.0194406	0.0323895	0.548363
T2D_OPTH	HLA DR on CD14+ monocyte	41	0.00215205	0.0308082	0.944311
T2D_OPTH	CCR2 on CD14+ CD16+ monocyte	42	-0.018192	0.0282152	0.519084
T2D_OPTH	PDL-1 on CD14+ CD16- monocyte	42	-0.00139099	0.0286677	0.961301
T2D_OPTH	CX3CR1 on CD14- CD16-	41	-0.0268522	0.0304234	0.377444
T2D_OPTH	CX3CR1 on monocyte	42	-0.012586	0.0292504	0.666989
T2D_OPTH	CX3CR1 on CD14+ CD16+ monocyte	42	0.0305452	0.0300954	0.310131
T2D_OPTH	CX3CR1 on CD14+ CD16- monocyte	42	-0.0238789	0.02948	0.417938
T2D_OPTH	PDL-1 on CD14+ CD16+ monocyte	42	-0.0206023	0.028516	0.469999
T2D_OPTH	PDL-1 on CD14- CD16+ monocyte	42	-0.000198432	0.0291739	0.994573
T2D_OPTH	PDL-1 on CD14- CD16-	42	0.00737899	0.0305332	0.809035
T2D_OPTH	CD64 on CD14- CD16-	40	-0.0367566	0.0318565	0.248575
T2D_OPTH	PDL-1 on monocyte	42	-0.00314011	0.0319913	0.921809
T2D_OPTH	CCR2 on CD14- CD16-	42	0.00172003	0.0315827	0.956568
T2D_OPTH	CCR2 on CD14+ CD16- monocyte	42	-0.0139549	0.0283038	0.621984
T2D_OPTH	CD16 on CD14+ CD16+ monocyte	42	0.020489	0.0294651	0.486826
T2D_OPTH	CD64 on monocyte	42	-0.0438654	0.0292991	0.134352
T2D_OPTH	HLA DR on CD14+ CD16+ monocyte	40	-0.0121903	0.0352549	0.729512
T2D_OPTH	CCR2 on monocyte	42	-0.0217787	0.028584	0.446108
T2D_OPTH	HLA DR on CD14- CD16-	39	-0.00604918	0.0337569	0.857782
T2D_OPTH	HLA DR on monocyte	40	-0.0255864	0.0320836	0.425167
T2D_OPTH	CD64 on CD14+ CD16+ monocyte	39	-0.0543936	0.0295641	0.0657898
T2D_OPTH	CX3CR1 on CD14- CD16+ monocyte	42	0.0709059	0.0285075	0.0128726
T2D_OPTH	CCR2 on myeloid Dendritic Cell	42	-0.0237837	0.0324106	0.463054
T2D_OPTH	CCR2 on CD62L+ myeloid Dendritic Cell	42	0.000317213	0.0349226	0.992753
T2D_OPTH	CCR2 on plasmacytoid Dendritic Cell	42	0.0182784	0.0359989	0.611629
T2D_OPTH	CCR2 on CD62L+ plasmacytoid Dendritic Cell	42	0.0180309	0.0361359	0.617798
T2D_OPTH	CCR2 on monocyte	42	0.00214214	0.0325618	0.947548
T2D_OPTH	CCR2 on granulocyte	42	-0.0232198	0.0329266	0.480687
T2D_OPTH	CD14 on Monocytic Myeloid-Derived Suppressor Cells	42	0.0383461	0.0482444	0.426712
T2D_OPTH	CD14 on CD33+ HLA DR+ CD14dim	41	0.0133493	0.0463214	0.773202
T2D_OPTH	CD14 on CD33dim HLA DR+ CD11b+	42	0.00737129	0.0493254	0.881205
T2D_OPTH	CD4 on CD4+ T cell	42	0.0248323	0.0335584	0.459317
T2D_OPTH	CD4 on Central Memory CD4+ T cell	42	0.0373557	0.0351304	0.287626
T2D_OPTH	CD4 on naive CD4+ T cell	41	0.0483031	0.0326588	0.139134
T2D_OPTH	CD4 on Effector Memory CD4+ T cell	42	0.0521098	0.0356853	0.144219
T2D_OPTH	CD4 on Terminally Differentiated CD4+ T cell	42	0.0186333	0.0314546	0.553591
T2D_OPTH	CD4 on CD45RA+ CD4+ T cell	42	0.04411	0.036083	0.221534
T2D_OPTH	CD19 on B cell	42	0.00937616	0.0398398	0.81394
T2D_OPTH	CD39 on CD39+ CD8+ T cell	42	0.00364658	0.0313425	0.907378
T2D_OPTH	CD39 on CD39+ activated CD4 regulatory T cell	42	0.00461968	0.0324768	0.886886
T2D_OPTH	CD39 on CD39+ secreting CD4 regulatory T cell	42	0.0162586	0.0325611	0.61755
T2D_OPTH	CD39 on CD39+ CD4+ T cell	42	0.0319011	0.0325641	0.327265
T2D_OPTH	CD39 on granulocyte	42	0.000659054	0.0322085	0.983675
T2D_OPTH	CD39 on monocyte	42	0.0164347	0.0328424	0.616785
T2D_OPTH	CD80 on myeloid Dendritic Cell	42	-0.0390292	0.0326564	0.232029
T2D_OPTH	CD80 on CD62L+ myeloid Dendritic Cell	42	-0.0345332	0.0326247	0.289828
T2D_OPTH	CD80 on plasmacytoid Dendritic Cell	42	0.0357515	0.033437	0.28497
T2D_OPTH	CD80 on CD62L+ plasmacytoid Dendritic Cell	42	0.0344128	0.0333343	0.301907
T2D_OPTH	CD80 on monocyte	42	0.0534954	0.0321862	0.0965006
T2D_OPTH	CD80 on granulocyte	42	0.0199531	0.0325745	0.540183
T2D_OPTH	CD45 on lymphocyte	42	0.0641215	0.0415321	0.122613
T2D_OPTH	CD45 on CD33+ HLA DR+ CD14-	42	0.0403725	0.0465434	0.385714
T2D_OPTH	CD45 on CD33+ HLA DR+ CD14dim	42	0.0240133	0.0426477	0.573392
T2D_OPTH	CD45 on CD33dim HLA DR+ CD11b-	42	0.00281808	0.0509335	0.955877
T2D_OPTH	CD45 on CD33- HLA DR-	42	0.0164538	0.0467911	0.725105
T2D_OPTH	CD45 on CD33- HLA DR+	42	-0.0143106	0.046911	0.760322
T2D_OPTH	CD45 on Granulocytic Myeloid-Derived Suppressor Cells	42	0.149037	0.0463899	0.00131495
T2D_OPTH	CD45 on CD66b++ myelod cell	42	0.100486	0.0424227	0.0178519
T2D_OPTH	CD45 on Monocytic Myeloid-Derived Suppressor Cells	42	-0.0315704	0.0465678	0.497807
T2D_OPTH	CD45 on CD33dim HLA DR-	42	-0.00268411	0.0430877	0.950329
T2D_OPTH	CD45 on basophil	42	0.0401925	0.0431512	0.35163
T2D_OPTH	CD45 on Immature Myeloid-Derived Suppressor Cells	42	-0.00643661	0.0434576	0.882254
T2D_OPTH	CD45 on CD33+ HLA DR+	42	0.0396991	0.046189	0.390068
T2D_OPTH	CD8 on Central Memory CD8+ T cell	41	-0.0143581	0.0322617	0.656283
T2D_OPTH	CD8 on naive CD8+ T cell	42	-0.013768	0.0352936	0.696463
T2D_OPTH	CD8 on Effector Memory CD8+ T cell	41	0.00870435	0.0360379	0.809142
T2D_OPTH	CD8 on Terminally Differentiated CD8+ T cell	42	0.0272049	0.0342649	0.427219
T2D_OPTH	CD8 on CD8+ T cell	42	-0.0384475	0.0334233	0.250013
T2D_OPTH	CD8 on Natural Killer T	41	0.038627	0.0350483	0.270415
T2D_OPTH	CD8 on HLA DR+ CD8+ T cell	42	-0.0539731	0.0327173	0.0990088
T2D_OPTH	CD4 on CD39+ CD4+ T cell	42	0.0112388	0.0326605	0.730763
T2D_OPTH	CD4 on CD28+ CD4+ T cell	42	0.0331479	0.0321089	0.301905
T2D_OPTH	CD4 on CD4 regulatory T cell	42	0.0232588	0.0318383	0.465067
T2D_OPTH	CD4 on resting CD4 regulatory T cell	41	0.0270727	0.0313228	0.387415
T2D_OPTH	CD4 on CD39+ resting CD4 regulatory T cell	42	0.0584668	0.0316146	0.0644059
T2D_OPTH	CD4 on activated CD4 regulatory T cell	42	0.0135667	0.0318445	0.670086
T2D_OPTH	CD4 on CD39+ activated CD4 regulatory T cell	42	0.0119221	0.0317575	0.707354
T2D_OPTH	CD4 on secreting CD4 regulatory T cell	42	0.0369884	0.031882	0.245982
T2D_OPTH	CD4 on CD39+ secreting CD4 regulatory T cell	42	0.0311027	0.0328915	0.344345
T2D_OPTH	CD4 on activated & secreting CD4 regulatory T cell	42	0.0287639	0.0319885	0.368549
T2D_OPTH	SSC-A on myeloid Dendritic Cell	42	-0.0204196	0.0327911	0.53347
T2D_OPTH	SSC-A on plasmacytoid Dendritic Cell	42	-0.00485249	0.0321571	0.880055
T2D_OPTH	SSC-A on monocyte	42	0.00894508	0.0330758	0.78682
T2D_OPTH	SSC-A on CD14+ monocyte	42	-0.00712668	0.0324413	0.826121
T2D_OPTH	SSC-A on B cell	42	0.0409672	0.0322607	0.204127
T2D_OPTH	SSC-A on Natural Killer	41	-0.0159403	0.033618	0.635386
T2D_OPTH	SSC-A on HLA DR+ Natural Killer	41	0.0365994	0.0315257	0.245667
T2D_OPTH	SSC-A on granulocyte	42	-0.0435814	0.0312845	0.163599
T2D_OPTH	SSC-A on lymphocyte	42	-0.0148858	0.0296615	0.615769
T2D_OPTH	SSC-A on T cell	42	-0.00690766	0.0304482	0.820528
T2D_OPTH	SSC-A on CD4+ T cell	41	-0.0361927	0.0305591	0.236274
T2D_OPTH	SSC-A on CD8+ T cell	42	-0.00894394	0.0284673	0.753382
T2D_OPTH	SSC-A on HLA DR+ T cell	41	-0.0330832	0.0377463	0.380779
T2D_OPTH	SSC-A on Natural Killer T	42	0.0216706	0.0311597	0.486762
T2D_OPTH	SSC-A on HLA DR+ CD4+ T cell	42	-0.0524287	0.0303968	0.0845615
T2D_OPTH	SSC-A on HLA DR+ CD8+ T cell	42	-0.0243723	0.0331727	0.462516
T2D_OPTH	CD11c on myeloid Dendritic Cell	42	-0.0339275	0.0370891	0.360318
T2D_OPTH	CD11c on CD62L+ myeloid Dendritic Cell	42	-0.0347574	0.0347218	0.316815
T2D_OPTH	CD11c on monocyte	41	0.0277444	0.032379	0.39152
T2D_OPTH	CD11c on granulocyte	42	0.00380314	0.0336374	0.909981
T2D_OPTH	CD11b on CD14+ monocyte	42	-0.0255352	0.0422077	0.545187
T2D_OPTH	CD11b on Granulocytic Myeloid-Derived Suppressor Cells	10	0.189307	0.0966014	0.0500346
T2D_OPTH	CD11b on CD66b++ myeloid cell	42	0.0781016	0.0424366	0.0657048
T2D_OPTH	CD11b on Monocytic Myeloid-Derived Suppressor Cells	42	0.0468213	0.0429198	0.275316
T2D_OPTH	CD11b on CD33dim HLA DR-	42	0.0947937	0.0468032	0.0428295
T2D_OPTH	CD11b on basophil	42	0.0456209	0.0461887	0.323297
T2D_OPTH	CD11b on CD33+ HLA DR+ CD14dim	42	-0.00160595	0.0503112	0.974536
T2D_OPTH	CD45RA on naive CD4+ T cell	41	0.0354587	0.0307202	0.248399
T2D_OPTH	CD4RA on Terminally Differentiated CD4+ T cell	42	-0.0185802	0.031397	0.553996
T2D_OPTH	CD45RA on naive CD8+ T cell	42	0.0336876	0.0318241	0.289801
T2D_OPTH	CD45RA on Terminally Differentiated CD8+ T cell	42	0.0140809	0.0315454	0.655331
T2D_OPTH	CD45RA on resting CD4 regulatory T cell	42	0.0190155	0.0331339	0.566036
T2D_OPTH	CD45RA on CD39+ resting CD4 regulatory T cell	9	-0.0509891	0.0691868	0.461137
T2D_OPTH	HLA DR on myeloid Dendritic Cell	40	0.0112275	0.0410231	0.784325
T2D_OPTH	HLA DR on plasmacytoid Dendritic Cell	40	0.0483844	0.0340028	0.15475
T2D_OPTH	HLA DR on Dendritic Cell	40	0.031623	0.0418173	0.449519
T2D_OPTH	HLA DR on Hematopoietic Stem Cell	9	0.224875	0.0878777	0.0104989
T2D_OPTH	HLA DR on CD33+ HLA DR+ CD14-	40	0.0261211	0.049421	0.597123
T2D_OPTH	HLA DR on CD33+ HLA DR+ CD14dim	41	0.00628069	0.0508966	0.90179
T2D_OPTH	HLA DR on CD33dim HLA DR+ CD11b+	40	0.0411739	0.0476365	0.387404
T2D_OPTH	HLA DR on CD33dim HLA DR+ CD11b-	40	-0.0376287	0.0529058	0.476936
T2D_OPTH	HLA DR on CD33- HLA DR+	41	0.0475026	0.0441069	0.281486
T2D_OPTH	HLA DR on HLA DR+ T cell	42	-0.00156806	0.0302193	0.958617
T2D_OPTH	HLA DR on HLA DR+ CD4+ T cell	42	0.0379497	0.0308184	0.218174
T2D_OPTH	HLA DR on HLA DR+ CD8+ T cell	42	0.00488765	0.0295372	0.868571
T2D_OPTH	HLA DR on B cell	42	-0.0257386	0.0315606	0.414768
T2D_OPTH	HLA DR on HLA DR+ Natural Killer	41	0.0436245	0.0411862	0.289507
T2D_OPTH	CD8 on CD28+ CD45RA- CD8+ T cell	42	-0.0814219	0.034643	0.0187575
T2D_OPTH	CD8 on CD28+ CD45RA+ CD8+ T cell	41	-0.0597943	0.0317238	0.0594514
T2D_OPTH	CD8 on CD28- CD8+ T cell	42	-0.0541763	0.0318879	0.0893259
T2D_OPTH	CD8 on CD39+ CD8+ T cell	42	-0.044355	0.0328473	0.176907
T2D_PERIPH	IgD+ B cell %B cell	14	-0.0655039	0.0397719	0.0995601
T2D_PERIPH	IgD+ CD38+ B cell Absolute Count	14	0.00515417	0.0383674	0.893136
T2D_PERIPH	IgD+ CD38dim B cell %B cell	14	-0.0410947	0.0433833	0.343513
T2D_PERIPH	IgD+ CD38dim B cell Absolute Count	14	-0.0130396	0.0386387	0.735759
T2D_PERIPH	IgD+ CD38- B cell %B cell	14	-0.0318192	0.0531606	0.549473
T2D_PERIPH	IgD+ CD38- B cell Absolute Count	14	-0.00785517	0.0402038	0.845093
T2D_PERIPH	Unswitched memory B cell %B cell	14	0.0340827	0.0495771	0.491787
T2D_PERIPH	Unswitched memory B cell Absolute Count	14	0.0343252	0.039741	0.38774
T2D_PERIPH	IgD- CD27- B cell %B cell	14	0.0239145	0.0400425	0.550355
T2D_PERIPH	IgD+ B cell Absolute Count	14	-0.0122509	0.0397312	0.75782
T2D_PERIPH	IgD- CD27- B cell Absolute Count	14	0.021418	0.0465831	0.645673
T2D_PERIPH	Switched memory B cell %B cell	14	0.0745976	0.0404055	0.0648597
T2D_PERIPH	Switched memory B cell Absolute Count	14	0.058239	0.0396463	0.141842
T2D_PERIPH	Plasma Blast-Plasma Cell %B cell	14	-0.0105872	0.0546357	0.84635
T2D_PERIPH	Plasma Blast-Plasma Cell Absolute Count	13	0.0380137	0.0522136	0.466587
T2D_PERIPH	Memory B cell %B cell	14	0.0536684	0.0480264	0.263791
T2D_PERIPH	Memory B cell Absolute Count	14	0.0461749	0.0400344	0.248754
T2D_PERIPH	Naive-mature B cell %B cell	14	-0.0538675	0.0484157	0.265879
T2D_PERIPH	Naive-mature B cell Absolute Count	14	-0.022833	0.0399831	0.567956
T2D_PERIPH	IgD- CD38+ B cell %B cell	14	0.0572564	0.0442303	0.19549
T2D_PERIPH	IgD+ CD24+ B cell %B cell	14	0.0597044	0.0544372	0.272747
T2D_PERIPH	IgD+ CD24+ B cell Absolute Count	14	0.0527369	0.0391324	0.17777
T2D_PERIPH	IgD- CD24- B cell %B cell	14	-0.0298452	0.0399507	0.455033
T2D_PERIPH	IgD- CD24- B cell Absolute Count	14	-0.0229577	0.0417736	0.582612
T2D_PERIPH	IgD+ CD24- B cell %B cell	14	-0.0841145	0.0406742	0.0386392
T2D_PERIPH	IgD+ CD24- B cell Absolute Count	14	-0.0302711	0.039806	0.446976
T2D_PERIPH	CD24+ CD27+ B cell %B cell	14	0.0665506	0.0412769	0.106897
T2D_PERIPH	CD24+ CD27+ B cell Absolute Count	14	0.0595113	0.0399038	0.135864
T2D_PERIPH	CD20- B cell %B cell	13	-0.0261257	0.0415873	0.529864
T2D_PERIPH	IgD- CD38+ B cell Absolute Count	14	0.0660998	0.0486019	0.173822
T2D_PERIPH	CD20- B cell Absolute Count	13	-0.0239376	0.0457243	0.600612
T2D_PERIPH	CD20- CD38- B cell %B cell	13	0.010167	0.0408398	0.8034
T2D_PERIPH	CD20- CD38- B cell Absolute Count	13	0.0131795	0.0418659	0.752911
T2D_PERIPH	IgD+ B cell %Lymphocyte	14	-0.0345831	0.0390926	0.376348
T2D_PERIPH	IgD- CD38+ B cell %lymphocyte	14	0.051987	0.0419352	0.215088
T2D_PERIPH	IgD- CD38dim B cell %lymphocyte	14	0.0745175	0.0391037	0.0566973
T2D_PERIPH	IgD- CD38- B cell %lymphocyte	14	-0.00043202	0.0398255	0.991345
T2D_PERIPH	IgD- CD38dim B cell %B cell	14	0.10326	0.0399014	0.0096571
T2D_PERIPH	IgD+ CD38+ B cell %lymphocyte	14	-0.0106691	0.0390736	0.784814
T2D_PERIPH	IgD+ CD38dim B cell %lymphocyte	14	-0.0313328	0.0393034	0.425333
T2D_PERIPH	IgD+ CD38- B cell %lymphocyte	14	-0.0308718	0.053583	0.564514
T2D_PERIPH	Unswitched memory B cell %lymphocyte	14	0.0194302	0.0460297	0.672935
T2D_PERIPH	IgD- CD27- B cell %lymphocyte	14	0.00317326	0.0528016	0.952078
T2D_PERIPH	Switched memory B cell %lymphocyte	14	0.0454085	0.0402878	0.259699
T2D_PERIPH	Plasma Blast-Plasma Cell %lymphocyte	14	-0.0181196	0.0543624	0.7389
T2D_PERIPH	Memory B cell %lymphocyte	14	0.0340802	0.0503335	0.498351
T2D_PERIPH	Naive-mature B cell %lymphocyte	14	-0.043459	0.040161	0.2792
T2D_PERIPH	IgD- CD38dim B cell Absolute Count	14	0.0846922	0.0396583	0.0327162
T2D_PERIPH	IgD+ CD24+ B cell %lymphocyte	14	0.0421206	0.0503679	0.403009
T2D_PERIPH	IgD- CD24- B cell %lymphocyte	14	-0.044916	0.0418019	0.2826
T2D_PERIPH	IgD+ CD24- B cell %lymphocyte	14	-0.0495449	0.0392861	0.207262
T2D_PERIPH	CD24+ CD27+ B cell %lymphocyte	14	0.0466796	0.0413842	0.259338
T2D_PERIPH	CD20- B cell %lymphocyte	13	-0.0317463	0.0461513	0.491533
T2D_PERIPH	CD20- CD38- B cell %lymphocyte	13	0.00668703	0.0461909	0.884893
T2D_PERIPH	IgD- CD38- B cell %B cell	14	0.0188053	0.0399318	0.637687
T2D_PERIPH	IgD- CD38- B cell Absolute Count	14	0.0202664	0.0403837	0.615777
T2D_PERIPH	IgD+ CD38+ B cell %B cell	14	-0.00790193	0.0413341	0.848391
T2D_PERIPH	CD11c+ monocyte Absolute Count	14	-0.00991278	0.0424195	0.81523
T2D_PERIPH	CD11c+ monocyte %monocyte	13	0.00629353	0.0434141	0.884739
T2D_PERIPH	CD62L- monocyte Absolute Count	14	-0.0721165	0.0436974	0.098869
T2D_PERIPH	CD62L- monocyte %monocyte	14	-0.0486426	0.0435126	0.263612
T2D_PERIPH	CD11c+ CD62L- monocyte Absolute Count	14	-0.0259794	0.0418511	0.534759
T2D_PERIPH	CD11c+ CD62L- monocyte %monocyte	14	0.00189786	0.0444407	0.965936
T2D_PERIPH	CD62L- HLA DR++ monocyte Absolute Count	14	-0.0891721	0.0420419	0.0339196
T2D_PERIPH	CD62L- HLA DR++ monocyte %monocyte	14	-0.0765419	0.0429775	0.0749159
T2D_PERIPH	CD11c+ HLA DR++ monocyte Absolute Count	14	-0.0388647	0.0427302	0.363066
T2D_PERIPH	CD11c+ HLA DR++ monocyte %monocyte	14	-0.00911012	0.0434184	0.833807
T2D_PERIPH	Myeloid Dendritic Cell Absolute Count	14	-0.0320676	0.0408265	0.432183
T2D_PERIPH	Myeloid Dendritic Cell %Dendritic Cell	14	-0.0408164	0.0413221	0.323269
T2D_PERIPH	Plasmacytoid Dendritic Cell Absolute Count	14	0.000203741	0.0455676	0.996433
T2D_PERIPH	Dendritic Cell Absolute Count	13	-0.0330957	0.0424101	0.435172
T2D_PERIPH	CD62L- Dendritic Cell Absolute Count	14	-0.0403293	0.0409611	0.324832
T2D_PERIPH	CD62L- Dendritic Cell %Dendritic Cell	14	-0.0348981	0.0418989	0.404895
T2D_PERIPH	CD86+ myeloid Dendritic Cell Absolute Count	14	-0.0347124	0.0420578	0.409172
T2D_PERIPH	CD86+ myeloid Dendritic Cell %Dendritic Cell	14	-0.0261406	0.0420525	0.534193
T2D_PERIPH	CD86+ plasmacytoid Dendritic Cell Absolute Count	14	0.0446654	0.0520833	0.391127
T2D_PERIPH	CD86+ plasmacytoid Dendritic Cell %Dendritic Cell	13	0.0934702	0.0411793	0.0232177
T2D_PERIPH	CD62L- myeloid Dendritic Cell Absolute Count	14	-0.0399394	0.0420849	0.342611
T2D_PERIPH	CD62L- myeloid Dendritic Cell %Dendritic Cell	14	-0.0427764	0.0434154	0.324486
T2D_PERIPH	CD62L- plasmacytoid Dendritic Cell Absolute Count	13	-0.0193214	0.042428	0.648826
T2D_PERIPH	CD62L- plasmacytoid Dendritic Cell %Dendritic Cell	14	-0.000854155	0.0398907	0.982917
T2D_PERIPH	CD62L- CD86+ myeloid Dendritic Cell Absolute Count	14	-0.0504654	0.0421254	0.230924
T2D_PERIPH	CD62L- CD86+ myeloid Dendritic Cell %Dendritic Cell	13	-0.0498398	0.0438687	0.255909
T2D_PERIPH	Plasmacytoid Dendritic Cell %Dendritic Cell	14	0.0297726	0.0416808	0.475042
T2D_PERIPH	HLA DR++ monocyte %monocyte	13	-0.0374537	0.0430324	0.384104
T2D_PERIPH	HLA DR++ monocyte %leukocyte	13	-0.0645042	0.0428548	0.132278
T2D_PERIPH	HLA DR++ monocyte Absolute Count	13	-0.0574964	0.0417898	0.168869
T2D_PERIPH	CD4 regulatory T cell %CD4+ T cell	13	-0.0609723	0.0452231	0.177576
T2D_PERIPH	CD4 regulatory T cell %T cell	13	-0.0807442	0.0431761	0.0614683
T2D_PERIPH	Resting CD4 regulatory T cell Absolute Count	13	-0.0428252	0.0565705	0.449036
T2D_PERIPH	Resting CD4 regulatory T cell %CD4 regulatory T cell	14	-0.0218885	0.0422003	0.603982
T2D_PERIPH	Resting CD4 regulatory T cell %CD4+ T cell	13	-0.0588069	0.0468068	0.20898
T2D_PERIPH	CD39+ resting CD4 regulatory T cell Absolute Count	14	-0.0581418	0.0511276	0.25546
T2D_PERIPH	CD39+ resting CD4 regulatory T cell %resting CD4 regulatory T cell	13	-0.0422563	0.0517366	0.414067
T2D_PERIPH	CD39+ resting CD4 regulatory T cell %CD4 regulatory T cell	14	-0.071212	0.0508055	0.161017
T2D_PERIPH	Activated CD4 regulatory T cell Absolute Count	14	0.00252738	0.0425539	0.95264
T2D_PERIPH	Activated CD4 regulatory T cell %CD4 regulatory T cell	14	-0.0463527	0.0390072	0.234711
T2D_PERIPH	Activated CD4 regulatory T cell %CD4+ T cell	14	-0.0394197	0.0415724	0.343018
T2D_PERIPH	CD39+ activated CD4 regulatory T cell Absolute Count	14	-0.0574161	0.0414222	0.165711
T2D_PERIPH	CD39+ activated CD4 regulatory T cell %activated CD4 regulatory T cell	4	-0.0469036	0.0853897	0.582807
T2D_PERIPH	CD39+ activated CD4 regulatory T cell %CD4 regulatory T cell	14	-0.0875024	0.0408298	0.032105
T2D_PERIPH	Secreting CD4 regulatory T cell Absolute Count	13	-0.00633825	0.0450617	0.888141
T2D_PERIPH	Secreting CD4 regulatory T cell %CD4 regulatory T cell	14	0.0402502	0.0387918	0.299458
T2D_PERIPH	Secreting CD4 regulatory T cell %CD4+ T cell	9	-0.0403056	0.0479095	0.400188
T2D_PERIPH	CD39+ secreting CD4 regulatory T cell Absolute Count	14	-0.0339584	0.0418841	0.417497
T2D_PERIPH	CD39+ secreting CD4 regulatory T cell %secreting CD4 regulatory T cell	14	-0.0658867	0.0439574	0.133906
T2D_PERIPH	CD39+ secreting CD4 regulatory T cell %CD4 regulatory T cell	14	-0.0451238	0.0416127	0.278199
T2D_PERIPH	Activated & resting CD4 regulatory T cell Absolute Count	13	-0.0423984	0.0567361	0.454887
T2D_PERIPH	Activated & resting CD4 regulatory T cell %CD4 regulatory T cell	14	-0.0425932	0.0394921	0.280799
T2D_PERIPH	Activated & resting CD4 regulatory T cell %CD4+ T cell	13	-0.0756301	0.0462871	0.102272
T2D_PERIPH	Activated & secreting CD4 regulatory T cell Absolute Count	13	-0.0112444	0.0468617	0.81037
T2D_PERIPH	Activated & secreting CD4 regulatory T cell %CD4 regulatory T cell	14	0.0243335	0.0424108	0.566133
T2D_PERIPH	Activated & secreting CD4 regulatory T cell %CD4+ T cell	14	-0.0104577	0.0449653	0.816094
T2D_PERIPH	CD25++ CD4+ T cell Absolute Count	14	0.0324343	0.0445361	0.466448
T2D_PERIPH	CD25++ CD4+ T cell %CD4+ T cell	14	-0.0111348	0.0443505	0.801764
T2D_PERIPH	CD25++ CD4+ T cell %T cell	14	-0.0202336	0.0428693	0.636938
T2D_PERIPH	CD25++ CD45RA+ CD4 not regulatory T cell Absolute Count	14	0.00131861	0.0550353	0.980885
T2D_PERIPH	CD25++ CD45RA+ CD4 not regulatory T cell %CD4+ T cell	14	-0.0119958	0.0503571	0.811714
T2D_PERIPH	CD25++ CD45RA+ CD4 not regulatory T cell %T cell	14	-0.0166972	0.0547747	0.760492
T2D_PERIPH	CD25++ CD45RA- CD4 not regulatory T cell Absolute Count	14	0.0385362	0.0416496	0.354837
T2D_PERIPH	CD25++ CD45RA- CD4 not regulatory T cell %CD4+ T cell	14	0.00158275	0.0420671	0.969987
T2D_PERIPH	CD25++ CD45RA- CD4 not regulatory T cell %T cell	14	-0.00348037	0.040736	0.931914
T2D_PERIPH	CD4 regulatory T cell Absolute Count	13	-0.0180966	0.0512712	0.72412
T2D_PERIPH	Hematopoietic Stem Cell Absolute Count	14	0.0528805	0.0511698	0.301402
T2D_PERIPH	Immature Myeloid-Derived Suppressor Cells Absolute Count	14	0.0331079	0.0534732	0.535819
T2D_PERIPH	Immature Myeloid-Derived Suppressor Cells %CD33dim HLA DR- CD66b-	14	0.0338403	0.0552015	0.539856
T2D_PERIPH	CD33+ HLA DR+ Absolute Count	14	0.0229862	0.0550943	0.67652
T2D_PERIPH	CD33+ HLA DR+ CD14- Absolute Count	14	0.0357122	0.0584568	0.541256
T2D_PERIPH	CD33+ HLA DR+ CD14- %CD33+ HLA DR+	14	0.0555958	0.0544107	0.306884
T2D_PERIPH	CD33+ HLA DR+ CD14dim Absolute Count	14	-0.00576038	0.0540715	0.91516
T2D_PERIPH	CD33+ HLA DR+ CD14dim %CD33+ HLA DR+	14	-0.0351919	0.0643579	0.584505
T2D_PERIPH	CD33- HLA DR- Absolute Count	14	0.0423996	0.0533471	0.426737
T2D_PERIPH	CD33- HLA DR+ Absolute Count	14	-0.00120214	0.0533591	0.982026
T2D_PERIPH	Granulocytic Myeloid-Derived Suppressor Cells Absolute Count	14	-0.0675371	0.0615054	0.272175
T2D_PERIPH	CD33dim HLA DR+ CD11b+ Absolute Count	14	-0.0135666	0.0630164	0.829544
T2D_PERIPH	CD33dim HLA DR+ CD11b+ %CD33dim HLA DR+	14	-0.0216639	0.0539554	0.688041
T2D_PERIPH	CD33dim HLA DR+ CD11b- Absolute Count	14	0.00731262	0.0618526	0.905888
T2D_PERIPH	CD33dim HLA DR+ CD11b- %CD33dim HLA DR+	14	0.0271803	0.0539903	0.614663
T2D_PERIPH	CD66b++ myeloid cell Absolute Count	14	-0.0462847	0.0609241	0.447427
T2D_PERIPH	Monocytic Myeloid-Derived Suppressor Cells Absolute Count	13	0.0443066	0.0695151	0.523886
T2D_PERIPH	CD33dim HLA DR- Absolute Count	14	0.0782273	0.0542491	0.149301
T2D_PERIPH	Basophil Absolute Count	14	0.0604831	0.0567765	0.286747
T2D_PERIPH	Basophil %CD33dim HLA DR- CD66b-	14	-0.0296265	0.0525752	0.57309
T2D_PERIPH	CD45RA- CD4+ T cell Absolute Count	13	0.00269614	0.0443971	0.951576
T2D_PERIPH	CD45RA- CD4+ T cell %CD4+ T cell	14	0.0103901	0.0382837	0.786086
T2D_PERIPH	CD45RA- CD4+ T cell %T cell	14	-0.019434	0.039779	0.625161
T2D_PERIPH	Central Memory CD4+ T cell Absolute Count	13	0.0250825	0.0430323	0.559977
T2D_PERIPH	Central Memory CD4+ T cell %CD4+ T cell	14	0.0891451	0.0409311	0.0294114
T2D_PERIPH	Central Memory CD4+ T cell %T cell	14	0.0497795	0.0416452	0.23196
T2D_PERIPH	Naive CD4+ T cell Absolute Count	13	-0.0225189	0.0434297	0.604099
T2D_PERIPH	Naive CD4+ T cell %CD4+ T cell	13	-0.0109144	0.0392495	0.780952
T2D_PERIPH	Effector Memory CD4+ T cell Absolute Count	14	-6.22532e-05	0.0415103	0.998803
T2D_PERIPH	Effector Memory CD4+ T cell %CD4+ T cell	13	0.00405255	0.0407037	0.920692
T2D_PERIPH	Effector Memory CD4+ T cell %T cell	13	-0.0154962	0.0398321	0.697248
T2D_PERIPH	Terminally Differentiated CD4+ T cell Absolute Count	14	-0.0725971	0.0412586	0.0784821
T2D_PERIPH	Terminally Differentiated CD4+ T cell %CD4+ T cell	13	-0.0480585	0.042007	0.252599
T2D_PERIPH	Terminally Differentiated CD4+ T cell %T cell	13	-0.0535942	0.0417272	0.199003
T2D_PERIPH	Central Memory CD8+ T cell Absolute Count	13	0.029597	0.0492607	0.547957
T2D_PERIPH	Central Memory CD8+ T cell %CD8+ T cell	13	-0.0215255	0.0457482	0.637983
T2D_PERIPH	Central Memory CD8+ T cell %T cell	14	0.0489039	0.0506263	0.334055
T2D_PERIPH	Naive CD8+ T cell Absolute Count	12	0.0283998	0.0304202	0.35052
T2D_PERIPH	Naive CD8+ T cell %CD8+ T cell	14	0.0513391	0.0301052	0.0881344
T2D_PERIPH	Naive CD8+ T cell %T cell	13	0.0632315	0.030245	0.0365602
T2D_PERIPH	Effector Memory CD8+ T cell Absolute Count	14	0.0227379	0.04168	0.585385
T2D_PERIPH	Effector Memory CD8+ T cell %CD8+ T cell	14	-0.0749491	0.0426886	0.079137
T2D_PERIPH	Effector Memory CD8+ T cell %T cell	14	-0.00860018	0.0394927	0.827611
T2D_PERIPH	Terminally Differentiated CD8+ T cell Absolute Count	13	0.0296107	0.0438935	0.499928
T2D_PERIPH	Terminally Differentiated CD8+ T cell %CD8+ T cell	14	0.0458119	0.0415543	0.270262
T2D_PERIPH	Terminally Differentiated CD8+ T cell %T cell	14	0.0608403	0.0436227	0.163108
T2D_PERIPH	CD45RA+ CD8+ T cell Absolute Count	13	0.0507364	0.0472633	0.283054
T2D_PERIPH	CD45RA+ CD8+ T cell %CD8+ T cell	14	0.0737309	0.0420642	0.079633
T2D_PERIPH	CD45RA+ CD8+ T cell %T cell	13	0.0900228	0.0475681	0.0584241
T2D_PERIPH	Central Memory CD4-CD8- T cell Absolute Count	14	0.0514004	0.0342278	0.133171
T2D_PERIPH	Central Memory CD4-CD8- T cell %CD4-CD8- T cell	14	0.0516527	0.0370971	0.163812
T2D_PERIPH	Central Memory CD4-CD8- T cell %T cell	14	0.0553423	0.0348854	0.112648
T2D_PERIPH	Naive CD4-CD8- T cell Absolute Count	14	0.034877	0.0364629	0.338816
T2D_PERIPH	Naive CD4-CD8- T cell %CD4-CD8- T cell	14	0.0503219	0.045184	0.265403
T2D_PERIPH	Naive CD4-CD8- T cell %T cell	14	0.0314063	0.0335315	0.348954
T2D_PERIPH	Effector Memory CD4-CD8- T cell Absolute Count	14	0.0346269	0.0387136	0.371088
T2D_PERIPH	Effector Memory CD4-CD8- T cell %CD4-CD8- T cell	14	-0.0084608	0.0511916	0.868726
T2D_PERIPH	Effector Memory CD4-CD8- T cell %T cell	14	0.00836574	0.0414377	0.840005
T2D_PERIPH	Terminally Differentiated CD4-CD8- T cell Absolute Count	13	-0.0493914	0.0428618	0.249181
T2D_PERIPH	Terminally Differentiated CD4-CD8- T cell %CD4-CD8- T cell	14	-0.00424392	0.0514198	0.934221
T2D_PERIPH	Terminally Differentiated CD4-CD8- T cell %T cell	13	-0.0372154	0.0432001	0.388981
T2D_PERIPH	Naive CD4+ T cell %T cell	14	0.0156159	0.0507964	0.758523
T2D_PERIPH	Transitional B cell %B cell	13	0.056598	0.0428761	0.186823
T2D_PERIPH	Transitional B cell Absolute Count	14	0.0315005	0.0423595	0.457091
T2D_PERIPH	Transitional B cell %lymphocyte	14	0.015044	0.0435579	0.72981
T2D_PERIPH	CD14- CD16+ monocyte Absolute Count	14	-0.0544832	0.0392549	0.165158
T2D_PERIPH	CD14+ CD16+ monocyte Absolute Count	14	0.00348727	0.0395154	0.929677
T2D_PERIPH	CD14- CD16- Absolute Count	13	0.0559717	0.0424256	0.187072
T2D_PERIPH	CD14+ CD16- monocyte Absolute Count	14	0.0127585	0.0387116	0.741718
T2D_PERIPH	Monocyte Absolute Count	14	-0.00019012	0.0387343	0.996084
T2D_PERIPH	CD14- CD16+ monocyte %monocyte	14	-0.0629442	0.0391884	0.108231
T2D_PERIPH	CD14+ CD16+ monocyte %monocyte	14	-0.00157418	0.0399854	0.968596
T2D_PERIPH	CD14+ CD16- monocyte %monocyte	14	0.056531	0.0390372	0.147581
T2D_PERIPH	CD16+ monocyte %monocyte	14	-0.0581521	0.0390497	0.136439
T2D_PERIPH	T/B cell	14	0.00838877	0.0397432	0.832829
T2D_PERIPH	CD4+/CD8+ T cell	14	-0.049314	0.0399846	0.217454
T2D_PERIPH	CD4+ T cell Absolute Count	13	-0.0299956	0.0416499	0.471412
T2D_PERIPH	CD4+ T cell %T cell	14	-0.0180049	0.041543	0.664722
T2D_PERIPH	CD8+ T cell Absolute Count	13	0.0131132	0.0404766	0.74596
T2D_PERIPH	CD8+ T cell %T cell	14	0.0544053	0.0418631	0.193738
T2D_PERIPH	CD4+CD8+ T cell Absolute Count	14	-0.0105671	0.0520036	0.838979
T2D_PERIPH	CD4+CD8+ T cell %T cell	4	-0.0369752	0.1156	0.749079
T2D_PERIPH	CD8dim T cell Absolute Count	14	0.0317699	0.0391156	0.416674
T2D_PERIPH	CD8dim T cell %T cell	14	0.00377714	0.0395181	0.923854
T2D_PERIPH	CD4-CD8- T cell Absolute Count	14	0.0200502	0.0410009	0.624829
T2D_PERIPH	CD4-CD8- T cell %T cell	14	-0.00414256	0.0386234	0.914587
T2D_PERIPH	Leukocyte Absolute Count	3	0.0733953	0.0864689	0.39599
T2D_PERIPH	Lymphocyte Absolute Count	13	-0.0204004	0.0418681	0.626079
T2D_PERIPH	Lymphocyte %leukocyte	14	0.0224686	0.0396667	0.571098
T2D_PERIPH	T cell Absolute Count	13	-0.0166794	0.0411998	0.685593
T2D_PERIPH	T cell %lymphocyte	14	0.0116064	0.038593	0.763614
T2D_PERIPH	T cell %leukocyte	14	0.0282441	0.0385226	0.463446
T2D_PERIPH	CD4+ T cell %leukocyte	14	-0.0129448	0.0390334	0.740166
T2D_PERIPH	CD8+ T cell %leukocyte	14	0.0520193	0.0396862	0.189938
T2D_PERIPH	CD4+CD8+ T cell %leukocyte	14	-0.0323154	0.0583002	0.579378
T2D_PERIPH	CD4+ CD8dim T cell Absolute Count	13	-0.0190098	0.0415278	0.647124
T2D_PERIPH	CD4+ CD8dim T cell %lymphocyte	13	-0.0246879	0.0509943	0.628293
T2D_PERIPH	CD4+ CD8dim T cell %leukocyte	13	-0.0250915	0.0508542	0.621729
T2D_PERIPH	CD8dim T cell %leukocyte	14	0.0125124	0.0397163	0.752728
T2D_PERIPH	CD4-CD8- T cell %leukocyte	14	-0.00375734	0.038139	0.921522
T2D_PERIPH	CD8+ and CD8dim T cell %leukocyte	14	0.0489118	0.0407228	0.229715
T2D_PERIPH	TCRgd T cell Absolute Count	13	-0.0588477	0.0411917	0.153111
T2D_PERIPH	TCRgd T cell %T cell	14	-0.0378363	0.0397894	0.341648
T2D_PERIPH	TCRgd T cell %lymphocyte	14	-0.0346766	0.0396348	0.381626
T2D_PERIPH	HLA DR+ T cell Absolute Count	14	0.000320141	0.0386668	0.993394
T2D_PERIPH	HLA DR+ T cell%T cell	14	-0.036539	0.0363386	0.314649
T2D_PERIPH	HLA DR+ T cell%lymphocyte	14	-0.0332971	0.0373074	0.372122
T2D_PERIPH	Natural Killer T Absolute Count	14	0.00024138	0.0455072	0.995768
T2D_PERIPH	Natural Killer T %T cell	14	-0.0182748	0.0510434	0.720325
T2D_PERIPH	Natural Killer T %lymphocyte	14	-0.0157011	0.0494889	0.751043
T2D_PERIPH	HLA DR+ CD4+ T cell Absolute Count	14	-0.0292164	0.0395472	0.460045
T2D_PERIPH	HLA DR+ CD4+ T cell %T cell	14	-0.0692474	0.0353283	0.0499827
T2D_PERIPH	HLA DR+ CD4+ T cell %lymphocyte	14	-0.0677991	0.035472	0.0559607
T2D_PERIPH	HLA DR+ CD8+ T cell Absolute Count	14	0.0092706	0.0391983	0.813041
T2D_PERIPH	HLA DR+ CD8+ T cell %T cell	14	-0.0160343	0.0377107	0.670695
T2D_PERIPH	HLA DR+ CD8+ T cell %lymphocyte	14	-0.0141472	0.0382552	0.711523
T2D_PERIPH	CD8+ Natural Killer T Absolute Count	14	0.030844	0.0509328	0.544793
T2D_PERIPH	CD8+ Natural Killer T %T cell	14	0.014753	0.0532524	0.78175
T2D_PERIPH	CD8+ Natural Killer T %lymphocyte	14	0.016902	0.0525479	0.747718
T2D_PERIPH	CD8dim Natural Killer T Absolute Count	14	0.0228637	0.03928	0.56052
T2D_PERIPH	CD8dim Natural Killer T %T cell	14	-0.000704534	0.0449493	0.987494
T2D_PERIPH	CD8dim Natural Killer T %lymphocyte	14	0.00175284	0.0439466	0.968184
T2D_PERIPH	CD4-CD8- Natural Killer T Absolute Count	3	0.0215286	0.0863155	0.803038
T2D_PERIPH	CD4-CD8- Natural Killer T %T cell	14	0.00624386	0.0394348	0.874194
T2D_PERIPH	CD4-CD8- Natural Killer T %lymphocyte	14	0.0074067	0.0392759	0.850421
T2D_PERIPH	CD3- lymphocyte Absolute Count	14	0.0212991	0.039762	0.59219
T2D_PERIPH	CD3- lymphocyte %lymphocyte	6	-0.0816388	0.0596329	0.170992
T2D_PERIPH	CD3- lymphocyte %leukocyte	14	-0.000338471	0.0402245	0.993286
T2D_PERIPH	B cell Absolute Count	14	0.0262267	0.0428909	0.540886
T2D_PERIPH	B cell %CD3- lymphocyte	14	0.0197275	0.038182	0.605386
T2D_PERIPH	B cell %lymphocyte	13	0.0295775	0.0405126	0.465341
T2D_PERIPH	Natural Killer Absolute Count	14	0.00372087	0.0385003	0.923008
T2D_PERIPH	Natural Killer %CD3- lymphocyte	14	-0.015552	0.0383338	0.684963
T2D_PERIPH	Natural Killer %lymphocyte	14	-0.0197065	0.0374921	0.599154
T2D_PERIPH	HLA DR+ Natural Killer Absolute Count	14	-0.0227489	0.0396116	0.565766
T2D_PERIPH	HLA DR+ Natural Killer %Natural Killer	14	-0.0306218	0.0475633	0.519697
T2D_PERIPH	HLA DR+ Natural Killer %CD3- lymphocyte	14	-0.0365985	0.0440388	0.405945
T2D_PERIPH	Granulocyte Absolute Count	14	0.0300283	0.0440411	0.49535
T2D_PERIPH	Granulocyte %leukocyte	14	-0.00117373	0.0400566	0.976624
T2D_PERIPH	CD28- CD4-CD8- T cell %CD4-CD8- T cell	14	-0.0253282	0.0469572	0.589619
T2D_PERIPH	CD28- CD4-CD8- T cell Absolute Count	14	0.00441168	0.0459058	0.923439
T2D_PERIPH	CD28+ CD4-CD8- T cell %T cell	14	0.0174948	0.0420974	0.677718
T2D_PERIPH	CD28+ CD4-CD8- T cell %CD4-CD8- T cell	14	0.0253282	0.0469572	0.589619
T2D_PERIPH	CD28+ CD4-CD8- T cell Absolute Count	14	0.0465239	0.0391358	0.234526
T2D_PERIPH	CD39+ CD4+ T cell %T cell	14	-0.0611728	0.0394846	0.121314
T2D_PERIPH	CD39+ CD4+ T cell %CD4+ T cell	14	-0.0469727	0.0443797	0.289861
T2D_PERIPH	CD39+ CD4+ T cell Absolute Count	14	-0.0380247	0.0414364	0.358795
T2D_PERIPH	CD28- CD8dim T cell %T cell	14	0.0101625	0.0535368	0.849448
T2D_PERIPH	CD28- CD8dim T cell %CD8dim T cell	14	0.000900991	0.0570681	0.987404
T2D_PERIPH	CD28- CD8dim T cell Absolute Count	13	-0.0242452	0.0496708	0.625466
T2D_PERIPH	CD28+ CD45RA+ CD8dim T cell %T cell	14	0.0423587	0.0375172	0.258878
T2D_PERIPH	CD28+ CD45RA+ CD8dim T cell %CD8dim T cell	14	0.0315359	0.0396257	0.426122
T2D_PERIPH	CD28+ CD45RA+ CD8dim T cell Absolute Count	14	0.0532461	0.0355937	0.134669
T2D_PERIPH	CD28+ CD45RA- CD8dim T cell %T cell	14	0.019377	0.0398216	0.626545
T2D_PERIPH	CD28+ CD45RA- CD8dim T cell %CD8dim T cell	14	-0.0138603	0.0534826	0.795516
T2D_PERIPH	CD28+ CD45RA- CD8dim T cell Absolute Count	14	0.0496779	0.036436	0.172747
T2D_PERIPH	CD39+ CD8+ T cell %T cell	14	-0.0295194	0.0442345	0.504556
T2D_PERIPH	CD39+ CD8+ T cell %CD8+ T cell	14	-0.0467012	0.0453554	0.303164
T2D_PERIPH	CD39+ CD8+ T cell Absolute Count	14	-0.0163037	0.0418463	0.696825
T2D_PERIPH	CD28- CD127- CD25++ CD8+ T cell %T cell	14	-0.0557894	0.0401923	0.165118
T2D_PERIPH	CD28- CD127- CD25++ CD8+ T cell %CD8+ T cell	14	-0.0710235	0.0406777	0.0808098
T2D_PERIPH	CD28- CD127- CD25++ CD8+ T cell Absolute Count	14	-0.0380244	0.0402874	0.345257
T2D_PERIPH	CD28- CD25++ CD8+ T cell %T cell	3	-0.075999	0.0852233	0.37252
T2D_PERIPH	CD28- CD25++ CD8+ T cell %CD8+ T cell	14	-0.0746093	0.0380879	0.0501279
T2D_PERIPH	CD28- CD25++ CD8+ T cell Absolute Count	14	-0.0288005	0.0378836	0.447113
T2D_PERIPH	CD25++ CD8+ T cell %T cell	14	-0.0253347	0.0603416	0.674592
T2D_PERIPH	CD25++ CD8+ T cell %CD8+ T cell	14	-0.0517909	0.0579791	0.371713
T2D_PERIPH	CD25++ CD8+ T cell Absolute Count	14	0.00229322	0.05124	0.964303
T2D_PERIPH	CD127- CD8+ T cell %T cell	14	0.015061	0.0468103	0.747645
T2D_PERIPH	CD127- CD8+ T cell %CD8+ T cell	14	-0.0371871	0.0467149	0.426007
T2D_PERIPH	CD127- CD8+ T cell Absolute Count	13	-0.00074814	0.0440897	0.986462
T2D_PERIPH	CD28- CD8+ T cell %T cell	14	-0.00102198	0.0443733	0.981625
T2D_PERIPH	CD28- CD8+ T cell %CD8+ T cell	14	-0.03068	0.0485366	0.527322
T2D_PERIPH	CD28- CD8+ T cell Absolute Count	13	-0.034382	0.0428722	0.422574
T2D_PERIPH	CD28+ CD45RA+ CD8+ T cell %T cell	13	0.0484359	0.0294925	0.100525
T2D_PERIPH	CD28+ CD45RA+ CD8+ T cell %CD8+ T cell	14	0.0401362	0.0304172	0.186994
T2D_PERIPH	CD28+ CD45RA+ CD8+ T cell Absolute Count	13	0.044413	0.0350615	0.205256
T2D_PERIPH	CD28+ CD45RA- CD8+ T cell %T cell	13	0.0746066	0.0431231	0.0836154
T2D_PERIPH	CD28+ CD45RA- CD8+ T cell %CD8+ T cell	13	0.0353799	0.0425399	0.405586
T2D_PERIPH	CD28+ CD45RA- CD8+ T cell Absolute Count	14	0.0516965	0.0410846	0.208286
T2D_PERIPH	CD28- CD4-CD8- T cell %T cell	14	-0.00580371	0.0412617	0.888142
T2D_PERIPH	CD45RA- CD28- CD8+ T cell Absolute Count	14	-3.01034	5.14678	0.558616
T2D_PERIPH	CD45RA- CD28- CD8+ T cell %CD8+ T cell	14	-0.596397	0.592818	0.314398
T2D_PERIPH	CD45RA- CD28- CD8+ T cell %T cell	14	-0.179266	0.211994	0.397767
T2D_PERIPH	CD45RA+ CD28- CD8+ T cell Absolute Count	14	2.52192	6.22394	0.685333
T2D_PERIPH	CD45RA+ CD28- CD8+ T cell %CD8+ T cell	14	0.0555189	0.610528	0.927544
T2D_PERIPH	CD45RA+ CD28- CD8+ T cell %T cell	14	0.108874	0.27538	0.692577
T2D_PERIPH	BAFF-R on CD20- CD38- B cell	14	-0.0225817	0.0550396	0.6816
T2D_PERIPH	BAFF-R on CD24+ CD27+ B cell	14	-0.0329974	0.0399644	0.408992
T2D_PERIPH	BAFF-R on IgD+ CD24+ B cell	14	-0.0384284	0.0399559	0.336165
T2D_PERIPH	BAFF-R on IgD+ CD24- B cell	14	-0.039504	0.0398984	0.322118
T2D_PERIPH	BAFF-R on IgD+ CD38- B cell	14	-0.0307712	0.0399057	0.440648
T2D_PERIPH	BAFF-R on IgD+ CD38- naive B cell	14	-0.135421	0.0559965	0.0155895
T2D_PERIPH	BAFF-R on IgD+ CD38- unswitched memory B cell	14	-0.12543	0.0544756	0.0213076
T2D_PERIPH	BAFF-R on IgD+ CD38+ B cell	14	-0.0339865	0.0399759	0.395228
T2D_PERIPH	BAFF-R on IgD+ CD38dim B cell	14	-0.0440682	0.0399219	0.269653
T2D_PERIPH	BAFF-R on IgD- CD24- B cell	14	-0.0392796	0.0398602	0.324412
T2D_PERIPH	BAFF-R on IgD- CD27- B cell	14	-0.0535455	0.0397475	0.177935
T2D_PERIPH	BAFF-R on IgD- CD38- B cell	14	-0.0243797	0.0399001	0.541187
T2D_PERIPH	BAFF-R on IgD- CD38+ B cell	14	-0.0234288	0.0390604	0.548633
T2D_PERIPH	BAFF-R on IgD- CD38dim B cell	3	0.00203239	0.0883205	0.981641
T2D_PERIPH	BAFF-R on memory B cell	14	-0.0253756	0.0399178	0.524974
T2D_PERIPH	BAFF-R on naive-mature B cell	14	-0.0399151	0.0399889	0.318205
T2D_PERIPH	BAFF-R on unswitched memory B cell	14	-0.0370688	0.0399266	0.353188
T2D_PERIPH	BAFF-R on switched memory B cell	14	-0.0290578	0.0400142	0.467724
T2D_PERIPH	BAFF-R on IgD+ B cell	14	-0.036187	0.0399035	0.364479
T2D_PERIPH	BAFF-R on transitional B cell	14	-0.0470602	0.0399788	0.239144
T2D_PERIPH	CD19 on CD20- B cell	14	-0.019448	0.0384467	0.612967
T2D_PERIPH	CD19 on CD20- CD38- B cell	14	-0.0147884	0.0443116	0.738578
T2D_PERIPH	CD19 on CD24+ CD27+ B cell	14	-0.0273294	0.0390499	0.484016
T2D_PERIPH	CD19 on IgD+ CD24+ B cell	14	-0.039075	0.0391874	0.3187
T2D_PERIPH	CD19 on IgD+ CD24- B cell	14	-0.0617602	0.0388088	0.11152
T2D_PERIPH	CD19 on IgD+ CD38- B cell	14	-0.0132733	0.0389175	0.733056
T2D_PERIPH	CD19 on IgD+ CD38- naive B cell	14	-0.0223057	0.0530697	0.674259
T2D_PERIPH	CD19 on IgD+ CD38- unswitched memory B cell	14	0.00768907	0.0603549	0.898626
T2D_PERIPH	CD19 on IgD+ CD38+ B cell	14	-0.0547411	0.041568	0.187871
T2D_PERIPH	CD19 on IgD+ CD38dim B cell	14	-0.0579347	0.0398689	0.146188
T2D_PERIPH	CD19 on IgD- CD24- B cell	14	0.0101686	0.0537419	0.849927
T2D_PERIPH	CD19 on IgD- CD27- B cell	14	0.00180542	0.0453437	0.96824
T2D_PERIPH	CD19 on IgD- CD38- B cell	14	-0.00692047	0.0390616	0.859376
T2D_PERIPH	CD19 on IgD- CD38+ B cell	14	-0.0225087	0.0452786	0.619107
T2D_PERIPH	CD19 on IgD- CD38dim B cell	14	-0.0172191	0.0389454	0.658392
T2D_PERIPH	CD19 on memory B cell	14	-0.0245353	0.0391052	0.530386
T2D_PERIPH	CD19 on naive-mature B cell	14	-0.0473906	0.0387896	0.221808
T2D_PERIPH	CD19 on unswitched memory B cell	14	-0.0303558	0.0396268	0.443651
T2D_PERIPH	CD19 on Plasma Blast-Plasma Cell	14	-0.0235552	0.038699	0.542739
T2D_PERIPH	CD19 on switched memory B cell	14	-0.0140048	0.0391497	0.72055
T2D_PERIPH	CD19 on IgD+ B cell	14	-0.0416354	0.0404057	0.302806
T2D_PERIPH	CD19 on transitional B cell	14	-0.00681648	0.0393685	0.862537
T2D_PERIPH	CD20 on B cell	13	0.0294914	0.0435009	0.497804
T2D_PERIPH	CD20 on CD20- CD38- B cell	13	-0.0667627	0.0565762	0.237981
T2D_PERIPH	CD20 on CD24+ CD27+ B cell	13	-0.0370872	0.0414221	0.370601
T2D_PERIPH	CD20 on IgD+ CD24+ B cell	13	-0.0369877	0.0443818	0.40462
T2D_PERIPH	CD20 on IgD+ CD24- B cell	13	0.0255595	0.0426966	0.549419
T2D_PERIPH	CD20 on IgD+ CD38- B cell	13	0.0115851	0.0413579	0.779386
T2D_PERIPH	CD20 on IgD+ CD38- naive B cell	12	0.0554438	0.0589589	0.347022
T2D_PERIPH	CD20 on IgD+ CD38- unswitched memory B cell	13	0.0173286	0.0715216	0.80856
T2D_PERIPH	CD20 on IgD+ CD38+ B cell	13	0.030009	0.0500555	0.54883
T2D_PERIPH	CD20 on IgD+ CD38dim B cell	13	0.0266309	0.0483957	0.582131
T2D_PERIPH	CD20 on IgD- CD24- B cell	13	0.0485731	0.0417526	0.244686
T2D_PERIPH	CD20 on IgD- CD27- B cell	12	0.0153705	0.042126	0.715208
T2D_PERIPH	CD20 on IgD- CD38- B cell	13	0.018921	0.0415369	0.648733
T2D_PERIPH	CD20 on IgD- CD38+ B cell	14	0.0106015	0.0454406	0.815525
T2D_PERIPH	CD20 on IgD- CD38dim B cell	13	-0.0115855	0.0413767	0.779477
T2D_PERIPH	CD20 on memory B cell	13	-0.0228538	0.0413708	0.580665
T2D_PERIPH	CD20 on naive-mature B cell	13	0.037627	0.0415651	0.365331
T2D_PERIPH	CD20 on unswitched memory B cell	13	-0.0426205	0.0414536	0.30388
T2D_PERIPH	CD20 on switched memory B cell	13	0.0132679	0.0416872	0.750278
T2D_PERIPH	CD20 on IgD+ B cell	13	0.0235143	0.043939	0.59254
T2D_PERIPH	CD20 on transitional B cell	13	-0.00574753	0.0427134	0.89296
T2D_PERIPH	CD24 on CD24+ CD27+ B cell	3	0.0443039	0.0860669	0.60672
T2D_PERIPH	CD24 on IgD+ CD24+ B cell	13	-0.0299417	0.041419	0.469743
T2D_PERIPH	CD24 on IgD+ CD38- B cell	13	0.0573618	0.0421479	0.173525
T2D_PERIPH	CD24 on IgD+ CD38- unswitched memory B cell	14	-0.0403778	0.0579353	0.485836
T2D_PERIPH	CD24 on IgD+ CD38+ B cell	14	-0.0372025	0.0537517	0.488863
T2D_PERIPH	CD24 on IgD- CD38- B cell	14	-0.0516397	0.0396748	0.193062
T2D_PERIPH	CD24 on IgD- CD38dim B cell	3	0.0361455	0.0870649	0.678027
T2D_PERIPH	CD24 on memory B cell	13	0.0065972	0.0415398	0.873814
T2D_PERIPH	CD24 on unswitched memory B cell	13	0.0258274	0.0416377	0.535068
T2D_PERIPH	CD24 on switched memory B cell	14	-0.0256631	0.0430659	0.551239
T2D_PERIPH	CD24 on transitional B cell	14	-0.0444214	0.043129	0.303025
T2D_PERIPH	CD25 on B cell	14	-0.0225215	0.0438928	0.60788
T2D_PERIPH	CD25 on CD20- CD38- B cell	14	0.0213952	0.0388624	0.581952
T2D_PERIPH	CD25 on CD24+ CD27+ B cell	14	-0.0331098	0.0386872	0.39209
T2D_PERIPH	CD25 on IgD+ CD24+ B cell	14	-0.0340175	0.0389357	0.38229
T2D_PERIPH	CD25 on IgD+ CD24- B cell	14	-0.0130977	0.0425066	0.75798
T2D_PERIPH	CD25 on IgD+ CD38- B cell	14	-0.00401662	0.0456301	0.929856
T2D_PERIPH	CD25 on IgD+ CD38- naive B cell	14	0.0107647	0.0726765	0.88225
T2D_PERIPH	CD25 on IgD+ CD38- unswitched memory B cell	14	-0.00513051	0.0594791	0.931262
T2D_PERIPH	CD25 on IgD+ CD38+ B cell	14	0.0143121	0.0388147	0.71233
T2D_PERIPH	CD25 on IgD+ CD38dim B cell	14	-0.00708244	0.0437948	0.871527
T2D_PERIPH	CD25 on IgD- CD24- B cell	14	0.00274657	0.0454007	0.95176
T2D_PERIPH	CD25 on IgD- CD27- B cell	14	0.000129932	0.0437993	0.997633
T2D_PERIPH	CD25 on IgD- CD38- B cell	14	-0.0163885	0.039886	0.681157
T2D_PERIPH	CD25 on IgD- CD38+ B cell	14	0.0550684	0.0435845	0.206415
T2D_PERIPH	CD25 on IgD- CD38dim B cell	14	-0.0107674	0.0431064	0.802752
T2D_PERIPH	CD25 on memory B cell	14	-0.0160961	0.0387406	0.677788
T2D_PERIPH	CD25 on naive-mature B cell	14	-0.0110455	0.0396381	0.780507
T2D_PERIPH	CD25 on unswitched memory B cell	14	-0.0166171	0.0387721	0.668225
T2D_PERIPH	CD25 on switched memory B cell	14	-0.0140505	0.0445695	0.752573
T2D_PERIPH	CD25 on IgD+ B cell	14	-0.0165915	0.0451196	0.71308
T2D_PERIPH	CD25 on transitional B cell	14	0.0215542	0.0389953	0.580443
T2D_PERIPH	CD27 on CD20- B cell	14	-0.00888124	0.0383041	0.816646
T2D_PERIPH	CD27 on CD20- CD38- B cell	14	-0.00538649	0.0378789	0.88692
T2D_PERIPH	CD27 on CD24+ CD27+ B cell	14	-0.0258224	0.039155	0.50958
T2D_PERIPH	CD27 on T cell	14	0.0669444	0.0609692	0.272203
T2D_PERIPH	CD27 on IgD+ CD24+ B cell	14	-0.0444888	0.0397208	0.262698
T2D_PERIPH	CD27 on IgD+ CD38- unswitched memory B cell	14	-0.0251417	0.0544276	0.644132
T2D_PERIPH	CD27 on IgD- CD38- B cell	14	-0.0182099	0.0395357	0.645089
T2D_PERIPH	CD27 on IgD- CD38+ B cell	14	0.00814578	0.0393087	0.835833
T2D_PERIPH	CD27 on IgD- CD38dim B cell	14	0.0177519	0.0392431	0.651011
T2D_PERIPH	CD27 on memory B cell	14	0.020182	0.0395391	0.60975
T2D_PERIPH	CD27 on unswitched memory B cell	14	-0.0494946	0.0431818	0.251716
T2D_PERIPH	CD27 on Plasma Blast-Plasma Cell	14	-0.0371507	0.0443127	0.401819
T2D_PERIPH	CD27 on switched memory B cell	14	-0.0328905	0.0394718	0.404694
T2D_PERIPH	CD38 on CD20- B cell	14	-0.0216579	0.0507739	0.669703
T2D_PERIPH	CD38 on CD3- CD19-	14	0.00269824	0.0607186	0.964555
T2D_PERIPH	CD38 on IgD+ CD24- B cell	14	0.0242525	0.0395923	0.54017
T2D_PERIPH	CD38 on IgD+ CD38+ B cell	14	0.0574497	0.0425486	0.176948
T2D_PERIPH	CD38 on IgD+ CD38dim B cell	14	0.0173784	0.039769	0.662123
T2D_PERIPH	CD38 on IgD- CD38+ B cell	14	0.0107846	0.0383169	0.778359
T2D_PERIPH	CD38 on IgD- CD38dim B cell	14	0.0179859	0.0385681	0.640972
T2D_PERIPH	CD38 on naive-mature B cell	14	0.0147848	0.0393088	0.706828
T2D_PERIPH	CD38 on Plasma Blast-Plasma Cell	14	-0.039969	0.0376528	0.288456
T2D_PERIPH	CD38 on IgD+ B cell	14	0.0263427	0.0400445	0.510645
T2D_PERIPH	CD38 on transitional B cell	14	-0.00314755	0.0477645	0.94746
T2D_PERIPH	IgD on IgD+ CD24+ B cell	13	0.0221263	0.047542	0.641641
T2D_PERIPH	IgD on IgD+ CD24- B cell	14	-0.0119952	0.0396729	0.762383
T2D_PERIPH	IgD on IgD+ CD38- B cell	14	-0.0497493	0.0396765	0.209888
T2D_PERIPH	IgD on IgD+ CD38- unswitched memory B cell	13	0.00858958	0.0575824	0.881419
T2D_PERIPH	IgD on IgD+ CD38+ B cell	14	-0.0203837	0.0445985	0.647635
T2D_PERIPH	IgD on IgD+ CD38dim B cell	14	-0.0141363	0.0398688	0.722911
T2D_PERIPH	IgD on unswitched memory B cell	13	-0.0271346	0.0421166	0.519399
T2D_PERIPH	IgD on IgD+ B cell	14	-0.0169959	0.0399398	0.670445
T2D_PERIPH	IgD on transitional B cell	14	-0.0457401	0.0394364	0.246113
T2D_PERIPH	BAFF-R on B cell	14	-0.0306339	0.0399499	0.443195
T2D_PERIPH	BAFF-R on CD20- B cell	12	-0.00971539	0.0474224	0.837674
T2D_PERIPH	CD62L on CD62L+ myeloid Dendritic Cell	13	-0.000517318	0.042182	0.990215
T2D_PERIPH	CD62L on CD62L+ plasmacytoid Dendritic Cell	14	-0.0524558	0.0411142	0.202006
T2D_PERIPH	CD62L on CD62L+ Dendritic Cell	14	-0.0524492	0.0455325	0.24936
T2D_PERIPH	CD62L on monocyte	13	0.0486311	0.0444578	0.274011
T2D_PERIPH	CD62L on granulocyte	14	-0.0299525	0.0421648	0.477477
T2D_PERIPH	CD66b on CD66b++ myeloid cell	14	-0.00968867	0.0672021	0.885365
T2D_PERIPH	CD66b on Granulocytic Myeloid-Derived Suppressor Cells	14	-0.0336823	0.0757667	0.656643
T2D_PERIPH	CD3 on naive CD8+ T cell	14	-0.0344527	0.0485454	0.47789
T2D_PERIPH	CD3 on Effector Memory CD8+ T cell	14	-0.0600777	0.0436134	0.168356
T2D_PERIPH	CD3 on Terminally Differentiated CD8+ T cell	14	0.0037745	0.0430929	0.930203
T2D_PERIPH	CD3 on Central Memory CD4+ T cell	13	-0.0362444	0.053025	0.494269
T2D_PERIPH	CD3 on Naive CD4+ T cell	14	-0.0365742	0.0431216	0.396346
T2D_PERIPH	CD3 on Effector Memory CD4+ T cell	14	-0.0958697	0.0434345	0.0272986
T2D_PERIPH	CD3 on Terminally Differentiated CD4+ T cell	14	-0.0243694	0.0431652	0.572372
T2D_PERIPH	CD3 on CD45RA- CD4+ T cell	14	-0.0456487	0.0431829	0.290466
T2D_PERIPH	CD3 on Central Memory CD8+ T cell	14	-0.0569481	0.042173	0.176905
T2D_PERIPH	CD3 on HLA DR+ T cell	14	-0.0446801	0.0421442	0.289065
T2D_PERIPH	CD3 on Natural Killer T	14	-0.0507797	0.0417884	0.224304
T2D_PERIPH	CD3 on HLA DR+ CD4+ T cell	14	-0.0428972	0.0423552	0.311158
T2D_PERIPH	CD3 on HLA DR+ CD8+ T cell	14	-0.0351147	0.042094	0.40417
T2D_PERIPH	CD3 on T cell	14	-0.0456456	0.0456258	0.317101
T2D_PERIPH	CD3 on CD39+ resting CD4 regulatory T cell	14	0.019414	0.0534392	0.716387
T2D_PERIPH	CD3 on activated CD4 regulatory T cell	14	-0.0155425	0.0487148	0.749688
T2D_PERIPH	CD3 on CD39+ activated CD4 regulatory T cell	14	-0.017492	0.0427719	0.68257
T2D_PERIPH	CD3 on secreting CD4 regulatory T cell	14	0.00167149	0.0433506	0.969243
T2D_PERIPH	CD3 on CD39+ secreting CD4 regulatory T cell	14	-0.00582326	0.0492528	0.905884
T2D_PERIPH	CD3 on activated & secreting CD4 regulatory T cell	14	-0.0120952	0.0457635	0.791551
T2D_PERIPH	CD3 on CD45RA+ CD4+ T cell	14	0.018097	0.0494557	0.714422
T2D_PERIPH	CD3 on CD8+ T cell	14	-0.0361338	0.0427195	0.397643
T2D_PERIPH	CD3 on CD39+ CD4+ T cell	14	-0.0211571	0.0440665	0.631144
T2D_PERIPH	CD3 on CD28+ CD4+ T cell	14	-0.00351704	0.0574885	0.951217
T2D_PERIPH	CD3 on CD28+ CD4-CD8- T cell	14	0.0141274	0.0673203	0.833783
T2D_PERIPH	CD3 on CD28+ CD45RA- CD8+ T cell	14	-0.0655401	0.0423545	0.121763
T2D_PERIPH	CD3 on CD28+ CD45RA+ CD8+ T cell	14	-0.0562818	0.0465485	0.226625
T2D_PERIPH	CD3 on CD28- CD8+ T cell	14	0.00652623	0.050176	0.896514
T2D_PERIPH	CD3 on CD39+ CD8+ T cell	14	-0.0235218	0.0424362	0.579384
T2D_PERIPH	CD3 on CD4+ T cell	14	-0.0075126	0.0547162	0.890793
T2D_PERIPH	CD3 on CD4 regulatory T cell	3	0.0642005	0.0951676	0.499927
T2D_PERIPH	CD3 on resting CD4 regulatory T cell	14	-0.00921915	0.0455452	0.83959
T2D_PERIPH	CD34 on Hematopoietic Stem Cell	14	0.0441062	0.0604182	0.465381
T2D_PERIPH	HVEM on T cell	14	-0.0175562	0.065017	0.787142
T2D_PERIPH	HVEM on naive CD8+ T cell	14	-0.037537	0.0636251	0.55521
T2D_PERIPH	HVEM on Effector Memory CD8+ T cell	14	-0.0429065	0.0650755	0.509681
T2D_PERIPH	HVEM on Terminally Differentiated CD8+ T cell	14	-0.0678206	0.0710439	0.339765
T2D_PERIPH	HVEM on CD4+ T cell	14	-0.00902051	0.063561	0.887144
T2D_PERIPH	HVEM on Central Memory CD4+ T cell	14	-0.0450035	0.0633505	0.477462
T2D_PERIPH	HVEM on naive CD4+ T cell	14	-0.0182309	0.0681321	0.789022
T2D_PERIPH	HVEM on Effector Memory CD4+ T cell	14	-0.0277328	0.0645064	0.667251
T2D_PERIPH	HVEM on Terminally Differentiated CD4+ T cell	14	0.127369	0.0648636	0.0495713
T2D_PERIPH	HVEM on CD45RA- CD4+ T cell	14	-0.0323269	0.0641998	0.614588
T2D_PERIPH	HVEM on CD8+ T cell	14	-0.0191768	0.0638019	0.763744
T2D_PERIPH	HVEM on Central Memory CD8+ T cell	14	-0.0331965	0.0636542	0.60201
T2D_PERIPH	CD16-CD56 on Natural Killer T	13	0.0605775	0.0435818	0.164537
T2D_PERIPH	CD16-CD56 on Natural Killer	14	0.0386597	0.0435704	0.374921
T2D_PERIPH	CD16-CD56 on HLA DR+ Natural Killer	14	-0.0564941	0.0443994	0.203229
T2D_PERIPH	CD28 on CD39+ activated CD4 regulatory T cell	14	-0.0361177	0.0413733	0.382678
T2D_PERIPH	CD28 on secreting CD4 regulatory T cell	14	-0.0784062	0.0427444	0.0666087
T2D_PERIPH	CD28 on CD39+ secreting CD4 regulatory T cell	14	-0.0731766	0.0422452	0.0832401
T2D_PERIPH	CD28 on activated & secreting CD4 regulatory T cell	14	-0.0571187	0.0417913	0.1717
T2D_PERIPH	CD28 on CD45RA+ CD4+ T cell	14	0.0085936	0.0461714	0.852348
T2D_PERIPH	CD28 on CD45RA- CD4 not regulatory T cell	14	-0.0777337	0.0528767	0.141537
T2D_PERIPH	CD28 on CD39+ CD4+ T cell	14	-0.0784658	0.0430177	0.0681467
T2D_PERIPH	CD28 on CD28+ CD45RA- CD8+ T cell	14	-0.0929493	0.0521485	0.0746846
T2D_PERIPH	CD28 on CD28+ CD4+ T cell	14	-0.0701251	0.0430788	0.10356
T2D_PERIPH	CD28 on CD28+ CD4-CD8- T cell	null	null	null	null
T2D_PERIPH	CD28 on CD28+ CD45RA+ CD8+ T cell	14	-0.0609975	0.046299	0.187682
T2D_PERIPH	CD28 on CD39+ CD8+ T cell	14	-0.0933192	0.0450498	0.0383149
T2D_PERIPH	CD28 on CD4+ T cell	14	-0.0343202	0.0431054	0.425919
T2D_PERIPH	CD28 on CD4 regulatory T cell	14	-0.0583461	0.0407137	0.151834
T2D_PERIPH	CD28 on resting CD4 regulatory T cell	3	0.0266103	0.127658	0.834878
T2D_PERIPH	CD28 on CD39+ resting CD4 regulatory T cell	14	0.00830982	0.0427723	0.845956
T2D_PERIPH	CD28 on activated CD4 regulatory T cell	14	-0.033143	0.0411536	0.420618
T2D_PERIPH	CD86 on myeloid Dendritic Cell	14	0.0395192	0.0440666	0.369822
T2D_PERIPH	CD86 on CD62L+ myeloid Dendritic Cell	14	0.0457903	0.0499328	0.359123
T2D_PERIPH	CD86 on monocyte	14	-0.0386905	0.0435747	0.374588
T2D_PERIPH	CD86 on granulocyte	14	0.0410729	0.0550789	0.455843
T2D_PERIPH	CCR7 on naive CD4+ T cell	14	-0.0328692	0.0434332	0.449184
T2D_PERIPH	CCR7 on naive CD8+ T cell	14	-0.0221904	0.0509314	0.66306
T2D_PERIPH	CD45 on CD14+ monocyte	14	-0.0621673	0.0486651	0.201443
T2D_PERIPH	CD45 on B cell	13	0.00227412	0.0522132	0.96526
T2D_PERIPH	CD45 on Natural Killer	14	-0.0545951	0.0464091	0.23944
T2D_PERIPH	CD45 on HLA DR+ Natural Killer	13	-0.0468086	0.0474212	0.323602
T2D_PERIPH	CD45 on granulocyte	14	-0.0971903	0.0530669	0.0670308
T2D_PERIPH	CD45 on lymphocyte	14	-0.0397772	0.0475482	0.402837
T2D_PERIPH	CD45 on T cell	14	-0.0269044	0.0514236	0.60084
T2D_PERIPH	CD45 on CD4+ T cell	13	0.0175238	0.0438723	0.689577
T2D_PERIPH	CD45 on CD8+ T cell	14	-0.0136431	0.0440923	0.757
T2D_PERIPH	CD45 on HLA DR+ T cell	14	-0.0197973	0.0583196	0.734261
T2D_PERIPH	CD45 on Natural Killer T	14	0.0136276	0.042449	0.748184
T2D_PERIPH	CD45 on HLA DR+ CD4+ T cell	14	-0.0346052	0.0455893	0.447814
T2D_PERIPH	CD45 on HLA DR+ CD8+ T cell	14	0.0140462	0.0416823	0.736129
T2D_PERIPH	CD127 on T cell	14	0.0494147	0.0426788	0.246934
T2D_PERIPH	CD127 on CD45RA- CD4 not regulatory T cell	14	0.0242486	0.0474445	0.609285
T2D_PERIPH	CD127 on CD28+ CD4+ T cell	14	0.0326495	0.0493808	0.508498
T2D_PERIPH	CD127 on CD28+ CD4-CD8- T cell	14	0.0117118	0.0416761	0.778696
T2D_PERIPH	CD127 on granulocyte	14	0.0741498	0.0572625	0.195352
[truncated: 196 more rows]
