# Supplementary material for: Causal Links of Type 2 Diabetes and Its Complications With Cortical Modification: A Mendelian Randomization and Mediation Analysis
Source: Brain Behav. 2026 May 14;16(5):e71389. doi: 10.1002/brb3.71389 (PMC13176085; doi:10.1002/brb3.71389)
Supplement: Supplementary file 17 — Supplementary Table S9: brb371389‐sup‐0017‐TableS9.xlsx [file BRB3-16-e71389-s016.xlsx]

## Sheet: Sheet1
Table S9: Causal effects between immune cells traits and cortical structural alternations in IVW analysis
id.exposure	id.outcome	nsnp	beta	se	pval
IgD+ B cell %B cell	cTH-Isthmus_cingulate	14	-0.00121327	0.00267217	0.649801
IgD+ CD38+ B cell Absolute Count	cTH-Isthmus_cingulate	22	-0.00100742	0.00226876	0.657013
IgD+ CD38dim B cell %B cell	cTH-Isthmus_cingulate	12	0.00138111	0.00442735	0.755079
IgD+ CD38dim B cell Absolute Count	cTH-Isthmus_cingulate	24	-0.00172605	0.00148523	0.245176
IgD+ CD38- B cell %B cell	cTH-Isthmus_cingulate	18	-0.00321321	0.00170381	0.0593093
IgD+ CD38- B cell Absolute Count	cTH-Isthmus_cingulate	16	-0.00346641	0.00397321	0.382966
Unswitched memory B cell %B cell	cTH-Isthmus_cingulate	24	-0.0038045	0.00309563	0.219076
Unswitched memory B cell Absolute Count	cTH-Isthmus_cingulate	13	-0.00369024	0.00425412	0.385696
IgD- CD27- B cell %B cell	cTH-Isthmus_cingulate	14	0.00225429	0.00288534	0.434632
IgD+ B cell Absolute Count	cTH-Isthmus_cingulate	15	-0.00382096	0.00172718	0.026949
IgD- CD27- B cell Absolute Count	cTH-Isthmus_cingulate	23	-0.00210504	0.00253148	0.405667
Switched memory B cell %B cell	cTH-Isthmus_cingulate	13	0.000960274	0.00227303	0.672686
Switched memory B cell Absolute Count	cTH-Isthmus_cingulate	20	0.00138404	0.0031647	0.661867
Plasma Blast-Plasma Cell %B cell	cTH-Isthmus_cingulate	23	-0.00149804	0.00220105	0.496124
Plasma Blast-Plasma Cell Absolute Count	cTH-Isthmus_cingulate	18	-0.000359718	0.0020919	0.863471
Memory B cell %B cell	cTH-Isthmus_cingulate	24	0.00291042	0.00192952	0.131461
Memory B cell Absolute Count	cTH-Isthmus_cingulate	13	-0.00317839	0.00277804	0.252578
Naive-mature B cell %B cell	cTH-Isthmus_cingulate	24	-0.00426319	0.00190966	0.0255867
Naive-mature B cell Absolute Count	cTH-Isthmus_cingulate	24	-0.00374341	0.00159317	0.0187901
IgD- CD38+ B cell %B cell	cTH-Isthmus_cingulate	15	0.00606755	0.00341463	0.0755799
IgD+ CD24+ B cell %B cell	cTH-Isthmus_cingulate	16	0.00268494	0.0036073	0.45669
IgD+ CD24+ B cell Absolute Count	cTH-Isthmus_cingulate	16	0.0036308	0.00355856	0.307587
IgD- CD24- B cell %B cell	cTH-Isthmus_cingulate	17	0.000493194	0.00165462	0.765649
IgD- CD24- B cell Absolute Count	cTH-Isthmus_cingulate	14	0.00387313	0.00286546	0.176484
IgD+ CD24- B cell %B cell	cTH-Isthmus_cingulate	17	-0.0024704	0.00160313	0.123321
IgD+ CD24- B cell Absolute Count	cTH-Isthmus_cingulate	20	-0.00231345	0.00172226	0.179187
CD24+ CD27+ B cell %B cell	cTH-Isthmus_cingulate	22	0.00220912	0.00194377	0.255743
CD24+ CD27+ B cell Absolute Count	cTH-Isthmus_cingulate	17	0.000781886	0.0027574	0.776749
CD20- B cell %B cell	cTH-Isthmus_cingulate	16	-0.00270117	0.00257165	0.293551
IgD- CD38+ B cell Absolute Count	cTH-Isthmus_cingulate	22	-0.00429589	0.00178216	0.0159308
CD20- B cell Absolute Count	cTH-Isthmus_cingulate	20	-0.000264066	0.00240903	0.912715
CD20- CD38- B cell %B cell	cTH-Isthmus_cingulate	20	-0.00323868	0.00312491	0.300013
CD20- CD38- B cell Absolute Count	cTH-Isthmus_cingulate	13	-0.0060227	0.0034271	0.0788537
IgD+ B cell %Lymphocyte	cTH-Isthmus_cingulate	17	-0.00252567	0.00179189	0.158688
IgD- CD38+ B cell %lymphocyte	cTH-Isthmus_cingulate	28	-0.000303452	0.00191704	0.874227
IgD- CD38dim B cell %lymphocyte	cTH-Isthmus_cingulate	22	-0.000676488	0.00200617	0.735963
IgD- CD38- B cell %lymphocyte	cTH-Isthmus_cingulate	27	0.00261234	0.00232615	0.261424
IgD- CD38dim B cell %B cell	cTH-Isthmus_cingulate	23	0.00168208	0.00168941	0.319415
IgD+ CD38+ B cell %lymphocyte	cTH-Isthmus_cingulate	23	-0.00115829	0.00338893	0.732512
IgD+ CD38dim B cell %lymphocyte	cTH-Isthmus_cingulate	32	-0.00325737	0.00133245	0.0144995
IgD+ CD38- B cell %lymphocyte	cTH-Isthmus_cingulate	18	-0.00125927	0.00216481	0.560769
Unswitched memory B cell %lymphocyte	cTH-Isthmus_cingulate	18	-0.00414073	0.00323065	0.199947
IgD- CD27- B cell %lymphocyte	cTH-Isthmus_cingulate	15	0.00384272	0.00292764	0.18933
Switched memory B cell %lymphocyte	cTH-Isthmus_cingulate	17	-0.00152136	0.00293237	0.603889
Plasma Blast-Plasma Cell %lymphocyte	cTH-Isthmus_cingulate	17	-0.00121194	0.00202998	0.550493
Memory B cell %lymphocyte	cTH-Isthmus_cingulate	21	0.000340828	0.00220031	0.8769
Naive-mature B cell %lymphocyte	cTH-Isthmus_cingulate	18	-0.00577906	0.00337465	0.0868056
IgD- CD38dim B cell Absolute Count	cTH-Isthmus_cingulate	18	0.000624964	0.00206465	0.762121
IgD+ CD24+ B cell %lymphocyte	cTH-Isthmus_cingulate	12	0.00166104	0.00392325	0.672015
IgD- CD24- B cell %lymphocyte	cTH-Isthmus_cingulate	21	0.00147634	0.00266389	0.579439
IgD+ CD24- B cell %lymphocyte	cTH-Isthmus_cingulate	18	-0.00658492	0.00373546	0.0779315
CD24+ CD27+ B cell %lymphocyte	cTH-Isthmus_cingulate	17	-0.000621929	0.0022718	0.784269
CD20- B cell %lymphocyte	cTH-Isthmus_cingulate	15	-0.000515252	0.00243357	0.83232
CD20- CD38- B cell %lymphocyte	cTH-Isthmus_cingulate	20	-0.00542313	0.00327956	0.0982056
IgD- CD38- B cell %B cell	cTH-Isthmus_cingulate	11	0.00252079	0.00323614	0.436009
IgD- CD38- B cell Absolute Count	cTH-Isthmus_cingulate	10	0.00328985	0.00341369	0.335186
IgD+ CD38+ B cell %B cell	cTH-Isthmus_cingulate	21	-0.00152713	0.00228687	0.504274
CD11c+ monocyte Absolute Count	cTH-Isthmus_cingulate	13	-0.00420253	0.00276872	0.12905
CD11c+ monocyte %monocyte	cTH-Isthmus_cingulate	15	0.00251752	0.00257345	0.327943
CD62L- monocyte Absolute Count	cTH-Isthmus_cingulate	17	-0.00201225	0.00236226	0.394308
CD62L- monocyte %monocyte	cTH-Isthmus_cingulate	19	-0.00359171	0.00211825	0.0899618
CD11c+ CD62L- monocyte Absolute Count	cTH-Isthmus_cingulate	19	-0.00305574	0.00210008	0.145653
CD11c+ CD62L- monocyte %monocyte	cTH-Isthmus_cingulate	11	-0.000568611	0.00359583	0.874354
CD62L- HLA DR++ monocyte Absolute Count	cTH-Isthmus_cingulate	19	0.000419922	0.00332264	0.899429
CD62L- HLA DR++ monocyte %monocyte	cTH-Isthmus_cingulate	11	0.00241772	0.00509469	0.635102
CD11c+ HLA DR++ monocyte Absolute Count	cTH-Isthmus_cingulate	15	-0.00257866	0.00307275	0.401357
CD11c+ HLA DR++ monocyte %monocyte	cTH-Isthmus_cingulate	12	-0.00161978	0.00223078	0.467775
Myeloid Dendritic Cell Absolute Count	cTH-Isthmus_cingulate	18	-0.00341754	0.00167247	0.0410116
Myeloid Dendritic Cell %Dendritic Cell	cTH-Isthmus_cingulate	23	-0.00247248	0.00197303	0.210155
Plasmacytoid Dendritic Cell Absolute Count	cTH-Isthmus_cingulate	25	0.00140981	0.00177254	0.426403
Dendritic Cell Absolute Count	cTH-Isthmus_cingulate	16	0.000400758	0.00358722	0.911047
CD62L- Dendritic Cell Absolute Count	cTH-Isthmus_cingulate	15	-0.00335588	0.00254368	0.187068
CD62L- Dendritic Cell %Dendritic Cell	cTH-Isthmus_cingulate	23	-0.000854572	0.00118886	0.472255
CD86+ myeloid Dendritic Cell Absolute Count	cTH-Isthmus_cingulate	22	-0.000771979	0.00255774	0.762789
CD86+ myeloid Dendritic Cell %Dendritic Cell	cTH-Isthmus_cingulate	19	-0.000334176	0.00198145	0.86607
CD86+ plasmacytoid Dendritic Cell Absolute Count	cTH-Isthmus_cingulate	13	-0.00196059	0.00289525	0.498295
CD86+ plasmacytoid Dendritic Cell %Dendritic Cell	cTH-Isthmus_cingulate	20	-0.00357582	0.00273593	0.191217
CD62L- myeloid Dendritic Cell Absolute Count	cTH-Isthmus_cingulate	14	-0.00396537	0.00249996	0.1127
CD62L- myeloid Dendritic Cell %Dendritic Cell	cTH-Isthmus_cingulate	20	0.000649047	0.00271066	0.810762
CD62L- plasmacytoid Dendritic Cell Absolute Count	cTH-Isthmus_cingulate	20	-0.000932321	0.00234958	0.691512
CD62L- plasmacytoid Dendritic Cell %Dendritic Cell	cTH-Isthmus_cingulate	14	-0.000972986	0.00191895	0.612127
CD62L- CD86+ myeloid Dendritic Cell Absolute Count	cTH-Isthmus_cingulate	14	0.00187991	0.00296621	0.526227
CD62L- CD86+ myeloid Dendritic Cell %Dendritic Cell	cTH-Isthmus_cingulate	18	-0.00034825	0.00209452	0.867947
Plasmacytoid Dendritic Cell %Dendritic Cell	cTH-Isthmus_cingulate	24	-0.00230085	0.00214029	0.282367
HLA DR++ monocyte %monocyte	cTH-Isthmus_cingulate	15	0.00493091	0.00256106	0.0541866
HLA DR++ monocyte %leukocyte	cTH-Isthmus_cingulate	1	-0.0032481	0.00836213	0.697698
HLA DR++ monocyte Absolute Count	cTH-Isthmus_cingulate	13	0.00180446	0.00277115	0.514944
CD4 regulatory T cell %CD4+ T cell	cTH-Isthmus_cingulate	16	0.00153765	0.00346487	0.657199
CD4 regulatory T cell %T cell	cTH-Isthmus_cingulate	15	-0.00135937	0.00286596	0.635275
Resting CD4 regulatory T cell Absolute Count	cTH-Isthmus_cingulate	17	0.00212337	0.00235716	0.367685
Resting CD4 regulatory T cell %CD4 regulatory T cell	cTH-Isthmus_cingulate	13	0.00112795	0.00185079	0.542232
Resting CD4 regulatory T cell %CD4+ T cell	cTH-Isthmus_cingulate	16	0.00335202	0.0024173	0.16554
CD39+ resting CD4 regulatory T cell Absolute Count	cTH-Isthmus_cingulate	20	0.000246388	0.00152371	0.87154
CD39+ resting CD4 regulatory T cell %resting CD4 regulatory T cell	cTH-Isthmus_cingulate	20	0.000527838	0.00135972	0.697871
CD39+ resting CD4 regulatory T cell %CD4 regulatory T cell	cTH-Isthmus_cingulate	21	0.00195811	0.00147063	0.183033
Activated CD4 regulatory T cell Absolute Count	cTH-Isthmus_cingulate	13	0.000841636	0.00191255	0.659893
Activated CD4 regulatory T cell %CD4 regulatory T cell	cTH-Isthmus_cingulate	22	0.00170216	0.00219022	0.437062
Activated CD4 regulatory T cell %CD4+ T cell	cTH-Isthmus_cingulate	17	0.000760435	0.00267365	0.77609
CD39+ activated CD4 regulatory T cell Absolute Count	cTH-Isthmus_cingulate	24	0.00163378	0.00128712	0.204323
CD39+ activated CD4 regulatory T cell %activated CD4 regulatory T cell	cTH-Isthmus_cingulate	20	0.000630779	0.00132937	0.635149
CD39+ activated CD4 regulatory T cell %CD4 regulatory T cell	cTH-Isthmus_cingulate	20	0.000158211	0.00113971	0.889594
Secreting CD4 regulatory T cell Absolute Count	cTH-Isthmus_cingulate	17	-0.000664486	0.00113742	0.559081
Secreting CD4 regulatory T cell %CD4 regulatory T cell	cTH-Isthmus_cingulate	20	5.08033e-06	0.00172225	0.997646
Secreting CD4 regulatory T cell %CD4+ T cell	cTH-Isthmus_cingulate	22	0.000712089	0.000843805	0.398724
CD39+ secreting CD4 regulatory T cell Absolute Count	cTH-Isthmus_cingulate	23	0.00121063	0.00211212	0.566522
CD39+ secreting CD4 regulatory T cell %secreting CD4 regulatory T cell	cTH-Isthmus_cingulate	19	0.000255328	0.0011466	0.823783
CD39+ secreting CD4 regulatory T cell %CD4 regulatory T cell	cTH-Isthmus_cingulate	18	0.000384927	0.00123343	0.754981
Activated & resting CD4 regulatory T cell Absolute Count	cTH-Isthmus_cingulate	13	-0.000805762	0.00382761	0.833267
Activated & resting CD4 regulatory T cell %CD4 regulatory T cell	cTH-Isthmus_cingulate	18	0.000145307	0.00174613	0.933679
Activated & resting CD4 regulatory T cell %CD4+ T cell	cTH-Isthmus_cingulate	17	-0.00182639	0.00276613	0.509081
Activated & secreting CD4 regulatory T cell Absolute Count	cTH-Isthmus_cingulate	17	-0.000311672	0.00128252	0.807993
Activated & secreting CD4 regulatory T cell %CD4 regulatory T cell	cTH-Isthmus_cingulate	19	-0.00079857	0.00128648	0.534772
Activated & secreting CD4 regulatory T cell %CD4+ T cell	cTH-Isthmus_cingulate	22	0.000531924	0.000816182	0.51458
CD25++ CD4+ T cell Absolute Count	cTH-Isthmus_cingulate	16	0.00169462	0.00184799	0.359139
CD25++ CD4+ T cell %CD4+ T cell	cTH-Isthmus_cingulate	15	0.0035915	0.00269704	0.182977
CD25++ CD4+ T cell %T cell	cTH-Isthmus_cingulate	17	-0.0014023	0.00237248	0.554473
CD25++ CD45RA+ CD4 not regulatory T cell Absolute Count	cTH-Isthmus_cingulate	25	0.000983189	0.00134509	0.46481
CD25++ CD45RA+ CD4 not regulatory T cell %CD4+ T cell	cTH-Isthmus_cingulate	27	-0.000800448	0.00122876	0.514771
CD25++ CD45RA+ CD4 not regulatory T cell %T cell	cTH-Isthmus_cingulate	22	-0.000146149	0.00122568	0.905086
CD25++ CD45RA- CD4 not regulatory T cell Absolute Count	cTH-Isthmus_cingulate	13	-0.000132543	0.00223879	0.952791
CD25++ CD45RA- CD4 not regulatory T cell %CD4+ T cell	cTH-Isthmus_cingulate	18	0.00317817	0.00200849	0.113565
CD25++ CD45RA- CD4 not regulatory T cell %T cell	cTH-Isthmus_cingulate	20	0.00197179	0.00221217	0.372748
CD4 regulatory T cell Absolute Count	cTH-Isthmus_cingulate	14	0.000287365	0.00357093	0.935861
Hematopoietic Stem Cell Absolute Count	cTH-Isthmus_cingulate	15	-0.00140719	0.00267046	0.598231
Immature Myeloid-Derived Suppressor Cells Absolute Count	cTH-Isthmus_cingulate	27	0.00229351	0.00122729	0.0616559
Immature Myeloid-Derived Suppressor Cells %CD33dim HLA DR- CD66b-	cTH-Isthmus_cingulate	18	0.00129187	0.0019216	0.501401
CD33+ HLA DR+ Absolute Count	cTH-Isthmus_cingulate	23	5.84499e-06	0.0013621	0.996576
CD33+ HLA DR+ CD14- Absolute Count	cTH-Isthmus_cingulate	25	0.000583229	0.000869858	0.502547
CD33+ HLA DR+ CD14- %CD33+ HLA DR+	cTH-Isthmus_cingulate	18	0.00227974	0.00163198	0.16244
CD33+ HLA DR+ CD14dim Absolute Count	cTH-Isthmus_cingulate	24	-6.69435e-05	0.00140246	0.961929
CD33+ HLA DR+ CD14dim %CD33+ HLA DR+	cTH-Isthmus_cingulate	24	0.000140536	0.0018548	0.939603
CD33- HLA DR- Absolute Count	cTH-Isthmus_cingulate	15	-0.000264556	0.00202449	0.89603
CD33- HLA DR+ Absolute Count	cTH-Isthmus_cingulate	22	0.00125581	0.00138941	0.366077
Granulocytic Myeloid-Derived Suppressor Cells Absolute Count	cTH-Isthmus_cingulate	21	0.00199707	0.00212234	0.346716
CD33dim HLA DR+ CD11b+ Absolute Count	cTH-Isthmus_cingulate	23	0.00230902	0.0018124	0.202658
CD33dim HLA DR+ CD11b+ %CD33dim HLA DR+	cTH-Isthmus_cingulate	19	-6.00007e-05	0.00150913	0.968286
CD33dim HLA DR+ CD11b- Absolute Count	cTH-Isthmus_cingulate	25	0.000165023	0.00114535	0.885437
CD33dim HLA DR+ CD11b- %CD33dim HLA DR+	cTH-Isthmus_cingulate	20	0.00149199	0.00129915	0.25079
CD66b++ myeloid cell Absolute Count	cTH-Isthmus_cingulate	15	0.00105551	0.00199483	0.596722
Monocytic Myeloid-Derived Suppressor Cells Absolute Count	cTH-Isthmus_cingulate	14	0.00134517	0.00166069	0.417936
CD33dim HLA DR- Absolute Count	cTH-Isthmus_cingulate	18	0.00111356	0.00117494	0.34325
Basophil Absolute Count	cTH-Isthmus_cingulate	18	0.000589845	0.00106698	0.580389
Basophil %CD33dim HLA DR- CD66b-	cTH-Isthmus_cingulate	16	0.00017317	0.00178212	0.922591
CD45RA- CD4+ T cell Absolute Count	cTH-Isthmus_cingulate	13	-0.000603735	0.00240442	0.801742
CD45RA- CD4+ T cell %CD4+ T cell	cTH-Isthmus_cingulate	27	0.00103505	0.00197706	0.600606
CD45RA- CD4+ T cell %T cell	cTH-Isthmus_cingulate	23	8.27564e-05	0.00124537	0.947019
Central Memory CD4+ T cell Absolute Count	cTH-Isthmus_cingulate	19	-0.000571666	0.00285794	0.841459
Central Memory CD4+ T cell %CD4+ T cell	cTH-Isthmus_cingulate	24	-0.00163861	0.00117308	0.162459
Central Memory CD4+ T cell %T cell	cTH-Isthmus_cingulate	18	0.000335398	0.00292497	0.908709
Naive CD4+ T cell Absolute Count	cTH-Isthmus_cingulate	17	-0.000652922	0.00348957	0.851577
Naive CD4+ T cell %CD4+ T cell	cTH-Isthmus_cingulate	27	-0.00366128	0.00206529	0.0762675
Effector Memory CD4+ T cell Absolute Count	cTH-Isthmus_cingulate	14	-0.00173058	0.00281184	0.53825
Effector Memory CD4+ T cell %CD4+ T cell	cTH-Isthmus_cingulate	20	0.00135541	0.00253727	0.593205
Effector Memory CD4+ T cell %T cell	cTH-Isthmus_cingulate	17	0.00145703	0.00260275	0.575614
Terminally Differentiated CD4+ T cell Absolute Count	cTH-Isthmus_cingulate	8	-0.00632923	0.00406664	0.119618
Terminally Differentiated CD4+ T cell %CD4+ T cell	cTH-Isthmus_cingulate	18	-0.000444846	0.00289006	0.877671
Terminally Differentiated CD4+ T cell %T cell	cTH-Isthmus_cingulate	21	4.62547e-05	0.00161882	0.977205
Central Memory CD8+ T cell Absolute Count	cTH-Isthmus_cingulate	19	-0.00471601	0.00291218	0.10536
Central Memory CD8+ T cell %CD8+ T cell	cTH-Isthmus_cingulate	28	-0.00360077	0.00240815	0.134851
Central Memory CD8+ T cell %T cell	cTH-Isthmus_cingulate	16	-0.00538768	0.0035102	0.124817
Naive CD8+ T cell Absolute Count	cTH-Isthmus_cingulate	20	-0.000607336	0.000671911	0.366052
Naive CD8+ T cell %CD8+ T cell	cTH-Isthmus_cingulate	26	-0.000462906	0.000672174	0.491031
Naive CD8+ T cell %T cell	cTH-Isthmus_cingulate	21	-0.000307249	0.000631569	0.626623
Effector Memory CD8+ T cell Absolute Count	cTH-Isthmus_cingulate	18	0.0016922	0.00198222	0.393275
Effector Memory CD8+ T cell %CD8+ T cell	cTH-Isthmus_cingulate	24	0.000637877	0.00174701	0.715019
Effector Memory CD8+ T cell %T cell	cTH-Isthmus_cingulate	10	-0.00103151	0.00183288	0.573584
Terminally Differentiated CD8+ T cell Absolute Count	cTH-Isthmus_cingulate	15	-0.00110842	0.00218116	0.611327
Terminally Differentiated CD8+ T cell %CD8+ T cell	cTH-Isthmus_cingulate	19	-0.00188065	0.001405	0.180721
Terminally Differentiated CD8+ T cell %T cell	cTH-Isthmus_cingulate	13	-0.00164688	0.00193373	0.394401
CD45RA+ CD8+ T cell Absolute Count	cTH-Isthmus_cingulate	18	-0.000228128	0.00102631	0.824096
CD45RA+ CD8+ T cell %CD8+ T cell	cTH-Isthmus_cingulate	21	-0.000367537	0.00125568	0.769751
CD45RA+ CD8+ T cell %T cell	cTH-Isthmus_cingulate	19	-0.000555144	0.00102504	0.588106
Central Memory CD4-CD8- T cell Absolute Count	cTH-Isthmus_cingulate	3	0.000153615	0.00294384	0.958384
Central Memory CD4-CD8- T cell %CD4-CD8- T cell	cTH-Isthmus_cingulate	13	0.000546006	0.0028673	0.848976
Central Memory CD4-CD8- T cell %T cell	cTH-Isthmus_cingulate	11	-0.000536939	0.00221904	0.808805
Naive CD4-CD8- T cell Absolute Count	cTH-Isthmus_cingulate	17	-0.00012034	0.00334042	0.971262
Naive CD4-CD8- T cell %CD4-CD8- T cell	cTH-Isthmus_cingulate	20	-0.000889813	0.00240167	0.711012
Naive CD4-CD8- T cell %T cell	cTH-Isthmus_cingulate	18	0.00128494	0.00213337	0.546972
Effector Memory CD4-CD8- T cell Absolute Count	cTH-Isthmus_cingulate	12	-0.00197828	0.00354092	0.576373
Effector Memory CD4-CD8- T cell %CD4-CD8- T cell	cTH-Isthmus_cingulate	23	-0.000446457	0.00195666	0.819512
Effector Memory CD4-CD8- T cell %T cell	cTH-Isthmus_cingulate	18	0.000272287	0.00258706	0.916177
Terminally Differentiated CD4-CD8- T cell Absolute Count	cTH-Isthmus_cingulate	18	-0.0026004	0.0028371	0.359369
Terminally Differentiated CD4-CD8- T cell %CD4-CD8- T cell	cTH-Isthmus_cingulate	22	0.0019517	0.00209822	0.352285
Terminally Differentiated CD4-CD8- T cell %T cell	cTH-Isthmus_cingulate	18	-0.00102885	0.00222485	0.643769
Naive CD4+ T cell %T cell	cTH-Isthmus_cingulate	29	-0.00250907	0.0020493	0.220818
Transitional B cell %B cell	cTH-Isthmus_cingulate	12	-0.00356255	0.00357789	0.31939
Transitional B cell Absolute Count	cTH-Isthmus_cingulate	27	-8.38276e-05	0.00229788	0.970899
Transitional B cell %lymphocyte	cTH-Isthmus_cingulate	24	-0.00563257	0.00279637	0.0439844
CD14- CD16+ monocyte Absolute Count	cTH-Isthmus_cingulate	15	-0.00126726	0.00280788	0.651757
CD14+ CD16+ monocyte Absolute Count	cTH-Isthmus_cingulate	15	0.00176465	0.00292852	0.546792
CD14- CD16- Absolute Count	cTH-Isthmus_cingulate	16	-0.000201861	0.000331884	0.543037
CD14+ CD16- monocyte Absolute Count	cTH-Isthmus_cingulate	22	-0.00118176	0.0027063	0.66235
Monocyte Absolute Count	cTH-Isthmus_cingulate	19	0.000738875	0.00253074	0.770317
CD14- CD16+ monocyte %monocyte	cTH-Isthmus_cingulate	18	-0.000470886	0.00272797	0.862955
CD14+ CD16+ monocyte %monocyte	cTH-Isthmus_cingulate	13	-0.00221363	0.00365826	0.545109
CD14+ CD16- monocyte %monocyte	cTH-Isthmus_cingulate	19	-0.000516652	0.00123905	0.676696
CD16+ monocyte %monocyte	cTH-Isthmus_cingulate	20	0.00177645	0.00325734	0.5855
T/B cell	cTH-Isthmus_cingulate	28	-0.000602096	0.00223235	0.787381
CD4+/CD8+ T cell	cTH-Isthmus_cingulate	11	-0.00255126	0.00383738	0.50615
CD4+ T cell Absolute Count	cTH-Isthmus_cingulate	20	0.00336947	0.00328531	0.305072
CD4+ T cell %T cell	cTH-Isthmus_cingulate	17	-0.00232251	0.00303838	0.444635
CD8+ T cell Absolute Count	cTH-Isthmus_cingulate	14	0.00025592	0.00218441	0.906735
CD8+ T cell %T cell	cTH-Isthmus_cingulate	18	0.00213123	0.00271082	0.431755
CD4+CD8+ T cell Absolute Count	cTH-Isthmus_cingulate	17	0.00129108	0.00284239	0.649668
CD4+CD8+ T cell %T cell	cTH-Isthmus_cingulate	22	0.000884484	0.00307887	0.773901
CD8dim T cell Absolute Count	cTH-Isthmus_cingulate	24	0.00341876	0.00208275	0.100701
CD8dim T cell %T cell	cTH-Isthmus_cingulate	11	-0.00355962	0.00303036	0.240133
CD4-CD8- T cell Absolute Count	cTH-Isthmus_cingulate	13	-0.000574721	0.0034502	0.867704
CD4-CD8- T cell %T cell	cTH-Isthmus_cingulate	12	-0.00506375	0.00375734	0.177756
Leukocyte Absolute Count	cTH-Isthmus_cingulate	23	0.00103259	0.00162645	0.525513
Lymphocyte Absolute Count	cTH-Isthmus_cingulate	13	0.00267729	0.00374736	0.474951
Lymphocyte %leukocyte	cTH-Isthmus_cingulate	18	-0.00319352	0.00294833	0.278738
T cell Absolute Count	cTH-Isthmus_cingulate	17	0.00395584	0.00300621	0.188211
T cell %lymphocyte	cTH-Isthmus_cingulate	14	-0.00168459	0.00209194	0.420659
T cell %leukocyte	cTH-Isthmus_cingulate	15	-0.00152168	0.00366918	0.678346
CD4+ T cell %leukocyte	cTH-Isthmus_cingulate	12	-0.00905207	0.00340476	0.0078454
CD8+ T cell %leukocyte	cTH-Isthmus_cingulate	16	-0.000639083	0.002868	0.823666
CD4+CD8+ T cell %leukocyte	cTH-Isthmus_cingulate	18	0.00123981	0.00305305	0.684679
CD4+ CD8dim T cell Absolute Count	cTH-Isthmus_cingulate	17	-0.0011772	0.00224124	0.599412
CD4+ CD8dim T cell %lymphocyte	cTH-Isthmus_cingulate	17	-0.00230976	0.002655	0.384319
CD4+ CD8dim T cell %leukocyte	cTH-Isthmus_cingulate	14	-0.00226496	0.00272664	0.406157
CD8dim T cell %leukocyte	cTH-Isthmus_cingulate	13	-0.00305844	0.00251407	0.223784
CD4-CD8- T cell %leukocyte	cTH-Isthmus_cingulate	17	-0.00194555	0.00197527	0.324647
CD8+ and CD8dim T cell %leukocyte	cTH-Isthmus_cingulate	15	0.0021688	0.00346763	0.531682
TCRgd T cell Absolute Count	cTH-Isthmus_cingulate	15	0.00368864	0.00395438	0.350924
TCRgd T cell %T cell	cTH-Isthmus_cingulate	13	0.0006948	0.00260135	0.789398
TCRgd T cell %lymphocyte	cTH-Isthmus_cingulate	14	0.00139129	0.00194584	0.474604
HLA DR+ T cell Absolute Count	cTH-Isthmus_cingulate	21	0.000859902	0.00192957	0.655855
HLA DR+ T cell%T cell	cTH-Isthmus_cingulate	17	0.00200898	0.00164619	0.22232
HLA DR+ T cell%lymphocyte	cTH-Isthmus_cingulate	14	0.00185846	0.00178994	0.29914
Natural Killer T Absolute Count	cTH-Isthmus_cingulate	29	-0.000337793	0.00196775	0.863701
Natural Killer T %T cell	cTH-Isthmus_cingulate	29	0.00118957	0.00243964	0.625831
Natural Killer T %lymphocyte	cTH-Isthmus_cingulate	30	-0.000275828	0.00238966	0.908108
HLA DR+ CD4+ T cell Absolute Count	cTH-Isthmus_cingulate	20	0.000614884	0.00196968	0.754908
HLA DR+ CD4+ T cell %T cell	cTH-Isthmus_cingulate	20	-0.00371539	0.002681	0.165801
HLA DR+ CD4+ T cell %lymphocyte	cTH-Isthmus_cingulate	17	-0.0017303	0.00301542	0.566091
HLA DR+ CD8+ T cell Absolute Count	cTH-Isthmus_cingulate	22	-9.60053e-05	0.00198811	0.961485
HLA DR+ CD8+ T cell %T cell	cTH-Isthmus_cingulate	20	-7.38424e-05	0.00173011	0.965956
HLA DR+ CD8+ T cell %lymphocyte	cTH-Isthmus_cingulate	22	-0.000106937	0.00208342	0.959064
CD8+ Natural Killer T Absolute Count	cTH-Isthmus_cingulate	22	0.00120646	0.00274155	0.659891
CD8+ Natural Killer T %T cell	cTH-Isthmus_cingulate	21	0.00280043	0.00218277	0.199501
CD8+ Natural Killer T %lymphocyte	cTH-Isthmus_cingulate	24	0.0030491	0.00220003	0.165767
CD8dim Natural Killer T Absolute Count	cTH-Isthmus_cingulate	25	0.00191536	0.00269526	0.477308
CD8dim Natural Killer T %T cell	cTH-Isthmus_cingulate	16	0.00374393	0.00408801	0.359756
CD8dim Natural Killer T %lymphocyte	cTH-Isthmus_cingulate	23	0.000760277	0.00302771	0.801732
CD4-CD8- Natural Killer T Absolute Count	cTH-Isthmus_cingulate	25	-0.000381563	0.00251655	0.879486
CD4-CD8- Natural Killer T %T cell	cTH-Isthmus_cingulate	23	-0.000775587	0.00274198	0.777287
CD4-CD8- Natural Killer T %lymphocyte	cTH-Isthmus_cingulate	23	-0.000782954	0.00280517	0.78016
CD3- lymphocyte Absolute Count	cTH-Isthmus_cingulate	17	-0.00329192	0.00370481	0.374243
CD3- lymphocyte %lymphocyte	cTH-Isthmus_cingulate	14	0.00168459	0.00209194	0.420659
CD3- lymphocyte %leukocyte	cTH-Isthmus_cingulate	18	0.00257273	0.00281312	0.360429
B cell Absolute Count	cTH-Isthmus_cingulate	32	-0.00388492	0.00207506	0.0611788
B cell %CD3- lymphocyte	cTH-Isthmus_cingulate	24	-0.000242852	0.00111027	0.826859
B cell %lymphocyte	cTH-Isthmus_cingulate	32	-0.00194542	0.00217682	0.371485
Natural Killer Absolute Count	cTH-Isthmus_cingulate	17	-0.000640671	0.00269448	0.812058
Natural Killer %CD3- lymphocyte	cTH-Isthmus_cingulate	20	0.000740575	0.00114218	0.516736
Natural Killer %lymphocyte	cTH-Isthmus_cingulate	19	0.00130342	0.00182828	0.475893
HLA DR+ Natural Killer Absolute Count	cTH-Isthmus_cingulate	17	0.00205574	0.00354758	0.562268
HLA DR+ Natural Killer %Natural Killer	cTH-Isthmus_cingulate	21	0.00109009	0.00287418	0.704486
HLA DR+ Natural Killer %CD3- lymphocyte	cTH-Isthmus_cingulate	22	-0.000927339	0.00363156	0.798449
Granulocyte Absolute Count	cTH-Isthmus_cingulate	21	-0.000967468	0.00230052	0.674089
Granulocyte %leukocyte	cTH-Isthmus_cingulate	21	-0.00133868	0.00257547	0.603216
CD28- CD4-CD8- T cell %CD4-CD8- T cell	cTH-Isthmus_cingulate	20	0.00197387	0.00244836	0.420128
CD28- CD4-CD8- T cell Absolute Count	cTH-Isthmus_cingulate	22	0.00115162	0.00226914	0.611794
CD28+ CD4-CD8- T cell %T cell	cTH-Isthmus_cingulate	20	0.00329	0.0024843	0.185398
CD28+ CD4-CD8- T cell %CD4-CD8- T cell	cTH-Isthmus_cingulate	20	-0.00197387	0.00244836	0.420128
CD28+ CD4-CD8- T cell Absolute Count	cTH-Isthmus_cingulate	12	-0.00315802	0.0052798	0.549752
CD39+ CD4+ T cell %T cell	cTH-Isthmus_cingulate	27	0.000338128	0.0015825	0.830807
CD39+ CD4+ T cell %CD4+ T cell	cTH-Isthmus_cingulate	23	-0.000435701	0.00125111	0.727652
CD39+ CD4+ T cell Absolute Count	cTH-Isthmus_cingulate	20	0.00122403	0.00120655	0.310351
CD28- CD8dim T cell %T cell	cTH-Isthmus_cingulate	19	0.00204433	0.00227548	0.368964
CD28- CD8dim T cell %CD8dim T cell	cTH-Isthmus_cingulate	11	-0.000907486	0.000978575	0.353742
CD28- CD8dim T cell Absolute Count	cTH-Isthmus_cingulate	25	0.00138254	0.00214164	0.518569
CD28+ CD45RA+ CD8dim T cell %T cell	cTH-Isthmus_cingulate	26	-4.01618e-05	0.000943202	0.966036
CD28+ CD45RA+ CD8dim T cell %CD8dim T cell	cTH-Isthmus_cingulate	21	-0.000979542	0.0013202	0.45811
CD28+ CD45RA+ CD8dim T cell Absolute Count	cTH-Isthmus_cingulate	38	0.000661256	0.000538592	0.219541
CD28+ CD45RA- CD8dim T cell %T cell	cTH-Isthmus_cingulate	28	0.00127054	0.00147375	0.388623
CD28+ CD45RA- CD8dim T cell %CD8dim T cell	cTH-Isthmus_cingulate	25	-0.00340128	0.00174075	0.0507109
CD28+ CD45RA- CD8dim T cell Absolute Count	cTH-Isthmus_cingulate	28	0.000728549	0.000507078	0.150786
CD39+ CD8+ T cell %T cell	cTH-Isthmus_cingulate	15	8.2719e-06	0.00166675	0.99604
CD39+ CD8+ T cell %CD8+ T cell	cTH-Isthmus_cingulate	16	-0.000418349	0.00123718	0.735252
CD39+ CD8+ T cell Absolute Count	cTH-Isthmus_cingulate	16	-0.000596768	0.00176058	0.734639
CD28- CD127- CD25++ CD8+ T cell %T cell	cTH-Isthmus_cingulate	14	0.00757026	0.00346271	0.0287993
CD28- CD127- CD25++ CD8+ T cell %CD8+ T cell	cTH-Isthmus_cingulate	15	0.00610603	0.00287325	0.0335761
CD28- CD127- CD25++ CD8+ T cell Absolute Count	cTH-Isthmus_cingulate	22	0.00383669	0.00191939	0.0456183
CD28- CD25++ CD8+ T cell %T cell	cTH-Isthmus_cingulate	22	0.0030055	0.00279051	0.281461
CD28- CD25++ CD8+ T cell %CD8+ T cell	cTH-Isthmus_cingulate	24	0.00527757	0.0027029	0.0508724
CD28- CD25++ CD8+ T cell Absolute Count	cTH-Isthmus_cingulate	21	0.00275497	0.00168176	0.101391
CD25++ CD8+ T cell %T cell	cTH-Isthmus_cingulate	17	-0.0024789	0.00232935	0.287236
CD25++ CD8+ T cell %CD8+ T cell	cTH-Isthmus_cingulate	18	0.000291149	0.00290577	0.920188
CD25++ CD8+ T cell Absolute Count	cTH-Isthmus_cingulate	24	-0.00491745	0.00222265	0.026937
CD127- CD8+ T cell %T cell	cTH-Isthmus_cingulate	11	0.00151331	0.00355399	0.670249
CD127- CD8+ T cell %CD8+ T cell	cTH-Isthmus_cingulate	14	-0.00247074	0.00245585	0.314386
CD127- CD8+ T cell Absolute Count	cTH-Isthmus_cingulate	11	0.000917953	0.00340047	0.7872
CD28- CD8+ T cell %T cell	cTH-Isthmus_cingulate	14	0.00616534	0.00356595	0.0838187
CD28- CD8+ T cell %CD8+ T cell	cTH-Isthmus_cingulate	16	-0.00409254	0.00408222	0.316089
CD28- CD8+ T cell Absolute Count	cTH-Isthmus_cingulate	11	0.00164745	0.00432386	0.703194
CD28+ CD45RA+ CD8+ T cell %T cell	cTH-Isthmus_cingulate	67	-0.000385987	0.000335409	0.249816
CD28+ CD45RA+ CD8+ T cell %CD8+ T cell	cTH-Isthmus_cingulate	32	-0.000640578	0.00095419	0.502009
CD28+ CD45RA+ CD8+ T cell Absolute Count	cTH-Isthmus_cingulate	37	-0.000362914	0.000735026	0.621487
CD28+ CD45RA- CD8+ T cell %T cell	cTH-Isthmus_cingulate	18	0.000260918	0.00112563	0.816695
CD28+ CD45RA- CD8+ T cell %CD8+ T cell	cTH-Isthmus_cingulate	24	-0.000440536	0.00109459	0.68734
CD28+ CD45RA- CD8+ T cell Absolute Count	cTH-Isthmus_cingulate	22	-0.000103483	0.00165351	0.950098
CD28- CD4-CD8- T cell %T cell	cTH-Isthmus_cingulate	20	-0.000726823	0.00212343	0.732135
CD45RA- CD28- CD8+ T cell Absolute Count	cTH-Isthmus_cingulate	195	1.81788e-06	1.11062e-06	0.10167
CD45RA- CD28- CD8+ T cell %CD8+ T cell	cTH-Isthmus_cingulate	40	1.30995e-05	3.59727e-05	0.715746
CD45RA- CD28- CD8+ T cell %T cell	cTH-Isthmus_cingulate	113	5.65064e-05	3.20138e-05	0.0775533
CD45RA+ CD28- CD8+ T cell Absolute Count	cTH-Isthmus_cingulate	263	-1.22425e-06	8.94072e-07	0.170906
CD45RA+ CD28- CD8+ T cell %CD8+ T cell	cTH-Isthmus_cingulate	28	-4.44637e-05	2.82482e-05	0.115479
CD45RA+ CD28- CD8+ T cell %T cell	cTH-Isthmus_cingulate	100	1.55569e-05	3.3367e-05	0.641046
BAFF-R on CD20- CD38- B cell	cTH-Isthmus_cingulate	12	-0.00189962	0.00226505	0.401656
BAFF-R on CD24+ CD27+ B cell	cTH-Isthmus_cingulate	12	-0.0025022	0.00170722	0.142742
BAFF-R on IgD+ CD24+ B cell	cTH-Isthmus_cingulate	13	-0.000475938	0.00151305	0.7531
BAFF-R on IgD+ CD24- B cell	cTH-Isthmus_cingulate	14	-0.00237485	0.00171548	0.166247
BAFF-R on IgD+ CD38- B cell	cTH-Isthmus_cingulate	17	-0.00144846	0.0015612	0.353519
BAFF-R on IgD+ CD38- naive B cell	cTH-Isthmus_cingulate	21	-0.000920194	0.00146214	0.529122
BAFF-R on IgD+ CD38- unswitched memory B cell	cTH-Isthmus_cingulate	14	-0.000119197	0.00145574	0.934742
BAFF-R on IgD+ CD38+ B cell	cTH-Isthmus_cingulate	21	-0.00268027	0.00140305	0.0560923
BAFF-R on IgD+ CD38dim B cell	cTH-Isthmus_cingulate	16	-0.000779802	0.00139656	0.57659
BAFF-R on IgD- CD24- B cell	cTH-Isthmus_cingulate	14	-0.00182037	0.00174344	0.296428
BAFF-R on IgD- CD27- B cell	cTH-Isthmus_cingulate	14	-0.000469927	0.001699	0.782095
BAFF-R on IgD- CD38- B cell	cTH-Isthmus_cingulate	12	-0.00230761	0.00195876	0.238757
BAFF-R on IgD- CD38+ B cell	cTH-Isthmus_cingulate	14	-0.000201016	0.00313923	0.948944
BAFF-R on IgD- CD38dim B cell	cTH-Isthmus_cingulate	10	-0.00184437	0.00181993	0.310855
BAFF-R on memory B cell	cTH-Isthmus_cingulate	10	-0.00131959	0.00180474	0.464668
BAFF-R on naive-mature B cell	cTH-Isthmus_cingulate	14	0.00121794	0.00168561	0.469954
BAFF-R on unswitched memory B cell	cTH-Isthmus_cingulate	15	-0.00240692	0.00174357	0.167447
BAFF-R on switched memory B cell	cTH-Isthmus_cingulate	12	-0.00291799	0.00174861	0.0951683
BAFF-R on IgD+ B cell	cTH-Isthmus_cingulate	15	-0.00190958	0.00172123	0.267244
BAFF-R on transitional B cell	cTH-Isthmus_cingulate	20	-0.00233989	0.00166785	0.160635
CD19 on CD20- B cell	cTH-Isthmus_cingulate	17	-0.000323462	0.00257448	0.900016
CD19 on CD20- CD38- B cell	cTH-Isthmus_cingulate	17	0.00498063	0.00365813	0.173349
CD19 on CD24+ CD27+ B cell	cTH-Isthmus_cingulate	24	0.00427145	0.00214715	0.0466617
CD19 on IgD+ CD24+ B cell	cTH-Isthmus_cingulate	27	-0.000884333	0.00225307	0.694687
CD19 on IgD+ CD24- B cell	cTH-Isthmus_cingulate	25	-0.000177063	0.00184461	0.923529
CD19 on IgD+ CD38- B cell	cTH-Isthmus_cingulate	25	-0.00280563	0.00196045	0.152398
CD19 on IgD+ CD38- naive B cell	cTH-Isthmus_cingulate	18	-0.000924727	0.00165598	0.576559
CD19 on IgD+ CD38- unswitched memory B cell	cTH-Isthmus_cingulate	16	0.00117708	0.00179421	0.511798
CD19 on IgD+ CD38+ B cell	cTH-Isthmus_cingulate	14	0.000423375	0.00299302	0.887511
CD19 on IgD+ CD38dim B cell	cTH-Isthmus_cingulate	20	-0.00167008	0.00161528	0.30117
CD19 on IgD- CD24- B cell	cTH-Isthmus_cingulate	22	0.00158731	0.00276071	0.565316
CD19 on IgD- CD27- B cell	cTH-Isthmus_cingulate	22	0.00043212	0.00278449	0.876673
CD19 on IgD- CD38- B cell	cTH-Isthmus_cingulate	17	-0.00044858	0.002881	0.876267
CD19 on IgD- CD38+ B cell	cTH-Isthmus_cingulate	16	-0.000480194	0.00268972	0.858307
CD19 on IgD- CD38dim B cell	cTH-Isthmus_cingulate	18	0.00499081	0.0032011	0.118975
CD19 on memory B cell	cTH-Isthmus_cingulate	18	0.00518487	0.00284632	0.0685146
CD19 on naive-mature B cell	cTH-Isthmus_cingulate	23	-0.000723759	0.00196487	0.712613
CD19 on unswitched memory B cell	cTH-Isthmus_cingulate	19	-0.00204945	0.0037053	0.580186
CD19 on Plasma Blast-Plasma Cell	cTH-Isthmus_cingulate	19	0.00343127	0.00297348	0.248517
CD19 on switched memory B cell	cTH-Isthmus_cingulate	19	0.00183972	0.00319792	0.565097
CD19 on IgD+ B cell	cTH-Isthmus_cingulate	22	-0.000884765	0.00192189	0.645256
CD19 on transitional B cell	cTH-Isthmus_cingulate	19	0.000759644	0.00326771	0.816173
CD20 on B cell	cTH-Isthmus_cingulate	23	0.00394127	0.0019774	0.0462437
CD20 on CD20- CD38- B cell	cTH-Isthmus_cingulate	11	-0.000119041	0.00635763	0.985061
CD20 on CD24+ CD27+ B cell	cTH-Isthmus_cingulate	21	0.00102134	0.0025846	0.692721
CD20 on IgD+ CD24+ B cell	cTH-Isthmus_cingulate	15	1.07098e-05	0.00312784	0.997268
CD20 on IgD+ CD24- B cell	cTH-Isthmus_cingulate	22	0.00261355	0.00201196	0.193943
CD20 on IgD+ CD38- B cell	cTH-Isthmus_cingulate	24	0.00208063	0.00245747	0.397186
CD20 on IgD+ CD38- naive B cell	cTH-Isthmus_cingulate	17	0.00380615	0.00194697	0.0505933
CD20 on IgD+ CD38- unswitched memory B cell	cTH-Isthmus_cingulate	19	0.00121521	0.00224945	0.589041
CD20 on IgD+ CD38+ B cell	cTH-Isthmus_cingulate	17	-0.00172117	0.00190768	0.366934
CD20 on IgD+ CD38dim B cell	cTH-Isthmus_cingulate	27	0.00197133	0.00181957	0.278628
CD20 on IgD- CD24- B cell	cTH-Isthmus_cingulate	25	0.00166689	0.00189009	0.377827
CD20 on IgD- CD27- B cell	cTH-Isthmus_cingulate	20	0.00145113	0.00260685	0.577758
CD20 on IgD- CD38- B cell	cTH-Isthmus_cingulate	21	0.00262173	0.00292023	0.369302
CD20 on IgD- CD38+ B cell	cTH-Isthmus_cingulate	11	0.00311252	0.00170222	0.0674732
CD20 on IgD- CD38dim B cell	cTH-Isthmus_cingulate	29	0.00177879	0.000746331	0.0171548
CD20 on memory B cell	cTH-Isthmus_cingulate	24	-0.000477557	0.00287971	0.868287
CD20 on naive-mature B cell	cTH-Isthmus_cingulate	20	0.00135881	0.00219369	0.535642
CD20 on unswitched memory B cell	cTH-Isthmus_cingulate	19	-0.00193088	0.00256894	0.452276
CD20 on switched memory B cell	cTH-Isthmus_cingulate	28	0.00340793	0.00225277	0.130337
CD20 on IgD+ B cell	cTH-Isthmus_cingulate	19	0.00305012	0.00249431	0.221395
CD20 on transitional B cell	cTH-Isthmus_cingulate	20	-0.000418982	0.00148972	0.77852
CD24 on CD24+ CD27+ B cell	cTH-Isthmus_cingulate	18	-0.000168713	0.00311586	0.956818
CD24 on IgD+ CD24+ B cell	cTH-Isthmus_cingulate	19	-0.00118877	0.00221762	0.591918
CD24 on IgD+ CD38- B cell	cTH-Isthmus_cingulate	17	-0.0006712	0.00265552	0.800456
CD24 on IgD+ CD38- unswitched memory B cell	cTH-Isthmus_cingulate	14	-0.00157948	0.00262878	0.547945
CD24 on IgD+ CD38+ B cell	cTH-Isthmus_cingulate	21	0.00342505	0.00222623	0.123927
CD24 on IgD- CD38- B cell	cTH-Isthmus_cingulate	23	0.00142234	0.00222041	0.521799
CD24 on IgD- CD38dim B cell	cTH-Isthmus_cingulate	26	-0.000604512	0.00239042	0.800354
CD24 on memory B cell	cTH-Isthmus_cingulate	22	-0.000781375	0.00274388	0.77582
CD24 on unswitched memory B cell	cTH-Isthmus_cingulate	24	-0.00249383	0.00178664	0.162768
CD24 on switched memory B cell	cTH-Isthmus_cingulate	32	0.000519374	0.00152196	0.732913
CD24 on transitional B cell	cTH-Isthmus_cingulate	13	0.00132957	0.00310515	0.668519
CD25 on B cell	cTH-Isthmus_cingulate	18	-0.00196511	0.00147507	0.182791
CD25 on CD20- CD38- B cell	cTH-Isthmus_cingulate	16	-0.00471423	0.00233524	0.0435145
CD25 on CD24+ CD27+ B cell	cTH-Isthmus_cingulate	24	-0.000489269	0.00146305	0.738065
CD25 on IgD+ CD24+ B cell	cTH-Isthmus_cingulate	23	-0.00228825	0.00171214	0.181392
CD25 on IgD+ CD24- B cell	cTH-Isthmus_cingulate	17	-0.000979434	0.00180202	0.586771
CD25 on IgD+ CD38- B cell	cTH-Isthmus_cingulate	22	0.000387152	0.00133981	0.772611
CD25 on IgD+ CD38- naive B cell	cTH-Isthmus_cingulate	18	-0.000326427	0.00279488	0.907023
CD25 on IgD+ CD38- unswitched memory B cell	cTH-Isthmus_cingulate	18	0.00262938	0.00145767	0.071259
CD25 on IgD+ CD38+ B cell	cTH-Isthmus_cingulate	12	0.00197304	0.00348959	0.571797
CD25 on IgD+ CD38dim B cell	cTH-Isthmus_cingulate	17	-0.00262226	0.00243769	0.282053
CD25 on IgD- CD24- B cell	cTH-Isthmus_cingulate	25	-0.00249702	0.00232226	0.282262
CD25 on IgD- CD27- B cell	cTH-Isthmus_cingulate	20	0.00393409	0.00321646	0.221287
CD25 on IgD- CD38- B cell	cTH-Isthmus_cingulate	17	0.00341656	0.00233626	0.143631
CD25 on IgD- CD38+ B cell	cTH-Isthmus_cingulate	15	0.000159733	0.0040738	0.968723
CD25 on IgD- CD38dim B cell	cTH-Isthmus_cingulate	17	0.00174418	0.00327558	0.594394
CD25 on memory B cell	cTH-Isthmus_cingulate	22	1.3485e-05	0.0024827	0.995666
CD25 on naive-mature B cell	cTH-Isthmus_cingulate	21	0.000207916	0.0023396	0.929187
CD25 on unswitched memory B cell	cTH-Isthmus_cingulate	23	-0.00134395	0.00168043	0.423847
CD25 on switched memory B cell	cTH-Isthmus_cingulate	15	0.00296436	0.00328226	0.366448
CD25 on IgD+ B cell	cTH-Isthmus_cingulate	19	-0.00161433	0.0015329	0.292286
CD25 on transitional B cell	cTH-Isthmus_cingulate	21	-0.000680666	0.00266512	0.798416
CD27 on CD20- B cell	cTH-Isthmus_cingulate	16	-0.00176061	0.00247646	0.477122
CD27 on CD20- CD38- B cell	cTH-Isthmus_cingulate	14	0.00367816	0.00237781	0.121895
CD27 on CD24+ CD27+ B cell	cTH-Isthmus_cingulate	26	-0.000344943	0.00174791	0.843557
CD27 on T cell	cTH-Isthmus_cingulate	19	0.000900481	0.00174405	0.605635
CD27 on IgD+ CD24+ B cell	cTH-Isthmus_cingulate	22	6.63825e-05	0.00197119	0.973135
CD27 on IgD+ CD38- unswitched memory B cell	cTH-Isthmus_cingulate	19	-0.000763311	0.00157835	0.628661
CD27 on IgD- CD38- B cell	cTH-Isthmus_cingulate	28	0.000617463	0.00186302	0.740319
CD27 on IgD- CD38+ B cell	cTH-Isthmus_cingulate	14	0.00164622	0.00371851	0.657975
CD27 on IgD- CD38dim B cell	cTH-Isthmus_cingulate	22	0.000246863	0.00190535	0.896912
CD27 on memory B cell	cTH-Isthmus_cingulate	20	0.00131102	0.00186587	0.482283
CD27 on unswitched memory B cell	cTH-Isthmus_cingulate	23	-0.00041661	0.00207364	0.840771
CD27 on Plasma Blast-Plasma Cell	cTH-Isthmus_cingulate	17	-0.000497544	0.00271746	0.854726
CD27 on switched memory B cell	cTH-Isthmus_cingulate	24	-0.000866066	0.00185789	0.641104
CD38 on CD20- B cell	cTH-Isthmus_cingulate	16	0.0021487	0.00375715	0.567392
CD38 on CD3- CD19-	cTH-Isthmus_cingulate	12	-0.00281545	0.00277731	0.310709
CD38 on IgD+ CD24- B cell	cTH-Isthmus_cingulate	12	-0.000661929	0.00242827	0.785166
CD38 on IgD+ CD38+ B cell	cTH-Isthmus_cingulate	8	0.00237664	0.0042326	0.574451
CD38 on IgD+ CD38dim B cell	cTH-Isthmus_cingulate	17	-0.0039715	0.00275974	0.150126
CD38 on IgD- CD38+ B cell	cTH-Isthmus_cingulate	11	0.00144582	0.00127452	0.256626
CD38 on IgD- CD38dim B cell	cTH-Isthmus_cingulate	15	0.000563451	0.000807821	0.485493
CD38 on naive-mature B cell	cTH-Isthmus_cingulate	20	0.00249445	0.0027175	0.35866
CD38 on Plasma Blast-Plasma Cell	cTH-Isthmus_cingulate	13	0.00201653	0.00502005	0.687908
CD38 on IgD+ B cell	cTH-Isthmus_cingulate	12	0.00106222	0.00275459	0.699779
CD38 on transitional B cell	cTH-Isthmus_cingulate	18	0.00016351	0.00258515	0.949568
IgD on IgD+ CD24+ B cell	cTH-Isthmus_cingulate	24	0.00193534	0.00165864	0.243282
IgD on IgD+ CD24- B cell	cTH-Isthmus_cingulate	23	-0.00165825	0.00291381	0.569288
IgD on IgD+ CD38- B cell	cTH-Isthmus_cingulate	22	-0.00469662	0.00227574	0.0390392
IgD on IgD+ CD38- unswitched memory B cell	cTH-Isthmus_cingulate	11	0.000548583	0.00293596	0.851778
IgD on IgD+ CD38+ B cell	cTH-Isthmus_cingulate	20	-0.0028472	0.00273988	0.298726
IgD on IgD+ CD38dim B cell	cTH-Isthmus_cingulate	11	0.00271965	0.00208512	0.192127
IgD on unswitched memory B cell	cTH-Isthmus_cingulate	15	0.00333603	0.00302821	0.270613
IgD on IgD+ B cell	cTH-Isthmus_cingulate	15	0.0064144	0.00342014	0.060727
IgD on transitional B cell	cTH-Isthmus_cingulate	24	0.00235747	0.00280578	0.400785
BAFF-R on B cell	cTH-Isthmus_cingulate	12	0.00112951	0.00170954	0.508797
BAFF-R on CD20- B cell	cTH-Isthmus_cingulate	9	-0.000115478	0.00398938	0.976907
CD62L on CD62L+ myeloid Dendritic Cell	cTH-Isthmus_cingulate	15	0.000712436	0.0027451	0.795226
CD62L on CD62L+ plasmacytoid Dendritic Cell	cTH-Isthmus_cingulate	11	0.00226808	0.00224239	0.311798
CD62L on CD62L+ Dendritic Cell	cTH-Isthmus_cingulate	22	0.0024563	0.00205315	0.231558
CD62L on monocyte	cTH-Isthmus_cingulate	16	0.00134089	0.00242676	0.580577
CD62L on granulocyte	cTH-Isthmus_cingulate	14	-0.00197245	0.00270045	0.465136
CD66b on CD66b++ myeloid cell	cTH-Isthmus_cingulate	24	-0.00435771	0.00193315	0.0241837
CD66b on Granulocytic Myeloid-Derived Suppressor Cells	cTH-Isthmus_cingulate	19	0.000593852	0.00173329	0.731888
CD3 on naive CD8+ T cell	cTH-Isthmus_cingulate	20	-0.000808495	0.00191603	0.673051
CD3 on Effector Memory CD8+ T cell	cTH-Isthmus_cingulate	13	0.000633012	0.00291009	0.827801
CD3 on Terminally Differentiated CD8+ T cell	cTH-Isthmus_cingulate	23	-0.000766285	0.00224695	0.733078
CD3 on Central Memory CD4+ T cell	cTH-Isthmus_cingulate	20	-7.18394e-05	0.00197004	0.970911
CD3 on Naive CD4+ T cell	cTH-Isthmus_cingulate	22	0.000369944	0.00166409	0.824072
CD3 on Effector Memory CD4+ T cell	cTH-Isthmus_cingulate	15	0.000749762	0.00174947	0.668239
CD3 on Terminally Differentiated CD4+ T cell	cTH-Isthmus_cingulate	20	9.26831e-06	0.00219287	0.996628
CD3 on CD45RA- CD4+ T cell	cTH-Isthmus_cingulate	24	0.00281624	0.00198639	0.156257
CD3 on Central Memory CD8+ T cell	cTH-Isthmus_cingulate	19	-0.00126488	0.00223499	0.571431
CD3 on HLA DR+ T cell	cTH-Isthmus_cingulate	21	0.00136284	0.0025787	0.597152
CD3 on Natural Killer T	cTH-Isthmus_cingulate	11	-0.000386677	0.00570022	0.945917
CD3 on HLA DR+ CD4+ T cell	cTH-Isthmus_cingulate	23	0.00132554	0.00205537	0.518981
CD3 on HLA DR+ CD8+ T cell	cTH-Isthmus_cingulate	22	0.000778691	0.00200416	0.697618
CD3 on T cell	cTH-Isthmus_cingulate	30	-0.00321058	0.00180119	0.0746708
CD3 on CD39+ resting CD4 regulatory T cell	cTH-Isthmus_cingulate	19	0.000713454	0.00179219	0.690563
CD3 on activated CD4 regulatory T cell	cTH-Isthmus_cingulate	18	0.000964935	0.00227375	0.671288
CD3 on CD39+ activated CD4 regulatory T cell	cTH-Isthmus_cingulate	19	0.00177416	0.00187474	0.34397
CD3 on secreting CD4 regulatory T cell	cTH-Isthmus_cingulate	18	0.000116772	0.00204269	0.954413
CD3 on CD39+ secreting CD4 regulatory T cell	cTH-Isthmus_cingulate	23	-0.00263089	0.0021184	0.214266
CD3 on activated & secreting CD4 regulatory T cell	cTH-Isthmus_cingulate	22	0.00143524	0.00204093	0.481913
CD3 on CD45RA+ CD4+ T cell	cTH-Isthmus_cingulate	28	-0.000332015	0.00169447	0.844656
CD3 on CD8+ T cell	cTH-Isthmus_cingulate	21	-0.000645635	0.00193369	0.738465
CD3 on CD39+ CD4+ T cell	cTH-Isthmus_cingulate	23	0.000878204	0.00193969	0.650725
CD3 on CD28+ CD4+ T cell	cTH-Isthmus_cingulate	18	-0.00228053	0.0024111	0.344229
CD3 on CD28+ CD4-CD8- T cell	cTH-Isthmus_cingulate	11	0.00106194	0.00209194	0.611709
CD3 on CD28+ CD45RA- CD8+ T cell	cTH-Isthmus_cingulate	17	-0.00241247	0.00131771	0.0671305
CD3 on CD28+ CD45RA+ CD8+ T cell	cTH-Isthmus_cingulate	22	-0.000413937	0.00197915	0.834332
CD3 on CD28- CD8+ T cell	cTH-Isthmus_cingulate	19	0.00108838	0.002419	0.652761
CD3 on CD39+ CD8+ T cell	cTH-Isthmus_cingulate	14	0.00119006	0.00287129	0.678532
CD3 on CD4+ T cell	cTH-Isthmus_cingulate	21	-0.005355	0.00255232	0.0358976
CD3 on CD4 regulatory T cell	cTH-Isthmus_cingulate	23	0.00150142	0.00191309	0.432563
CD3 on resting CD4 regulatory T cell	cTH-Isthmus_cingulate	23	0.000594317	0.00268499	0.824822
CD34 on Hematopoietic Stem Cell	cTH-Isthmus_cingulate	12	0.00283092	0.00151768	0.0621406
HVEM on T cell	cTH-Isthmus_cingulate	23	-0.000362035	0.00174354	0.835507
HVEM on naive CD8+ T cell	cTH-Isthmus_cingulate	19	-0.000657049	0.00152691	0.666969
HVEM on Effector Memory CD8+ T cell	cTH-Isthmus_cingulate	17	0.0006821	0.00172015	0.691711
HVEM on Terminally Differentiated CD8+ T cell	cTH-Isthmus_cingulate	23	-0.000559035	0.00159644	0.726206
HVEM on CD4+ T cell	cTH-Isthmus_cingulate	17	-0.00311239	0.00183967	0.0906795
HVEM on Central Memory CD4+ T cell	cTH-Isthmus_cingulate	16	-0.00168513	0.00150961	0.264308
HVEM on naive CD4+ T cell	cTH-Isthmus_cingulate	12	0.000171743	0.00217086	0.936943
HVEM on Effector Memory CD4+ T cell	cTH-Isthmus_cingulate	15	-0.000567459	0.0023581	0.809832
HVEM on Terminally Differentiated CD4+ T cell	cTH-Isthmus_cingulate	22	0.000807776	0.00202596	0.690106
HVEM on CD45RA- CD4+ T cell	cTH-Isthmus_cingulate	17	-0.00372783	0.00174171	0.0323286
HVEM on CD8+ T cell	cTH-Isthmus_cingulate	13	-0.000476049	0.00235565	0.839848
HVEM on Central Memory CD8+ T cell	cTH-Isthmus_cingulate	18	4.06882e-05	0.00163849	0.980188
CD16-CD56 on Natural Killer T	cTH-Isthmus_cingulate	22	0.00229659	0.00240399	0.339414
CD16-CD56 on Natural Killer	cTH-Isthmus_cingulate	24	0.000885826	0.00168541	0.599176
CD16-CD56 on HLA DR+ Natural Killer	cTH-Isthmus_cingulate	18	0.000868722	0.00232454	0.708614
CD28 on CD39+ activated CD4 regulatory T cell	cTH-Isthmus_cingulate	18	-0.00028262	0.00181887	0.87652
CD28 on secreting CD4 regulatory T cell	cTH-Isthmus_cingulate	14	-0.00122862	0.00227013	0.588361
CD28 on CD39+ secreting CD4 regulatory T cell	cTH-Isthmus_cingulate	16	0.000904565	0.00227727	0.691209
CD28 on activated & secreting CD4 regulatory T cell	cTH-Isthmus_cingulate	18	-0.00189143	0.00198613	0.340936
CD28 on CD45RA+ CD4+ T cell	cTH-Isthmus_cingulate	11	-0.00140514	0.00289061	0.626894
CD28 on CD45RA- CD4 not regulatory T cell	cTH-Isthmus_cingulate	12	-0.000615136	0.00347514	0.8595
CD28 on CD39+ CD4+ T cell	cTH-Isthmus_cingulate	17	-0.000971623	0.00163417	0.552133
CD28 on CD28+ CD45RA- CD8+ T cell	cTH-Isthmus_cingulate	14	0.00169791	0.00148161	0.2518
CD28 on CD28+ CD4+ T cell	cTH-Isthmus_cingulate	22	0.000791771	0.00181566	0.66278
CD28 on CD28+ CD4-CD8- T cell	cTH-Isthmus_cingulate	16	0.00263839	0.00156449	0.0917153
CD28 on CD28+ CD45RA+ CD8+ T cell	cTH-Isthmus_cingulate	15	-0.000557218	0.0019194	0.77158
CD28 on CD39+ CD8+ T cell	cTH-Isthmus_cingulate	16	0.000173715	0.00179157	0.922756
CD28 on CD4+ T cell	cTH-Isthmus_cingulate	25	0.000916978	0.00183087	0.616482
CD28 on CD4 regulatory T cell	cTH-Isthmus_cingulate	21	0.000954768	0.00166787	0.567018
CD28 on resting CD4 regulatory T cell	cTH-Isthmus_cingulate	16	-0.000362322	0.002095	0.862694
CD28 on CD39+ resting CD4 regulatory T cell	cTH-Isthmus_cingulate	15	-0.00211497	0.00156757	0.177272
CD28 on activated CD4 regulatory T cell	cTH-Isthmus_cingulate	15	-0.000790919	0.00213933	0.711603
CD86 on myeloid Dendritic Cell	cTH-Isthmus_cingulate	17	0.000237082	0.00327635	0.942314
CD86 on CD62L+ myeloid Dendritic Cell	cTH-Isthmus_cingulate	17	0.000490837	0.00252612	0.845937
CD86 on monocyte	cTH-Isthmus_cingulate	13	0.00180396	0.00191738	0.346784
CD86 on granulocyte	cTH-Isthmus_cingulate	19	-0.00245394	0.0020244	0.225442
CCR7 on naive CD4+ T cell	cTH-Isthmus_cingulate	20	0.00145211	0.00136586	0.287716
CCR7 on naive CD8+ T cell	cTH-Isthmus_cingulate	16	0.00167409	0.00255892	0.512972
CD45 on CD14+ monocyte	cTH-Isthmus_cingulate	12	0.00346125	0.00319667	0.278912
CD45 on B cell	cTH-Isthmus_cingulate	13	-0.000132448	0.00236294	0.9553
CD45 on Natural Killer	cTH-Isthmus_cingulate	17	-0.0041921	0.00320546	0.190942
CD45 on HLA DR+ Natural Killer	cTH-Isthmus_cingulate	13	-0.00215231	0.0036972	0.560468
CD45 on granulocyte	cTH-Isthmus_cingulate	14	0.00221916	0.00242297	0.359726
CD45 on lymphocyte	cTH-Isthmus_cingulate	16	7.41489e-05	0.00268387	0.977959
CD45 on T cell	cTH-Isthmus_cingulate	11	0.00180865	0.00251094	0.471334
CD45 on CD4+ T cell	cTH-Isthmus_cingulate	11	-0.000401572	0.00486526	0.934218
CD45 on CD8+ T cell	cTH-Isthmus_cingulate	21	-0.000679814	0.000867118	0.433045
CD45 on HLA DR+ T cell	cTH-Isthmus_cingulate	11	0.00197719	0.00242539	0.414955
CD45 on Natural Killer T	cTH-Isthmus_cingulate	17	-4.27234e-05	0.00177634	0.980812
CD45 on HLA DR+ CD4+ T cell	cTH-Isthmus_cingulate	10	0.00281677	0.00324133	0.384838
CD45 on HLA DR+ CD8+ T cell	cTH-Isthmus_cingulate	17	-0.000662964	0.00201699	0.742391
CD127 on T cell	cTH-Isthmus_cingulate	17	-0.00484046	0.00287575	0.0923363
CD127 on CD45RA- CD4 not regulatory T cell	cTH-Isthmus_cingulate	17	-0.000857053	0.00170692	0.615594
CD127 on CD28+ CD4+ T cell	cTH-Isthmus_cingulate	17	0.00297624	0.0017495	0.0889066
CD127 on CD28+ CD4-CD8- T cell	cTH-Isthmus_cingulate	21	-0.00172072	0.00219887	0.433894
CD127 on granulocyte	cTH-Isthmus_cingulate	24	-0.00140272	0.00235418	0.55128
CD127 on CD8+ T cell	cTH-Isthmus_cingulate	23	-0.000956356	0.00255633	0.708321
CD127 on CD28+ CD45RA- CD8+ T cell	cTH-Isthmus_cingulate	12	-0.000427411	0.00264297	0.871529
CD127 on CD28+ CD45RA+ CD8+ T cell	cTH-Isthmus_cingulate	20	0.00215103	0.00211355	0.308805
CD127 on CD28- CD8+ T cell	cTH-Isthmus_cingulate	18	0.000449935	0.00237598	0.849804
CD127 on CD4+ T cell	cTH-Isthmus_cingulate	22	0.000713073	0.00213404	0.738273
CD127 on CD45RA+ CD4+ T cell	cTH-Isthmus_cingulate	16	0.00102509	0.00249976	0.681749
CD25 on CD45RA- CD4 not regulatory T cell	cTH-Isthmus_cingulate	16	0.00143022	0.00184478	0.438175
CD25 on CD45RA+ CD4 not regulatory T cell	cTH-Isthmus_cingulate	17	-0.00523372	0.00362393	0.14868
CD25 on CD39+ CD4 regulatory T cell	cTH-Isthmus_cingulate	10	0.00118993	0.00345508	0.730546
CD25 on CD4 regulatory T cell	cTH-Isthmus_cingulate	17	0.000610378	0.00256517	0.811921
CD25 on resting CD4 regulatory T cell	cTH-Isthmus_cingulate	14	1.96131e-05	0.00357757	0.995626
CD25 on CD39+ resting CD4 regulatory T cell	cTH-Isthmus_cingulate	11	-0.00408306	0.00465352	0.380262
CD25 on activated CD4 regulatory T cell	cTH-Isthmus_cingulate	13	-0.000379211	0.00329907	0.908489
CD25 on CD39+ activated CD4 regulatory T cell	cTH-Isthmus_cingulate	11	-0.0011586	0.00401591	0.772963
CD25 on secreting CD4 regulatory T cell	cTH-Isthmus_cingulate	10	0.000266673	0.00173712	0.877993
CD25 on CD39+ secreting CD4 regulatory T cell	cTH-Isthmus_cingulate	11	0.000386896	0.0019919	0.845992
CD25 on activated & secreting CD4 regulatory T cell	cTH-Isthmus_cingulate	17	-0.000232561	0.00118702	0.844672
CD123 on plasmacytoid Dendritic Cell	cTH-Isthmus_cingulate	15	0.000165075	0.00165581	0.920587
CD123 on CD62L+ plasmacytoid Dendritic Cell	cTH-Isthmus_cingulate	14	9.95617e-05	0.00187607	0.957677
CD33 on CD14+ monocyte	cTH-Isthmus_cingulate	14	0.000187493	0.00139035	0.892728
CD33 on CD33+ HLA DR+ CD14dim	cTH-Isthmus_cingulate	21	-0.000293025	0.00103706	0.777518
CD33 on CD33dim HLA DR+ CD11b+	cTH-Isthmus_cingulate	16	0.00046281	0.00121466	0.703189
CD33 on CD33dim HLA DR+ CD11b-	cTH-Isthmus_cingulate	15	-0.000277784	0.0012226	0.820262
CD33 on Granulocytic Myeloid-Derived Suppressor Cells	cTH-Isthmus_cingulate	15	0.000287483	0.0014874	0.846741
CD33 on CD66b++ myeloid cell	cTH-Isthmus_cingulate	13	0.00102513	0.0013396	0.444119
CD33 on Monocytic Myeloid-Derived Suppressor Cells	cTH-Isthmus_cingulate	16	0.000707295	0.00119682	0.554535
CD33 on CD33dim HLA DR-	cTH-Isthmus_cingulate	16	-0.000165874	0.00117091	0.887346
CD33 on basophil	cTH-Isthmus_cingulate	17	0.00050223	0.000945219	0.595186
CD33 on Immature Myeloid-Derived Suppressor Cells	cTH-Isthmus_cingulate	21	-0.000837602	0.00120052	0.485365
CD33 on CD33+ HLA DR+	cTH-Isthmus_cingulate	19	0.000180551	0.00106481	0.865355
CD33 on CD33+ HLA DR+ CD14-	cTH-Isthmus_cingulate	17	0.000505735	0.00109606	0.644503
CD4 on monocyte	cTH-Isthmus_cingulate	13	3.95797e-05	0.00230504	0.9863
CD4 on HLA DR+ CD4+ T cell	cTH-Isthmus_cingulate	18	-0.0037884	0.00255595	0.138291
CD25 on CD4+ T cell	cTH-Isthmus_cingulate	12	0.00205846	0.00271368	0.448123
CD25 on CD39+ CD4+ T cell	cTH-Isthmus_cingulate	19	0.00216378	0.0012025	0.0719541
CD25 on CD28+ CD4+ T cell	cTH-Isthmus_cingulate	15	0.00397897	0.00289626	0.169495
FSC-A on myeloid Dendritic Cell	cTH-Isthmus_cingulate	16	-0.00107882	0.00151581	0.476643
FSC-A on plasmacytoid Dendritic Cell	cTH-Isthmus_cingulate	20	0.00101814	0.00167855	0.54414
FSC-A on monocyte	cTH-Isthmus_cingulate	13	-0.00210473	0.00188312	0.263701
FSC-A on granulocyte	cTH-Isthmus_cingulate	16	-0.00247654	0.00145903	0.089622
FSC-A on CD14+ monocyte	cTH-Isthmus_cingulate	17	-0.0014042	0.00293299	0.632108
FSC-A on B cell	cTH-Isthmus_cingulate	16	0.00108022	0.0028792	0.707528
FSC-A on Natural Killer	cTH-Isthmus_cingulate	16	0.00116814	0.00269108	0.664232
FSC-A on HLA DR+ Natural Killer	cTH-Isthmus_cingulate	14	-0.000250745	0.00245518	0.918654
FSC-A on lymphocyte	cTH-Isthmus_cingulate	13	0.00330007	0.00249071	0.185187
FSC-A on T cell	cTH-Isthmus_cingulate	17	0.00190225	0.00219832	0.386864
FSC-A on CD4+ T cell	cTH-Isthmus_cingulate	19	0.00171638	0.00182056	0.345797
FSC-A on CD8+ T cell	cTH-Isthmus_cingulate	18	0.00436782	0.00327127	0.181809
FSC-A on HLA DR+ T cell	cTH-Isthmus_cingulate	12	0.00197122	0.00259583	0.447624
FSC-A on Natural Killer T	cTH-Isthmus_cingulate	20	0.00267104	0.00349603	0.444854
FSC-A on HLA DR+ CD4+ T cell	cTH-Isthmus_cingulate	9	0.00490659	0.00408706	0.229938
FSC-A on HLA DR+ CD8+ T cell	cTH-Isthmus_cingulate	17	0.00146114	0.00139081	0.293458
CD16 on CD14- CD16+ monocyte	cTH-Isthmus_cingulate	15	0.00219115	0.00205716	0.286817
CD40 on CD14+ CD16- monocyte	cTH-Isthmus_cingulate	15	-0.00117144	0.00158201	0.459011
CD40 on CD14+ CD16+ monocyte	cTH-Isthmus_cingulate	14	-0.000785879	0.00142767	0.582002
CCR2 on CD14- CD16+ monocyte	cTH-Isthmus_cingulate	21	0.00302965	0.00168899	0.0728509
CD14 on CD14+ CD16+ monocyte	cTH-Isthmus_cingulate	17	-0.00424854	0.00313132	0.174848
HLA DR on CD14- CD16+ monocyte	cTH-Isthmus_cingulate	12	-0.00138617	0.00336208	0.680123
CD40 on monocytes	cTH-Isthmus_cingulate	20	-0.001079	0.000928526	0.245212
CD14 on CD14+ CD16- monocyte	cTH-Isthmus_cingulate	14	-0.000112933	0.00411703	0.978116
CD64 on CD14+ CD16- monocyte	cTH-Isthmus_cingulate	18	-0.00211433	0.00165424	0.201203
HLA DR on CD14+ CD16- monocyte	cTH-Isthmus_cingulate	9	0.0015707	0.00427765	0.713478
CD40 on CD14- CD16+ monocyte	cTH-Isthmus_cingulate	20	0.0008038	0.00169803	0.635948
CD64 on CD14- CD16+ monocyte	cTH-Isthmus_cingulate	18	-0.00165203	0.00308515	0.59232
HLA DR on CD14+ monocyte	cTH-Isthmus_cingulate	10	0.00251459	0.00423245	0.55243
CCR2 on CD14+ CD16+ monocyte	cTH-Isthmus_cingulate	27	0.000983912	0.001274	0.439938
PDL-1 on CD14+ CD16- monocyte	cTH-Isthmus_cingulate	10	0.00796971	0.00554559	0.150682
CX3CR1 on CD14- CD16-	cTH-Isthmus_cingulate	12	-0.00435661	0.00206255	0.0346656
CX3CR1 on monocyte	cTH-Isthmus_cingulate	20	0.00257117	0.00209542	0.219806
CX3CR1 on CD14+ CD16+ monocyte	cTH-Isthmus_cingulate	25	-0.000170898	0.00168412	0.919172
CX3CR1 on CD14+ CD16- monocyte	cTH-Isthmus_cingulate	19	0.000928104	0.00195145	0.634361
PDL-1 on CD14+ CD16+ monocyte	cTH-Isthmus_cingulate	22	6.46263e-06	0.00209478	0.997538
PDL-1 on CD14- CD16+ monocyte	cTH-Isthmus_cingulate	16	0.000352191	0.00362756	0.922657
PDL-1 on CD14- CD16-	cTH-Isthmus_cingulate	25	0.0008292	0.00178956	0.64311
CD64 on CD14- CD16-	cTH-Isthmus_cingulate	16	0.00101555	0.00279667	0.716509
PDL-1 on monocyte	cTH-Isthmus_cingulate	12	0.00380612	0.00328236	0.246224
CCR2 on CD14- CD16-	cTH-Isthmus_cingulate	12	-0.0021953	0.00388668	0.572191
CCR2 on CD14+ CD16- monocyte	cTH-Isthmus_cingulate	22	-0.000772795	0.00183036	0.672872
CD16 on CD14+ CD16+ monocyte	cTH-Isthmus_cingulate	16	-0.000653698	0.00321067	0.838665
CD64 on monocyte	cTH-Isthmus_cingulate	17	-0.00061819	0.00176241	0.725766
HLA DR on CD14+ CD16+ monocyte	cTH-Isthmus_cingulate	8	6.41447e-05	0.00195568	0.973835
CCR2 on monocyte	cTH-Isthmus_cingulate	17	0.00153029	0.00220944	0.488552
HLA DR on CD14- CD16-	cTH-Isthmus_cingulate	20	-0.000209469	0.000330712	0.52648
HLA DR on monocyte	cTH-Isthmus_cingulate	8	-8.18177e-05	0.00330953	0.980277
CD64 on CD14+ CD16+ monocyte	cTH-Isthmus_cingulate	17	-0.00165369	0.00152004	0.276629
CX3CR1 on CD14- CD16+ monocyte	cTH-Isthmus_cingulate	16	0.000403695	0.00192934	0.834261
CCR2 on myeloid Dendritic Cell	cTH-Isthmus_cingulate	10	0.000361762	0.0017654	0.837637
CCR2 on CD62L+ myeloid Dendritic Cell	cTH-Isthmus_cingulate	10	-0.00452341	0.00345935	0.191012
CCR2 on plasmacytoid Dendritic Cell	cTH-Isthmus_cingulate	14	0.00111278	0.00243528	0.647713
CCR2 on CD62L+ plasmacytoid Dendritic Cell	cTH-Isthmus_cingulate	14	0.00111252	0.00244115	0.648579
CCR2 on monocyte	cTH-Isthmus_cingulate	21	0.000899023	0.00229949	0.695823
CCR2 on granulocyte	cTH-Isthmus_cingulate	15	-0.0048541	0.00263841	0.0658005
CD14 on Monocytic Myeloid-Derived Suppressor Cells	cTH-Isthmus_cingulate	21	0.00159228	0.001818	0.381117
CD14 on CD33+ HLA DR+ CD14dim	cTH-Isthmus_cingulate	14	-0.00241563	0.00209117	0.248026
CD14 on CD33dim HLA DR+ CD11b+	cTH-Isthmus_cingulate	15	0.00274881	0.00199715	0.168708
CD4 on CD4+ T cell	cTH-Isthmus_cingulate	21	0.00104391	0.00124891	0.403236
CD4 on Central Memory CD4+ T cell	cTH-Isthmus_cingulate	16	0.00114759	0.00126545	0.36448
CD4 on naive CD4+ T cell	cTH-Isthmus_cingulate	17	0.000563534	0.00189089	0.765684
CD4 on Effector Memory CD4+ T cell	cTH-Isthmus_cingulate	19	-0.000569024	0.0015149	0.707201
CD4 on Terminally Differentiated CD4+ T cell	cTH-Isthmus_cingulate	25	-0.00109558	0.00161834	0.49842
CD4 on CD45RA+ CD4+ T cell	cTH-Isthmus_cingulate	26	0.00183057	0.00124173	0.140425
CD19 on B cell	cTH-Isthmus_cingulate	20	0.000601883	0.00244812	0.805795
CD39 on CD39+ CD8+ T cell	cTH-Isthmus_cingulate	22	0.00278795	0.00261877	0.287055
CD39 on CD39+ activated CD4 regulatory T cell	cTH-Isthmus_cingulate	16	0.00175157	0.0013693	0.200836
CD39 on CD39+ secreting CD4 regulatory T cell	cTH-Isthmus_cingulate	18	0.000190001	0.00108572	0.86108
CD39 on CD39+ CD4+ T cell	cTH-Isthmus_cingulate	19	0.000999456	0.0014489	0.490318
CD39 on granulocyte	cTH-Isthmus_cingulate	24	-0.00372811	0.00177296	0.0354863
CD39 on monocyte	cTH-Isthmus_cingulate	17	0.00176167	0.0011032	0.110293
CD80 on myeloid Dendritic Cell	cTH-Isthmus_cingulate	20	5.24532e-05	0.0024942	0.983222
CD80 on CD62L+ myeloid Dendritic Cell	cTH-Isthmus_cingulate	20	0.00063757	0.00202877	0.75332
CD80 on plasmacytoid Dendritic Cell	cTH-Isthmus_cingulate	20	-0.000223235	0.00143452	0.876336
CD80 on CD62L+ plasmacytoid Dendritic Cell	cTH-Isthmus_cingulate	19	0.0017995	0.00164187	0.273075
CD80 on monocyte	cTH-Isthmus_cingulate	16	0.000806298	0.00261555	0.757876
CD80 on granulocyte	cTH-Isthmus_cingulate	30	-0.000294193	0.00220705	0.893958
CD45 on lymphocyte	cTH-Isthmus_cingulate	18	0.00151698	0.00235064	0.518703
CD45 on CD33+ HLA DR+ CD14-	cTH-Isthmus_cingulate	15	-0.0034998	0.00239827	0.144482
CD45 on CD33+ HLA DR+ CD14dim	cTH-Isthmus_cingulate	12	-0.000528638	0.00240962	0.826349
CD45 on CD33dim HLA DR+ CD11b-	cTH-Isthmus_cingulate	10	-0.0032964	0.00331688	0.320308
CD45 on CD33- HLA DR-	cTH-Isthmus_cingulate	13	-0.00167028	0.00282221	0.553961
CD45 on CD33- HLA DR+	cTH-Isthmus_cingulate	21	-0.000215347	0.0011013	0.84497
CD45 on Granulocytic Myeloid-Derived Suppressor Cells	cTH-Isthmus_cingulate	18	-0.00279372	0.00181645	0.124045
CD45 on CD66b++ myelod cell	cTH-Isthmus_cingulate	12	0.00298485	0.00219689	0.174252
CD45 on Monocytic Myeloid-Derived Suppressor Cells	cTH-Isthmus_cingulate	10	-0.00188991	0.0028627	0.509135
CD45 on CD33dim HLA DR-	cTH-Isthmus_cingulate	18	-0.00105193	0.00226705	0.642643
CD45 on basophil	cTH-Isthmus_cingulate	18	0.00148151	0.00242742	0.541647
CD45 on Immature Myeloid-Derived Suppressor Cells	cTH-Isthmus_cingulate	9	0.00198202	0.00179767	0.270223
CD45 on CD33+ HLA DR+	cTH-Isthmus_cingulate	12	-0.00250163	0.00295936	0.397928
CD8 on Central Memory CD8+ T cell	cTH-Isthmus_cingulate	13	0.00115308	0.00311165	0.710959
CD8 on naive CD8+ T cell	cTH-Isthmus_cingulate	15	0.0024098	0.00228038	0.290623
CD8 on Effector Memory CD8+ T cell	cTH-Isthmus_cingulate	20	-0.00127292	0.00234506	0.587261
CD8 on Terminally Differentiated CD8+ T cell	cTH-Isthmus_cingulate	13	0.00433276	0.00376748	0.250126
CD8 on CD8+ T cell	cTH-Isthmus_cingulate	22	0.000601123	0.00210175	0.77487
CD8 on Natural Killer T	cTH-Isthmus_cingulate	16	0.00309676	0.00251163	0.217586
CD8 on HLA DR+ CD8+ T cell	cTH-Isthmus_cingulate	20	-9.98051e-05	0.00202715	0.960733
CD4 on CD39+ CD4+ T cell	cTH-Isthmus_cingulate	24	0.00197255	0.00191485	0.302947
CD4 on CD28+ CD4+ T cell	cTH-Isthmus_cingulate	18	0.00141575	0.00292083	0.627882
CD4 on CD4 regulatory T cell	cTH-Isthmus_cingulate	27	-0.000430363	0.00158889	0.7865
CD4 on resting CD4 regulatory T cell	cTH-Isthmus_cingulate	13	0.000690026	0.00163421	0.67285
CD4 on CD39+ resting CD4 regulatory T cell	cTH-Isthmus_cingulate	16	0.000102411	0.00289599	0.97179
CD4 on activated CD4 regulatory T cell	cTH-Isthmus_cingulate	23	0.00175054	0.00154842	0.258252
CD4 on CD39+ activated CD4 regulatory T cell	cTH-Isthmus_cingulate	18	-0.00134585	0.0021214	0.525811
CD4 on secreting CD4 regulatory T cell	cTH-Isthmus_cingulate	27	0.00113045	0.00177409	0.523996
CD4 on CD39+ secreting CD4 regulatory T cell	cTH-Isthmus_cingulate	17	0.00147024	0.00192971	0.44612
CD4 on activated & secreting CD4 regulatory T cell	cTH-Isthmus_cingulate	33	0.00144343	0.00138916	0.298774
SSC-A on myeloid Dendritic Cell	cTH-Isthmus_cingulate	13	0.00309111	0.00432768	0.475062
SSC-A on plasmacytoid Dendritic Cell	cTH-Isthmus_cingulate	21	-0.0015774	0.00195161	0.418942
SSC-A on monocyte	cTH-Isthmus_cingulate	16	0.00417703	0.00223164	0.0612446
SSC-A on CD14+ monocyte	cTH-Isthmus_cingulate	20	0.00189986	0.00292131	0.515469
SSC-A on B cell	cTH-Isthmus_cingulate	10	-0.00513195	0.00399079	0.198461
SSC-A on Natural Killer	cTH-Isthmus_cingulate	19	0.00380462	0.00221153	0.0853676
SSC-A on HLA DR+ Natural Killer	cTH-Isthmus_cingulate	23	0.00202594	0.00151393	0.180831
SSC-A on granulocyte	cTH-Isthmus_cingulate	19	-0.000624952	0.00195842	0.749643
SSC-A on lymphocyte	cTH-Isthmus_cingulate	17	0.0116063	0.00363494	0.00140806
SSC-A on T cell	cTH-Isthmus_cingulate	19	0.00314988	0.00188552	0.0948073
SSC-A on CD4+ T cell	cTH-Isthmus_cingulate	24	-0.00288687	0.00263926	0.274035
SSC-A on CD8+ T cell	cTH-Isthmus_cingulate	15	0.00220903	0.00210485	0.293951
SSC-A on HLA DR+ T cell	cTH-Isthmus_cingulate	22	-0.000442933	0.00249157	0.858902
SSC-A on Natural Killer T	cTH-Isthmus_cingulate	17	0.00584839	0.00199882	0.00343441
SSC-A on HLA DR+ CD4+ T cell	cTH-Isthmus_cingulate	18	-0.00126239	0.00180763	0.484949
SSC-A on HLA DR+ CD8+ T cell	cTH-Isthmus_cingulate	17	-0.00253206	0.002541	0.319016
CD11c on myeloid Dendritic Cell	cTH-Isthmus_cingulate	21	-0.00389974	0.00232031	0.0928225
CD11c on CD62L+ myeloid Dendritic Cell	cTH-Isthmus_cingulate	16	0.000105628	0.00245974	0.965747
CD11c on monocyte	cTH-Isthmus_cingulate	15	-0.000895524	0.00219275	0.682979
CD11c on granulocyte	cTH-Isthmus_cingulate	20	0.00230077	0.00271046	0.395965
CD11b on CD14+ monocyte	cTH-Isthmus_cingulate	19	0.00120101	0.00181278	0.507638
CD11b on Granulocytic Myeloid-Derived Suppressor Cells	cTH-Isthmus_cingulate	10	0.000380871	0.00151395	0.80137
CD11b on CD66b++ myeloid cell	cTH-Isthmus_cingulate	12	-0.00490928	0.00228689	0.0318171
CD11b on Monocytic Myeloid-Derived Suppressor Cells	cTH-Isthmus_cingulate	12	-0.00111511	0.0020093	0.578912
CD11b on CD33dim HLA DR-	cTH-Isthmus_cingulate	20	0.000720811	0.00202406	0.72175
CD11b on basophil	cTH-Isthmus_cingulate	15	0.000554512	0.00295917	0.851357
CD11b on CD33+ HLA DR+ CD14dim	cTH-Isthmus_cingulate	19	-0.000701654	0.00178469	0.694207
CD45RA on naive CD4+ T cell	cTH-Isthmus_cingulate	20	-0.0010397	0.0019876	0.600909
CD4RA on Terminally Differentiated CD4+ T cell	cTH-Isthmus_cingulate	26	-0.000935264	0.00130093	0.47219
CD45RA on naive CD8+ T cell	cTH-Isthmus_cingulate	18	0.00193832	0.00253714	0.44488
CD45RA on Terminally Differentiated CD8+ T cell	cTH-Isthmus_cingulate	15	0.00166457	0.00323966	0.607385
CD45RA on resting CD4 regulatory T cell	cTH-Isthmus_cingulate	20	0.00189305	0.00154131	0.219368
CD45RA on CD39+ resting CD4 regulatory T cell	cTH-Isthmus_cingulate	17	0.00727721	0.00300034	0.0152889
HLA DR on myeloid Dendritic Cell	cTH-Isthmus_cingulate	9	-0.00264135	0.00281125	0.34744
HLA DR on plasmacytoid Dendritic Cell	cTH-Isthmus_cingulate	15	-0.000379542	0.00115749	0.742987
HLA DR on Dendritic Cell	cTH-Isthmus_cingulate	12	-0.00476078	0.00197465	0.0159112
HLA DR on Hematopoietic Stem Cell	cTH-Isthmus_cingulate	18	0.00112733	0.00152023	0.458359
HLA DR on CD33+ HLA DR+ CD14-	cTH-Isthmus_cingulate	18	-0.00370698	0.00142562	0.00931526
HLA DR on CD33+ HLA DR+ CD14dim	cTH-Isthmus_cingulate	17	0.00223536	0.00305515	0.46437
HLA DR on CD33dim HLA DR+ CD11b+	cTH-Isthmus_cingulate	17	0.00261397	0.00145405	0.0722217
HLA DR on CD33dim HLA DR+ CD11b-	cTH-Isthmus_cingulate	15	4.30238e-05	0.00195382	0.982432
HLA DR on CD33- HLA DR+	cTH-Isthmus_cingulate	7	-0.00140856	0.00229728	0.539781
HLA DR on HLA DR+ T cell	cTH-Isthmus_cingulate	20	-0.000276397	0.00177858	0.876504
HLA DR on HLA DR+ CD4+ T cell	cTH-Isthmus_cingulate	12	-0.00144519	0.00440943	0.743101
HLA DR on HLA DR+ CD8+ T cell	cTH-Isthmus_cingulate	17	-0.00203425	0.00301129	0.499332
HLA DR on B cell	cTH-Isthmus_cingulate	13	0.00123435	0.00216107	0.567881
HLA DR on HLA DR+ Natural Killer	cTH-Isthmus_cingulate	23	0.00161328	0.00167661	0.335935
CD8 on CD28+ CD45RA- CD8+ T cell	cTH-Isthmus_cingulate	11	-0.00138789	0.0030343	0.647383
CD8 on CD28+ CD45RA+ CD8+ T cell	cTH-Isthmus_cingulate	15	0.00170628	0.00205539	0.406455
CD8 on CD28- CD8+ T cell	cTH-Isthmus_cingulate	18	0.00164873	0.00254464	0.517035
CD8 on CD39+ CD8+ T cell	cTH-Isthmus_cingulate	21	-0.000223602	0.00231746	0.923135
IgD+ B cell %B cell	cSA-Caudal_anterior_cingulate	14	-1.72183	1.70002	0.311141
IgD+ CD38+ B cell Absolute Count	cSA-Caudal_anterior_cingulate	22	-1.74797	1.54536	0.25801
IgD+ CD38dim B cell %B cell	cSA-Caudal_anterior_cingulate	12	-0.13478	2.66864	0.95972
IgD+ CD38dim B cell Absolute Count	cSA-Caudal_anterior_cingulate	24	1.23522	1.04783	0.238463
IgD+ CD38- B cell %B cell	cSA-Caudal_anterior_cingulate	18	0.980488	1.05693	0.353575
IgD+ CD38- B cell Absolute Count	cSA-Caudal_anterior_cingulate	16	-3.27892	2.01329	0.10339
Unswitched memory B cell %B cell	cSA-Caudal_anterior_cingulate	24	0.340175	1.5809	0.829629
Unswitched memory B cell Absolute Count	cSA-Caudal_anterior_cingulate	13	-0.131367	2.51389	0.958324
IgD- CD27- B cell %B cell	cSA-Caudal_anterior_cingulate	14	0.936507	1.97334	0.635087
IgD+ B cell Absolute Count	cSA-Caudal_anterior_cingulate	15	0.63262	1.04696	0.54568
IgD- CD27- B cell Absolute Count	cSA-Caudal_anterior_cingulate	23	-0.712013	1.48158	0.630817
Switched memory B cell %B cell	cSA-Caudal_anterior_cingulate	13	0.739585	1.40102	0.597575
Switched memory B cell Absolute Count	cSA-Caudal_anterior_cingulate	20	1.48035	1.56781	0.345059
Plasma Blast-Plasma Cell %B cell	cSA-Caudal_anterior_cingulate	23	-1.63288	1.3127	0.213533
Plasma Blast-Plasma Cell Absolute Count	cSA-Caudal_anterior_cingulate	18	-0.591053	1.26155	0.639418
Memory B cell %B cell	cSA-Caudal_anterior_cingulate	24	0.72558	0.989917	0.463576
Memory B cell Absolute Count	cSA-Caudal_anterior_cingulate	13	-1.37998	1.66043	0.40592
Naive-mature B cell %B cell	cSA-Caudal_anterior_cingulate	24	-0.862281	1.04724	0.410288
Naive-mature B cell Absolute Count	cSA-Caudal_anterior_cingulate	24	0.236659	1.07554	0.825841
IgD- CD38+ B cell %B cell	cSA-Caudal_anterior_cingulate	15	-2.22261	2.00566	0.267789
IgD+ CD24+ B cell %B cell	cSA-Caudal_anterior_cingulate	16	-0.413791	2.09139	0.843159
IgD+ CD24+ B cell Absolute Count	cSA-Caudal_anterior_cingulate	16	-0.301926	2.08943	0.885104
IgD- CD24- B cell %B cell	cSA-Caudal_anterior_cingulate	16	-0.829575	0.881405	0.346604
IgD- CD24- B cell Absolute Count	cSA-Caudal_anterior_cingulate	14	-0.497311	1.58191	0.753238
IgD+ CD24- B cell %B cell	cSA-Caudal_anterior_cingulate	17	0.264506	0.939211	0.77823
IgD+ CD24- B cell Absolute Count	cSA-Caudal_anterior_cingulate	20	-0.160218	0.935538	0.864021
CD24+ CD27+ B cell %B cell	cSA-Caudal_anterior_cingulate	22	-0.427199	1.02685	0.677389
CD24+ CD27+ B cell Absolute Count	cSA-Caudal_anterior_cingulate	18	-0.928241	1.60372	0.562722
CD20- B cell %B cell	cSA-Caudal_anterior_cingulate	15	3.8545	1.8133	0.0335298
IgD- CD38+ B cell Absolute Count	cSA-Caudal_anterior_cingulate	22	0.277779	1.09302	0.799388
CD20- B cell Absolute Count	cSA-Caudal_anterior_cingulate	20	3.64339	1.61628	0.0241847
CD20- CD38- B cell %B cell	cSA-Caudal_anterior_cingulate	20	-3.52256	1.94124	0.0695873
CD20- CD38- B cell Absolute Count	cSA-Caudal_anterior_cingulate	13	1.39337	2.92269	0.633546
IgD+ B cell %Lymphocyte	cSA-Caudal_anterior_cingulate	17	1.96811	1.06728	0.0651761
IgD- CD38+ B cell %lymphocyte	cSA-Caudal_anterior_cingulate	28	-1.11565	1.1477	0.331016
IgD- CD38dim B cell %lymphocyte	cSA-Caudal_anterior_cingulate	22	1.85889	1.16655	0.111049
IgD- CD38- B cell %lymphocyte	cSA-Caudal_anterior_cingulate	27	-1.20849	1.36755	0.376864
IgD- CD38dim B cell %B cell	cSA-Caudal_anterior_cingulate	23	1.20746	0.922643	0.190638
IgD+ CD38+ B cell %lymphocyte	cSA-Caudal_anterior_cingulate	23	2.47176	2.0093	0.218637
IgD+ CD38dim B cell %lymphocyte	cSA-Caudal_anterior_cingulate	32	0.0439514	0.80121	0.956253
IgD+ CD38- B cell %lymphocyte	cSA-Caudal_anterior_cingulate	18	-0.495079	1.33949	0.711678
Unswitched memory B cell %lymphocyte	cSA-Caudal_anterior_cingulate	18	-0.523979	1.82002	0.773425
IgD- CD27- B cell %lymphocyte	cSA-Caudal_anterior_cingulate	15	-2.40928	1.87916	0.199806
Switched memory B cell %lymphocyte	cSA-Caudal_anterior_cingulate	17	0.414672	1.72118	0.809615
Plasma Blast-Plasma Cell %lymphocyte	cSA-Caudal_anterior_cingulate	17	-0.315182	1.2282	0.797472
Memory B cell %lymphocyte	cSA-Caudal_anterior_cingulate	20	-1.18935	1.42691	0.404553
Naive-mature B cell %lymphocyte	cSA-Caudal_anterior_cingulate	18	4.17842	1.80992	0.0209646
IgD- CD38dim B cell Absolute Count	cSA-Caudal_anterior_cingulate	18	2.42761	1.08566	0.0253477
IgD+ CD24+ B cell %lymphocyte	cSA-Caudal_anterior_cingulate	12	2.11694	2.29681	0.356692
IgD- CD24- B cell %lymphocyte	cSA-Caudal_anterior_cingulate	20	-0.0399665	1.14382	0.972127
IgD+ CD24- B cell %lymphocyte	cSA-Caudal_anterior_cingulate	18	4.72864	2.20713	0.0321579
CD24+ CD27+ B cell %lymphocyte	cSA-Caudal_anterior_cingulate	17	0.0251984	1.26575	0.984117
CD20- B cell %lymphocyte	cSA-Caudal_anterior_cingulate	15	2.57547	1.36087	0.0584223
CD20- CD38- B cell %lymphocyte	cSA-Caudal_anterior_cingulate	20	0.373985	1.89811	0.843804
IgD- CD38- B cell %B cell	cSA-Caudal_anterior_cingulate	11	-0.590477	2.52832	0.815338
IgD- CD38- B cell Absolute Count	cSA-Caudal_anterior_cingulate	10	-3.12494	1.79962	0.0824851
IgD+ CD38+ B cell %B cell	cSA-Caudal_anterior_cingulate	21	2.09371	1.34948	0.120785
CD11c+ monocyte Absolute Count	cSA-Caudal_anterior_cingulate	13	-2.56735	1.65549	0.120947
CD11c+ monocyte %monocyte	cSA-Caudal_anterior_cingulate	15	3.22594	1.51984	0.0337915
CD62L- monocyte Absolute Count	cSA-Caudal_anterior_cingulate	18	-0.387345	1.35375	0.774781
CD62L- monocyte %monocyte	cSA-Caudal_anterior_cingulate	19	-0.95194	1.24928	0.446066
CD11c+ CD62L- monocyte Absolute Count	cSA-Caudal_anterior_cingulate	19	-0.00282912	1.25204	0.998197
CD11c+ CD62L- monocyte %monocyte	cSA-Caudal_anterior_cingulate	12	3.04595	2.05019	0.13736
CD62L- HLA DR++ monocyte Absolute Count	cSA-Caudal_anterior_cingulate	18	1.60956	1.72325	0.350292
CD62L- HLA DR++ monocyte %monocyte	cSA-Caudal_anterior_cingulate	11	1.99478	2.16126	0.356022
CD11c+ HLA DR++ monocyte Absolute Count	cSA-Caudal_anterior_cingulate	15	-2.58329	1.76944	0.144305
CD11c+ HLA DR++ monocyte %monocyte	cSA-Caudal_anterior_cingulate	12	-0.309237	1.15906	0.789623
Myeloid Dendritic Cell Absolute Count	cSA-Caudal_anterior_cingulate	19	0.456096	1.11956	0.683724
Myeloid Dendritic Cell %Dendritic Cell	cSA-Caudal_anterior_cingulate	22	0.180253	1.2215	0.882685
Plasmacytoid Dendritic Cell Absolute Count	cSA-Caudal_anterior_cingulate	25	0.888756	0.896041	0.321261
Dendritic Cell Absolute Count	cSA-Caudal_anterior_cingulate	16	0.869127	2.0865	0.677009
CD62L- Dendritic Cell Absolute Count	cSA-Caudal_anterior_cingulate	15	-1.23528	1.31795	0.348616
CD62L- Dendritic Cell %Dendritic Cell	cSA-Caudal_anterior_cingulate	23	-0.373548	0.638577	0.558568
CD86+ myeloid Dendritic Cell Absolute Count	cSA-Caudal_anterior_cingulate	22	-1.25263	1.49734	0.402832
CD86+ myeloid Dendritic Cell %Dendritic Cell	cSA-Caudal_anterior_cingulate	19	0.782098	1.17677	0.506296
CD86+ plasmacytoid Dendritic Cell Absolute Count	cSA-Caudal_anterior_cingulate	13	0.00515837	1.74213	0.997637
CD86+ plasmacytoid Dendritic Cell %Dendritic Cell	cSA-Caudal_anterior_cingulate	20	-0.300015	1.58968	0.850308
CD62L- myeloid Dendritic Cell Absolute Count	cSA-Caudal_anterior_cingulate	14	-1.79228	1.50585	0.233965
CD62L- myeloid Dendritic Cell %Dendritic Cell	cSA-Caudal_anterior_cingulate	20	-1.39393	1.50611	0.354697
CD62L- plasmacytoid Dendritic Cell Absolute Count	cSA-Caudal_anterior_cingulate	20	-0.604461	1.37451	0.660108
CD62L- plasmacytoid Dendritic Cell %Dendritic Cell	cSA-Caudal_anterior_cingulate	14	0.283008	1.11164	0.799043
CD62L- CD86+ myeloid Dendritic Cell Absolute Count	cSA-Caudal_anterior_cingulate	14	1.91716	1.43076	0.18026
CD62L- CD86+ myeloid Dendritic Cell %Dendritic Cell	cSA-Caudal_anterior_cingulate	18	-0.747194	1.4693	0.611077
Plasmacytoid Dendritic Cell %Dendritic Cell	cSA-Caudal_anterior_cingulate	24	-1.3836	1.16424	0.23467
HLA DR++ monocyte %monocyte	cSA-Caudal_anterior_cingulate	15	0.93593	1.3842	0.498943
HLA DR++ monocyte %leukocyte	cSA-Caudal_anterior_cingulate	1	-0.903939	4.82695	0.85145
HLA DR++ monocyte Absolute Count	cSA-Caudal_anterior_cingulate	13	2.45511	1.90406	0.197255
CD4 regulatory T cell %CD4+ T cell	cSA-Caudal_anterior_cingulate	16	-1.29282	1.55403	0.405458
CD4 regulatory T cell %T cell	cSA-Caudal_anterior_cingulate	15	-1.42889	1.47121	0.331434
Resting CD4 regulatory T cell Absolute Count	cSA-Caudal_anterior_cingulate	18	0.322973	1.48885	0.828265
Resting CD4 regulatory T cell %CD4 regulatory T cell	cSA-Caudal_anterior_cingulate	14	0.150686	1.07369	0.888388
Resting CD4 regulatory T cell %CD4+ T cell	cSA-Caudal_anterior_cingulate	17	-1.11221	1.52268	0.465127
CD39+ resting CD4 regulatory T cell Absolute Count	cSA-Caudal_anterior_cingulate	20	-1.24977	0.800542	0.118488
CD39+ resting CD4 regulatory T cell %resting CD4 regulatory T cell	cSA-Caudal_anterior_cingulate	19	-0.199877	0.897803	0.823825
CD39+ resting CD4 regulatory T cell %CD4 regulatory T cell	cSA-Caudal_anterior_cingulate	21	0.139115	0.831439	0.86712
Activated CD4 regulatory T cell Absolute Count	cSA-Caudal_anterior_cingulate	14	-0.0693537	0.916736	0.939695
Activated CD4 regulatory T cell %CD4 regulatory T cell	cSA-Caudal_anterior_cingulate	22	2.95869	1.20216	0.0138493
Activated CD4 regulatory T cell %CD4+ T cell	cSA-Caudal_anterior_cingulate	17	0.453645	1.67726	0.7868
CD39+ activated CD4 regulatory T cell Absolute Count	cSA-Caudal_anterior_cingulate	23	-1.52219	0.900474	0.0909457
CD39+ activated CD4 regulatory T cell %activated CD4 regulatory T cell	cSA-Caudal_anterior_cingulate	20	0.257403	0.738234	0.727334
CD39+ activated CD4 regulatory T cell %CD4 regulatory T cell	cSA-Caudal_anterior_cingulate	20	-0.410903	0.667189	0.537979
Secreting CD4 regulatory T cell Absolute Count	cSA-Caudal_anterior_cingulate	18	-1.12808	0.647163	0.0813138
Secreting CD4 regulatory T cell %CD4 regulatory T cell	cSA-Caudal_anterior_cingulate	20	-0.891742	1.00749	0.376096
Secreting CD4 regulatory T cell %CD4+ T cell	cSA-Caudal_anterior_cingulate	22	-0.895004	0.485582	0.0653061
CD39+ secreting CD4 regulatory T cell Absolute Count	cSA-Caudal_anterior_cingulate	23	-0.762939	1.16461	0.512402
CD39+ secreting CD4 regulatory T cell %secreting CD4 regulatory T cell	cSA-Caudal_anterior_cingulate	19	-0.0374101	0.706916	0.957796
CD39+ secreting CD4 regulatory T cell %CD4 regulatory T cell	cSA-Caudal_anterior_cingulate	18	0.121083	0.711094	0.864792
Activated & resting CD4 regulatory T cell Absolute Count	cSA-Caudal_anterior_cingulate	13	-0.0984462	2.02433	0.961213
Activated & resting CD4 regulatory T cell %CD4 regulatory T cell	cSA-Caudal_anterior_cingulate	18	0.930429	1.09026	0.393438
Activated & resting CD4 regulatory T cell %CD4+ T cell	cSA-Caudal_anterior_cingulate	17	0.379731	1.4032	0.786685
Activated & secreting CD4 regulatory T cell Absolute Count	cSA-Caudal_anterior_cingulate	18	-0.690854	0.786762	0.379891
Activated & secreting CD4 regulatory T cell %CD4 regulatory T cell	cSA-Caudal_anterior_cingulate	20	0.636558	0.743831	0.392118
Activated & secreting CD4 regulatory T cell %CD4+ T cell	cSA-Caudal_anterior_cingulate	22	-0.676911	0.469792	0.149621
CD25++ CD4+ T cell Absolute Count	cSA-Caudal_anterior_cingulate	16	-0.596705	0.981817	0.543349
CD25++ CD4+ T cell %CD4+ T cell	cSA-Caudal_anterior_cingulate	15	-0.325456	1.58549	0.83736
CD25++ CD4+ T cell %T cell	cSA-Caudal_anterior_cingulate	17	-0.464825	1.38561	0.737274
CD25++ CD45RA+ CD4 not regulatory T cell Absolute Count	cSA-Caudal_anterior_cingulate	25	-0.538607	0.785064	0.49267
CD25++ CD45RA+ CD4 not regulatory T cell %CD4+ T cell	cSA-Caudal_anterior_cingulate	27	0.262421	0.720133	0.715555
CD25++ CD45RA+ CD4 not regulatory T cell %T cell	cSA-Caudal_anterior_cingulate	23	0.465813	0.664503	0.483307
CD25++ CD45RA- CD4 not regulatory T cell Absolute Count	cSA-Caudal_anterior_cingulate	13	0.413324	0.959473	0.666627
CD25++ CD45RA- CD4 not regulatory T cell %CD4+ T cell	cSA-Caudal_anterior_cingulate	18	0.492476	1.40689	0.726305
CD25++ CD45RA- CD4 not regulatory T cell %T cell	cSA-Caudal_anterior_cingulate	20	-1.98214	1.30011	0.127359
CD4 regulatory T cell Absolute Count	cSA-Caudal_anterior_cingulate	15	0.664259	1.8149	0.714362
Hematopoietic Stem Cell Absolute Count	cSA-Caudal_anterior_cingulate	15	0.343255	1.51674	0.820959
Immature Myeloid-Derived Suppressor Cells Absolute Count	cSA-Caudal_anterior_cingulate	26	0.689138	0.712591	0.3335
Immature Myeloid-Derived Suppressor Cells %CD33dim HLA DR- CD66b-	cSA-Caudal_anterior_cingulate	18	1.51775	1.1226	0.176378
CD33+ HLA DR+ Absolute Count	cSA-Caudal_anterior_cingulate	23	-1.00116	0.698765	0.151927
CD33+ HLA DR+ CD14- Absolute Count	cSA-Caudal_anterior_cingulate	25	-0.275062	0.504863	0.585873
CD33+ HLA DR+ CD14- %CD33+ HLA DR+	cSA-Caudal_anterior_cingulate	18	-0.0120563	0.944336	0.989814
CD33+ HLA DR+ CD14dim Absolute Count	cSA-Caudal_anterior_cingulate	24	-0.648856	0.919584	0.480439
CD33+ HLA DR+ CD14dim %CD33+ HLA DR+	cSA-Caudal_anterior_cingulate	24	-0.912933	1.24937	0.464953
CD33- HLA DR- Absolute Count	cSA-Caudal_anterior_cingulate	15	1.12672	1.19111	0.344177
CD33- HLA DR+ Absolute Count	cSA-Caudal_anterior_cingulate	23	0.830729	0.784159	0.289423
Granulocytic Myeloid-Derived Suppressor Cells Absolute Count	cSA-Caudal_anterior_cingulate	21	-0.117819	1.05599	0.911163
CD33dim HLA DR+ CD11b+ Absolute Count	cSA-Caudal_anterior_cingulate	23	-0.779284	1.25327	0.534072
CD33dim HLA DR+ CD11b+ %CD33dim HLA DR+	cSA-Caudal_anterior_cingulate	19	-0.284133	0.893082	0.750372
CD33dim HLA DR+ CD11b- Absolute Count	cSA-Caudal_anterior_cingulate	24	-0.619308	0.681847	0.36373
CD33dim HLA DR+ CD11b- %CD33dim HLA DR+	cSA-Caudal_anterior_cingulate	20	0.0667483	0.767751	0.930719
CD66b++ myeloid cell Absolute Count	cSA-Caudal_anterior_cingulate	15	1.07416	1.3818	0.436945
Monocytic Myeloid-Derived Suppressor Cells Absolute Count	cSA-Caudal_anterior_cingulate	16	-0.105756	0.935173	0.909961
CD33dim HLA DR- Absolute Count	cSA-Caudal_anterior_cingulate	18	-0.767634	0.629964	0.22302
Basophil Absolute Count	cSA-Caudal_anterior_cingulate	18	-0.53012	0.665593	0.425763
Basophil %CD33dim HLA DR- CD66b-	cSA-Caudal_anterior_cingulate	18	-1.12195	0.950694	0.237944
CD45RA- CD4+ T cell Absolute Count	cSA-Caudal_anterior_cingulate	15	-0.166692	1.2412	0.893166
CD45RA- CD4+ T cell %CD4+ T cell	cSA-Caudal_anterior_cingulate	27	1.21818	1.10257	0.269222
CD45RA- CD4+ T cell %T cell	cSA-Caudal_anterior_cingulate	23	0.991096	0.662979	0.134937
Central Memory CD4+ T cell Absolute Count	cSA-Caudal_anterior_cingulate	19	1.48255	1.85098	0.42316
Central Memory CD4+ T cell %CD4+ T cell	cSA-Caudal_anterior_cingulate	24	-0.315662	0.705337	0.65449
Central Memory CD4+ T cell %T cell	cSA-Caudal_anterior_cingulate	18	0.295948	1.71733	0.863177
Naive CD4+ T cell Absolute Count	cSA-Caudal_anterior_cingulate	17	-0.912356	1.70907	0.593457
Naive CD4+ T cell %CD4+ T cell	cSA-Caudal_anterior_cingulate	28	-0.89954	1.08155	0.405571
Effector Memory CD4+ T cell Absolute Count	cSA-Caudal_anterior_cingulate	14	-1.85033	1.86421	0.320926
Effector Memory CD4+ T cell %CD4+ T cell	cSA-Caudal_anterior_cingulate	21	0.986365	1.3966	0.480025
Effector Memory CD4+ T cell %T cell	cSA-Caudal_anterior_cingulate	18	0.171226	1.36135	0.899908
Terminally Differentiated CD4+ T cell Absolute Count	cSA-Caudal_anterior_cingulate	8	0.25702	2.17644	0.905995
Terminally Differentiated CD4+ T cell %CD4+ T cell	cSA-Caudal_anterior_cingulate	18	-1.632	1.69935	0.336871
Terminally Differentiated CD4+ T cell %T cell	cSA-Caudal_anterior_cingulate	20	-0.992015	0.965142	0.304023
Central Memory CD8+ T cell Absolute Count	cSA-Caudal_anterior_cingulate	19	2.94668	1.70759	0.0844123
Central Memory CD8+ T cell %CD8+ T cell	cSA-Caudal_anterior_cingulate	28	-1.73029	1.40659	0.218648
Central Memory CD8+ T cell %T cell	cSA-Caudal_anterior_cingulate	16	1.04698	2.04561	0.608777
Naive CD8+ T cell Absolute Count	cSA-Caudal_anterior_cingulate	20	0.437127	0.404097	0.279369
Naive CD8+ T cell %CD8+ T cell	cSA-Caudal_anterior_cingulate	26	0.368948	0.349631	0.29131
Naive CD8+ T cell %T cell	cSA-Caudal_anterior_cingulate	21	0.338638	0.460144	0.461767
Effector Memory CD8+ T cell Absolute Count	cSA-Caudal_anterior_cingulate	18	-0.143793	1.25795	0.908994
Effector Memory CD8+ T cell %CD8+ T cell	cSA-Caudal_anterior_cingulate	24	1.90452	1.0278	0.0638811
Effector Memory CD8+ T cell %T cell	cSA-Caudal_anterior_cingulate	10	1.04137	1.00366	0.299472
Terminally Differentiated CD8+ T cell Absolute Count	cSA-Caudal_anterior_cingulate	15	0.102277	1.2541	0.935001
Terminally Differentiated CD8+ T cell %CD8+ T cell	cSA-Caudal_anterior_cingulate	19	0.363496	0.85411	0.670411
Terminally Differentiated CD8+ T cell %T cell	cSA-Caudal_anterior_cingulate	13	-1.00909	1.11552	0.365685
CD45RA+ CD8+ T cell Absolute Count	cSA-Caudal_anterior_cingulate	18	-0.47063	0.595939	0.429687
CD45RA+ CD8+ T cell %CD8+ T cell	cSA-Caudal_anterior_cingulate	21	-0.560887	0.787972	0.476582
CD45RA+ CD8+ T cell %T cell	cSA-Caudal_anterior_cingulate	19	0.778156	0.607095	0.199923
Central Memory CD4-CD8- T cell Absolute Count	cSA-Caudal_anterior_cingulate	3	-0.801918	1.69342	0.63582
Central Memory CD4-CD8- T cell %CD4-CD8- T cell	cSA-Caudal_anterior_cingulate	13	-1.45643	1.66279	0.381088
Central Memory CD4-CD8- T cell %T cell	cSA-Caudal_anterior_cingulate	11	-1.8215	1.54482	0.238359
Naive CD4-CD8- T cell Absolute Count	cSA-Caudal_anterior_cingulate	17	-0.709252	1.59795	0.65715
Naive CD4-CD8- T cell %CD4-CD8- T cell	cSA-Caudal_anterior_cingulate	20	-1.17015	1.50844	0.437905
Naive CD4-CD8- T cell %T cell	cSA-Caudal_anterior_cingulate	18	-2.48656	1.23484	0.0440451
Effector Memory CD4-CD8- T cell Absolute Count	cSA-Caudal_anterior_cingulate	12	-1.95317	2.07624	0.346848
Effector Memory CD4-CD8- T cell %CD4-CD8- T cell	cSA-Caudal_anterior_cingulate	23	2.96479	1.39141	0.0331077
Effector Memory CD4-CD8- T cell %T cell	cSA-Caudal_anterior_cingulate	18	-0.325113	1.61367	0.840327
Terminally Differentiated CD4-CD8- T cell Absolute Count	cSA-Caudal_anterior_cingulate	20	-1.09912	1.45713	0.450668
Terminally Differentiated CD4-CD8- T cell %CD4-CD8- T cell	cSA-Caudal_anterior_cingulate	22	-0.457911	1.3318	0.730976
Terminally Differentiated CD4-CD8- T cell %T cell	cSA-Caudal_anterior_cingulate	19	-2.07898	1.21818	0.0878909
Naive CD4+ T cell %T cell	cSA-Caudal_anterior_cingulate	29	-0.279795	1.09816	0.79889
Transitional B cell %B cell	cSA-Caudal_anterior_cingulate	12	-3.56673	2.11595	0.0918651
Transitional B cell Absolute Count	cSA-Caudal_anterior_cingulate	27	-3.13711	1.33523	0.0187989
Transitional B cell %lymphocyte	cSA-Caudal_anterior_cingulate	24	-1.28045	1.79837	0.47646
CD14- CD16+ monocyte Absolute Count	cSA-Caudal_anterior_cingulate	14	1.34625	1.62383	0.40707
CD14+ CD16+ monocyte Absolute Count	cSA-Caudal_anterior_cingulate	15	0.35407	1.72286	0.837171
CD14- CD16- Absolute Count	cSA-Caudal_anterior_cingulate	17	0.0664197	0.192343	0.729855
CD14+ CD16- monocyte Absolute Count	cSA-Caudal_anterior_cingulate	22	1.75747	1.37632	0.201625
Monocyte Absolute Count	cSA-Caudal_anterior_cingulate	19	-0.866234	1.54891	0.575988
CD14- CD16+ monocyte %monocyte	cSA-Caudal_anterior_cingulate	18	-0.0387794	1.6124	0.980812
CD14+ CD16+ monocyte %monocyte	cSA-Caudal_anterior_cingulate	13	0.840426	2.32466	0.717706
CD14+ CD16- monocyte %monocyte	cSA-Caudal_anterior_cingulate	19	-0.914894	0.721186	0.204585
CD16+ monocyte %monocyte	cSA-Caudal_anterior_cingulate	20	-0.413126	1.90845	0.82862
T/B cell	cSA-Caudal_anterior_cingulate	28	-0.495357	1.30513	0.704282
CD4+/CD8+ T cell	cSA-Caudal_anterior_cingulate	11	2.76096	2.26103	0.222046
CD4+ T cell Absolute Count	cSA-Caudal_anterior_cingulate	20	-0.371334	1.84489	0.840482
CD4+ T cell %T cell	cSA-Caudal_anterior_cingulate	17	-0.54128	2.2164	0.807064
CD8+ T cell Absolute Count	cSA-Caudal_anterior_cingulate	14	-0.805969	1.57434	0.608691
CD8+ T cell %T cell	cSA-Caudal_anterior_cingulate	18	0.789764	1.62428	0.626809
CD4+CD8+ T cell Absolute Count	cSA-Caudal_anterior_cingulate	17	2.22248	1.65224	0.178582
CD4+CD8+ T cell %T cell	cSA-Caudal_anterior_cingulate	22	1.33568	1.83466	0.466597
CD8dim T cell Absolute Count	cSA-Caudal_anterior_cingulate	24	-1.06813	1.44725	0.460491
CD8dim T cell %T cell	cSA-Caudal_anterior_cingulate	11	0.845264	1.7522	0.629522
CD4-CD8- T cell Absolute Count	cSA-Caudal_anterior_cingulate	13	-0.0471491	1.82192	0.979354
CD4-CD8- T cell %T cell	cSA-Caudal_anterior_cingulate	11	0.720763	2.2994	0.753933
Leukocyte Absolute Count	cSA-Caudal_anterior_cingulate	23	0.205545	1.00641	0.838169
Lymphocyte Absolute Count	cSA-Caudal_anterior_cingulate	13	0.95741	2.18275	0.660933
Lymphocyte %leukocyte	cSA-Caudal_anterior_cingulate	19	2.18009	1.56065	0.16244
T cell Absolute Count	cSA-Caudal_anterior_cingulate	17	-1.35549	1.74283	0.436715
T cell %lymphocyte	cSA-Caudal_anterior_cingulate	14	2.0025	1.37009	0.143857
T cell %leukocyte	cSA-Caudal_anterior_cingulate	15	0.704483	2.12568	0.74033
CD4+ T cell %leukocyte	cSA-Caudal_anterior_cingulate	12	-1.69352	1.98204	0.392866
CD8+ T cell %leukocyte	cSA-Caudal_anterior_cingulate	16	-0.201666	1.66464	0.903575
CD4+CD8+ T cell %leukocyte	cSA-Caudal_anterior_cingulate	18	0.876404	1.80495	0.627281
CD4+ CD8dim T cell Absolute Count	cSA-Caudal_anterior_cingulate	17	0.165837	1.26159	0.895419
CD4+ CD8dim T cell %lymphocyte	cSA-Caudal_anterior_cingulate	17	0.20114	1.56305	0.897607
CD4+ CD8dim T cell %leukocyte	cSA-Caudal_anterior_cingulate	14	-1.07101	1.58891	0.500277
CD8dim T cell %leukocyte	cSA-Caudal_anterior_cingulate	13	0.218255	1.46839	0.881841
CD4-CD8- T cell %leukocyte	cSA-Caudal_anterior_cingulate	17	1.4258	1.16348	0.220402
CD8+ and CD8dim T cell %leukocyte	cSA-Caudal_anterior_cingulate	15	-2.45497	2.02788	0.226045
TCRgd T cell Absolute Count	cSA-Caudal_anterior_cingulate	15	-1.25001	2.05715	0.543426
TCRgd T cell %T cell	cSA-Caudal_anterior_cingulate	13	1.7238	1.82027	0.343638
TCRgd T cell %lymphocyte	cSA-Caudal_anterior_cingulate	14	2.76709	1.44076	0.0547849
HLA DR+ T cell Absolute Count	cSA-Caudal_anterior_cingulate	21	-0.374065	1.02122	0.714146
HLA DR+ T cell%T cell	cSA-Caudal_anterior_cingulate	16	-0.508829	1.00197	0.611574
HLA DR+ T cell%lymphocyte	cSA-Caudal_anterior_cingulate	13	-2.86313	1.10092	0.00930393
Natural Killer T Absolute Count	cSA-Caudal_anterior_cingulate	29	-0.607659	1.33088	0.647971
Natural Killer T %T cell	cSA-Caudal_anterior_cingulate	29	0.782226	1.65348	0.636157
Natural Killer T %lymphocyte	cSA-Caudal_anterior_cingulate	30	1.19066	1.55955	0.445187
HLA DR+ CD4+ T cell Absolute Count	cSA-Caudal_anterior_cingulate	20	0.283124	1.24595	0.82024
HLA DR+ CD4+ T cell %T cell	cSA-Caudal_anterior_cingulate	20	-1.2695	1.57402	0.419934
HLA DR+ CD4+ T cell %lymphocyte	cSA-Caudal_anterior_cingulate	17	-0.908205	1.77973	0.609839
HLA DR+ CD8+ T cell Absolute Count	cSA-Caudal_anterior_cingulate	22	1.26848	1.20168	0.291155
HLA DR+ CD8+ T cell %T cell	cSA-Caudal_anterior_cingulate	20	1.91398	1.15405	0.0972188
HLA DR+ CD8+ T cell %lymphocyte	cSA-Caudal_anterior_cingulate	22	-0.205948	1.57267	0.895812
CD8+ Natural Killer T Absolute Count	cSA-Caudal_anterior_cingulate	22	1.16106	2.01451	0.564381
CD8+ Natural Killer T %T cell	cSA-Caudal_anterior_cingulate	22	0.753713	1.35531	0.578131
CD8+ Natural Killer T %lymphocyte	cSA-Caudal_anterior_cingulate	25	1.45495	1.39634	0.297425
CD8dim Natural Killer T Absolute Count	cSA-Caudal_anterior_cingulate	25	-2.59912	1.59145	0.102431
CD8dim Natural Killer T %T cell	cSA-Caudal_anterior_cingulate	16	-3.14754	2.02212	0.119576
CD8dim Natural Killer T %lymphocyte	cSA-Caudal_anterior_cingulate	23	-1.45591	1.38556	0.293363
CD4-CD8- Natural Killer T Absolute Count	cSA-Caudal_anterior_cingulate	25	-1.67202	1.61302	0.299931
CD4-CD8- Natural Killer T %T cell	cSA-Caudal_anterior_cingulate	23	-2.07591	1.9287	0.281782
CD4-CD8- Natural Killer T %lymphocyte	cSA-Caudal_anterior_cingulate	23	-4.34054	1.6462	0.00837159
CD3- lymphocyte Absolute Count	cSA-Caudal_anterior_cingulate	17	0.562479	1.97838	0.776171
CD3- lymphocyte %lymphocyte	cSA-Caudal_anterior_cingulate	14	-2.0025	1.37009	0.143857
CD3- lymphocyte %leukocyte	cSA-Caudal_anterior_cingulate	18	0.348871	1.63162	0.830689
B cell Absolute Count	cSA-Caudal_anterior_cingulate	31	0.540582	1.24372	0.663817
B cell %CD3- lymphocyte	cSA-Caudal_anterior_cingulate	24	0.650329	0.655491	0.321136
B cell %lymphocyte	cSA-Caudal_anterior_cingulate	32	0.551488	1.21129	0.648901
Natural Killer Absolute Count	cSA-Caudal_anterior_cingulate	17	-0.847509	1.55905	0.586712
Natural Killer %CD3- lymphocyte	cSA-Caudal_anterior_cingulate	20	-0.728585	0.719899	0.311507
Natural Killer %lymphocyte	cSA-Caudal_anterior_cingulate	19	0.757536	1.06952	0.47876
HLA DR+ Natural Killer Absolute Count	cSA-Caudal_anterior_cingulate	18	-1.21455	2.06641	0.556694
HLA DR+ Natural Killer %Natural Killer	cSA-Caudal_anterior_cingulate	21	-0.4799	1.44775	0.740283
HLA DR+ Natural Killer %CD3- lymphocyte	cSA-Caudal_anterior_cingulate	22	-0.38052	1.61154	0.813338
Granulocyte Absolute Count	cSA-Caudal_anterior_cingulate	21	1.59158	1.41994	0.262342
Granulocyte %leukocyte	cSA-Caudal_anterior_cingulate	21	0.594333	1.51338	0.694527
CD28- CD4-CD8- T cell %CD4-CD8- T cell	cSA-Caudal_anterior_cingulate	20	-0.104412	1.28506	0.935243
CD28- CD4-CD8- T cell Absolute Count	cSA-Caudal_anterior_cingulate	21	-1.39752	1.24248	0.260681
CD28+ CD4-CD8- T cell %T cell	cSA-Caudal_anterior_cingulate	20	-1.20799	1.32443	0.361724
CD28+ CD4-CD8- T cell %CD4-CD8- T cell	cSA-Caudal_anterior_cingulate	20	0.104412	1.28506	0.935243
CD28+ CD4-CD8- T cell Absolute Count	cSA-Caudal_anterior_cingulate	12	-1.23935	2.38343	0.603074
CD39+ CD4+ T cell %T cell	cSA-Caudal_anterior_cingulate	27	0.828165	0.922599	0.369376
CD39+ CD4+ T cell %CD4+ T cell	cSA-Caudal_anterior_cingulate	23	-0.907626	0.789375	0.250225
CD39+ CD4+ T cell Absolute Count	cSA-Caudal_anterior_cingulate	20	-0.542752	0.711151	0.445343
CD28- CD8dim T cell %T cell	cSA-Caudal_anterior_cingulate	19	-3.01331	1.32971	0.023443
CD28- CD8dim T cell %CD8dim T cell	cSA-Caudal_anterior_cingulate	11	0.223796	0.59321	0.705978
CD28- CD8dim T cell Absolute Count	cSA-Caudal_anterior_cingulate	26	-3.2061	1.25397	0.0105649
CD28+ CD45RA+ CD8dim T cell %T cell	cSA-Caudal_anterior_cingulate	27	-0.0703149	0.527135	0.893884
CD28+ CD45RA+ CD8dim T cell %CD8dim T cell	cSA-Caudal_anterior_cingulate	21	-1.31462	0.820572	0.109138
CD28+ CD45RA+ CD8dim T cell Absolute Count	cSA-Caudal_anterior_cingulate	38	-0.36801	0.316944	0.245594
CD28+ CD45RA- CD8dim T cell %T cell	cSA-Caudal_anterior_cingulate	28	0.834631	0.836404	0.318337
CD28+ CD45RA- CD8dim T cell %CD8dim T cell	cSA-Caudal_anterior_cingulate	25	-0.841549	0.899846	0.349678
CD28+ CD45RA- CD8dim T cell Absolute Count	cSA-Caudal_anterior_cingulate	28	-0.0827643	0.289793	0.775186
CD39+ CD8+ T cell %T cell	cSA-Caudal_anterior_cingulate	15	-0.0732346	0.839575	0.93049
CD39+ CD8+ T cell %CD8+ T cell	cSA-Caudal_anterior_cingulate	15	-0.228365	0.916259	0.803178
CD39+ CD8+ T cell Absolute Count	cSA-Caudal_anterior_cingulate	16	-0.321567	0.917427	0.725956
CD28- CD127- CD25++ CD8+ T cell %T cell	cSA-Caudal_anterior_cingulate	14	2.02178	2.1567	0.34853
CD28- CD127- CD25++ CD8+ T cell %CD8+ T cell	cSA-Caudal_anterior_cingulate	15	-1.03794	1.66705	0.533531
CD28- CD127- CD25++ CD8+ T cell Absolute Count	cSA-Caudal_anterior_cingulate	22	0.351817	1.15087	0.759836
CD28- CD25++ CD8+ T cell %T cell	cSA-Caudal_anterior_cingulate	22	-2.06218	1.44682	0.154065
CD28- CD25++ CD8+ T cell %CD8+ T cell	cSA-Caudal_anterior_cingulate	25	-0.511663	1.31465	0.697127
CD28- CD25++ CD8+ T cell Absolute Count	cSA-Caudal_anterior_cingulate	21	1.06539	0.995525	0.28454
CD25++ CD8+ T cell %T cell	cSA-Caudal_anterior_cingulate	17	-0.315761	1.36045	0.81646
CD25++ CD8+ T cell %CD8+ T cell	cSA-Caudal_anterior_cingulate	18	0.143769	1.53848	0.925547
CD25++ CD8+ T cell Absolute Count	cSA-Caudal_anterior_cingulate	24	-1.80683	1.31247	0.168616
CD127- CD8+ T cell %T cell	cSA-Caudal_anterior_cingulate	11	-0.460752	2.18012	0.83262
CD127- CD8+ T cell %CD8+ T cell	cSA-Caudal_anterior_cingulate	13	-0.189298	1.47909	0.898163
CD127- CD8+ T cell Absolute Count	cSA-Caudal_anterior_cingulate	11	-0.882519	1.99631	0.658434
CD28- CD8+ T cell %T cell	cSA-Caudal_anterior_cingulate	14	1.16191	2.08994	0.578241
CD28- CD8+ T cell %CD8+ T cell	cSA-Caudal_anterior_cingulate	15	3.91926	2.3421	0.0942494
CD28- CD8+ T cell Absolute Count	cSA-Caudal_anterior_cingulate	11	0.767057	2.47479	0.7566
CD28+ CD45RA+ CD8+ T cell %T cell	cSA-Caudal_anterior_cingulate	66	0.035941	0.182331	0.843734
CD28+ CD45RA+ CD8+ T cell %CD8+ T cell	cSA-Caudal_anterior_cingulate	32	-0.427252	0.564459	0.449096
CD28+ CD45RA+ CD8+ T cell Absolute Count	cSA-Caudal_anterior_cingulate	37	-0.50266	0.406332	0.216062
CD28+ CD45RA- CD8+ T cell %T cell	cSA-Caudal_anterior_cingulate	18	1.43641	0.581273	0.0134678
CD28+ CD45RA- CD8+ T cell %CD8+ T cell	cSA-Caudal_anterior_cingulate	24	0.791575	0.642043	0.217613
CD28+ CD45RA- CD8+ T cell Absolute Count	cSA-Caudal_anterior_cingulate	22	-1.80927	1.02956	0.0788639
CD28- CD4-CD8- T cell %T cell	cSA-Caudal_anterior_cingulate	20	-0.665356	1.11858	0.551964
CD45RA- CD28- CD8+ T cell Absolute Count	cSA-Caudal_anterior_cingulate	194	-0.00131298	0.000646645	0.0423105
CD45RA- CD28- CD8+ T cell %CD8+ T cell	cSA-Caudal_anterior_cingulate	39	-0.0403473	0.020169	0.0454507
CD45RA- CD28- CD8+ T cell %T cell	cSA-Caudal_anterior_cingulate	113	-0.0310095	0.0185738	0.095013
CD45RA+ CD28- CD8+ T cell Absolute Count	cSA-Caudal_anterior_cingulate	262	0.000281993	0.000500606	0.573229
CD45RA+ CD28- CD8+ T cell %CD8+ T cell	cSA-Caudal_anterior_cingulate	28	0.00363962	0.0163467	0.823806
CD45RA+ CD28- CD8+ T cell %T cell	cSA-Caudal_anterior_cingulate	100	-0.0116606	0.0209839	0.578419
BAFF-R on CD20- CD38- B cell	cSA-Caudal_anterior_cingulate	12	1.19559	1.35188	0.376484
BAFF-R on CD24+ CD27+ B cell	cSA-Caudal_anterior_cingulate	12	0.544693	1.1479	0.635134
BAFF-R on IgD+ CD24+ B cell	cSA-Caudal_anterior_cingulate	13	0.41667	1.06659	0.696052
BAFF-R on IgD+ CD24- B cell	cSA-Caudal_anterior_cingulate	14	0.776911	1.03699	0.453736
BAFF-R on IgD+ CD38- B cell	cSA-Caudal_anterior_cingulate	17	0.894396	1.04402	0.391619
BAFF-R on IgD+ CD38- naive B cell	cSA-Caudal_anterior_cingulate	21	-0.231493	0.840416	0.782971
BAFF-R on IgD+ CD38- unswitched memory B cell	cSA-Caudal_anterior_cingulate	14	-0.410441	0.851727	0.629882
BAFF-R on IgD+ CD38+ B cell	cSA-Caudal_anterior_cingulate	21	0.562385	0.853539	0.509969
BAFF-R on IgD+ CD38dim B cell	cSA-Caudal_anterior_cingulate	16	0.104273	0.820063	0.89882
BAFF-R on IgD- CD24- B cell	cSA-Caudal_anterior_cingulate	14	0.0742369	1.08731	0.945566
BAFF-R on IgD- CD27- B cell	cSA-Caudal_anterior_cingulate	14	-0.0906589	1.13867	0.936541
BAFF-R on IgD- CD38- B cell	cSA-Caudal_anterior_cingulate	12	0.544106	0.999021	0.586002
BAFF-R on IgD- CD38+ B cell	cSA-Caudal_anterior_cingulate	14	-0.697294	1.83489	0.703931
BAFF-R on IgD- CD38dim B cell	cSA-Caudal_anterior_cingulate	10	0.685025	1.06732	0.52099
BAFF-R on memory B cell	cSA-Caudal_anterior_cingulate	10	0.700702	1.05742	0.507554
BAFF-R on naive-mature B cell	cSA-Caudal_anterior_cingulate	15	0.105149	1.10973	0.924512
BAFF-R on unswitched memory B cell	cSA-Caudal_anterior_cingulate	15	0.396869	1.00482	0.692868
BAFF-R on switched memory B cell	cSA-Caudal_anterior_cingulate	12	0.00906868	1.02112	0.992914
BAFF-R on IgD+ B cell	cSA-Caudal_anterior_cingulate	16	0.140856	1.21876	0.907991
BAFF-R on transitional B cell	cSA-Caudal_anterior_cingulate	20	0.291768	1.00192	0.770892
CD19 on CD20- B cell	cSA-Caudal_anterior_cingulate	17	1.19432	1.3156	0.363977
CD19 on CD20- CD38- B cell	cSA-Caudal_anterior_cingulate	17	1.80079	1.98154	0.363466
CD19 on CD24+ CD27+ B cell	cSA-Caudal_anterior_cingulate	24	0.5226	1.21245	0.666449
CD19 on IgD+ CD24+ B cell	cSA-Caudal_anterior_cingulate	26	1.3047	1.32163	0.323548
CD19 on IgD+ CD24- B cell	cSA-Caudal_anterior_cingulate	24	1.47368	0.841537	0.0799163
CD19 on IgD+ CD38- B cell	cSA-Caudal_anterior_cingulate	24	0.0543961	1.01863	0.957412
CD19 on IgD+ CD38- naive B cell	cSA-Caudal_anterior_cingulate	18	0.489783	1.15147	0.670578
CD19 on IgD+ CD38- unswitched memory B cell	cSA-Caudal_anterior_cingulate	16	-0.0679026	0.911683	0.940628
CD19 on IgD+ CD38+ B cell	cSA-Caudal_anterior_cingulate	15	-1.78806	1.71924	0.298326
CD19 on IgD+ CD38dim B cell	cSA-Caudal_anterior_cingulate	19	1.15703	0.85839	0.17769
CD19 on IgD- CD24- B cell	cSA-Caudal_anterior_cingulate	22	-0.16141	1.39989	0.908206
CD19 on IgD- CD27- B cell	cSA-Caudal_anterior_cingulate	22	-1.21938	1.62912	0.454166
CD19 on IgD- CD38- B cell	cSA-Caudal_anterior_cingulate	16	-1.03064	1.74272	0.554254
CD19 on IgD- CD38+ B cell	cSA-Caudal_anterior_cingulate	16	-0.681944	1.46389	0.641327
CD19 on IgD- CD38dim B cell	cSA-Caudal_anterior_cingulate	19	2.61554	1.86334	0.160413
CD19 on memory B cell	cSA-Caudal_anterior_cingulate	18	0.426698	2.04853	0.834998
CD19 on naive-mature B cell	cSA-Caudal_anterior_cingulate	22	0.989297	1.08114	0.360165
CD19 on unswitched memory B cell	cSA-Caudal_anterior_cingulate	18	3.63279	1.99285	0.0683161
CD19 on Plasma Blast-Plasma Cell	cSA-Caudal_anterior_cingulate	19	-3.39155	1.72281	0.0489974
CD19 on switched memory B cell	cSA-Caudal_anterior_cingulate	20	2.58946	1.94008	0.18197
CD19 on IgD+ B cell	cSA-Caudal_anterior_cingulate	21	0.771663	0.860615	0.36991
CD19 on transitional B cell	cSA-Caudal_anterior_cingulate	19	-1.17962	1.85562	0.52497
CD20 on B cell	cSA-Caudal_anterior_cingulate	23	-0.644995	1.13688	0.570486
CD20 on CD20- CD38- B cell	cSA-Caudal_anterior_cingulate	11	-3.38012	2.72706	0.21517
CD20 on CD24+ CD27+ B cell	cSA-Caudal_anterior_cingulate	20	-1.42106	1.86929	0.447126
CD20 on IgD+ CD24+ B cell	cSA-Caudal_anterior_cingulate	15	-2.85288	1.84006	0.121039
CD20 on IgD+ CD24- B cell	cSA-Caudal_anterior_cingulate	22	1.59594	1.11502	0.152341
CD20 on IgD+ CD38- B cell	cSA-Caudal_anterior_cingulate	24	-2.60966	1.69363	0.123349
CD20 on IgD+ CD38- naive B cell	cSA-Caudal_anterior_cingulate	17	-0.507669	1.1088	0.647056
CD20 on IgD+ CD38- unswitched memory B cell	cSA-Caudal_anterior_cingulate	19	-0.0831555	1.31581	0.949609
CD20 on IgD+ CD38+ B cell	cSA-Caudal_anterior_cingulate	17	-0.0866723	1.09789	0.937077
CD20 on IgD+ CD38dim B cell	cSA-Caudal_anterior_cingulate	27	0.132814	1.21068	0.912646
CD20 on IgD- CD24- B cell	cSA-Caudal_anterior_cingulate	25	0.427312	1.16831	0.71455
CD20 on IgD- CD27- B cell	cSA-Caudal_anterior_cingulate	20	-2.1167	1.86888	0.257382
CD20 on IgD- CD38- B cell	cSA-Caudal_anterior_cingulate	21	-1.40887	2.14513	0.511324
CD20 on IgD- CD38+ B cell	cSA-Caudal_anterior_cingulate	11	0.784075	1.12353	0.485261
CD20 on IgD- CD38dim B cell	cSA-Caudal_anterior_cingulate	29	-0.186636	0.434134	0.667265
CD20 on memory B cell	cSA-Caudal_anterior_cingulate	24	-0.705964	1.66128	0.670871
CD20 on naive-mature B cell	cSA-Caudal_anterior_cingulate	19	-0.0792528	1.43779	0.956042
CD20 on unswitched memory B cell	cSA-Caudal_anterior_cingulate	19	-1.52866	1.50963	0.311249
CD20 on switched memory B cell	cSA-Caudal_anterior_cingulate	28	-2.14578	1.40371	0.12635
CD20 on IgD+ B cell	cSA-Caudal_anterior_cingulate	19	0.553733	1.42651	0.697888
CD20 on transitional B cell	cSA-Caudal_anterior_cingulate	20	0.733811	0.871304	0.399677
CD24 on CD24+ CD27+ B cell	cSA-Caudal_anterior_cingulate	18	-3.39793	1.43056	0.0175372
CD24 on IgD+ CD24+ B cell	cSA-Caudal_anterior_cingulate	18	0.0615715	1.41937	0.965399
CD24 on IgD+ CD38- B cell	cSA-Caudal_anterior_cingulate	16	0.12854	1.37857	0.925712
CD24 on IgD+ CD38- unswitched memory B cell	cSA-Caudal_anterior_cingulate	13	-0.0645386	2.01125	0.974401
CD24 on IgD+ CD38+ B cell	cSA-Caudal_anterior_cingulate	19	-0.265817	1.34266	0.843062
CD24 on IgD- CD38- B cell	cSA-Caudal_anterior_cingulate	22	-1.15291	1.12527	0.305569
CD24 on IgD- CD38dim B cell	cSA-Caudal_anterior_cingulate	26	-0.576447	1.44405	0.689754
CD24 on memory B cell	cSA-Caudal_anterior_cingulate	22	-1.60702	1.12511	0.153199
CD24 on unswitched memory B cell	cSA-Caudal_anterior_cingulate	23	-0.147337	1.01868	0.884999
CD24 on switched memory B cell	cSA-Caudal_anterior_cingulate	32	-0.953697	0.895898	0.287096
CD24 on transitional B cell	cSA-Caudal_anterior_cingulate	12	-3.35656	2.50255	0.179838
CD25 on B cell	cSA-Caudal_anterior_cingulate	18	-0.277256	0.822459	0.736037
CD25 on CD20- CD38- B cell	cSA-Caudal_anterior_cingulate	17	0.874815	1.24547	0.482431
CD25 on CD24+ CD27+ B cell	cSA-Caudal_anterior_cingulate	24	0.137819	0.645693	0.830981
CD25 on IgD+ CD24+ B cell	cSA-Caudal_anterior_cingulate	23	-0.291814	0.822437	0.722727
CD25 on IgD+ CD24- B cell	cSA-Caudal_anterior_cingulate	17	-0.889249	0.903784	0.325156
CD25 on IgD+ CD38- B cell	cSA-Caudal_anterior_cingulate	22	0.220561	0.66745	0.741058
CD25 on IgD+ CD38- naive B cell	cSA-Caudal_anterior_cingulate	18	-0.0323922	1.11916	0.97691
CD25 on IgD+ CD38- unswitched memory B cell	cSA-Caudal_anterior_cingulate	18	0.780215	0.948533	0.410764
CD25 on IgD+ CD38+ B cell	cSA-Caudal_anterior_cingulate	12	-1.46575	2.05993	0.476742
CD25 on IgD+ CD38dim B cell	cSA-Caudal_anterior_cingulate	17	0.705523	1.30935	0.590001
CD25 on IgD- CD24- B cell	cSA-Caudal_anterior_cingulate	25	2.29157	1.3597	0.0919209
CD25 on IgD- CD27- B cell	cSA-Caudal_anterior_cingulate	19	0.854293	1.69941	0.615174
CD25 on IgD- CD38- B cell	cSA-Caudal_anterior_cingulate	17	0.560007	1.17427	0.633435
CD25 on IgD- CD38+ B cell	cSA-Caudal_anterior_cingulate	15	1.01348	2.56517	0.692775
CD25 on IgD- CD38dim B cell	cSA-Caudal_anterior_cingulate	18	1.2531	1.55531	0.420422
CD25 on memory B cell	cSA-Caudal_anterior_cingulate	22	1.51695	1.23744	0.220244
CD25 on naive-mature B cell	cSA-Caudal_anterior_cingulate	21	-0.393006	1.28553	0.759822
CD25 on unswitched memory B cell	cSA-Caudal_anterior_cingulate	23	0.0955903	0.831999	0.90853
CD25 on switched memory B cell	cSA-Caudal_anterior_cingulate	16	-0.0521996	1.71554	0.975726
CD25 on IgD+ B cell	cSA-Caudal_anterior_cingulate	19	-0.211995	0.847836	0.802555
CD25 on transitional B cell	cSA-Caudal_anterior_cingulate	21	0.0181111	1.55134	0.990685
CD27 on CD20- B cell	cSA-Caudal_anterior_cingulate	16	-1.11189	1.98733	0.575828
CD27 on CD20- CD38- B cell	cSA-Caudal_anterior_cingulate	14	1.39123	1.39729	0.319414
CD27 on CD24+ CD27+ B cell	cSA-Caudal_anterior_cingulate	26	-0.510439	1.05541	0.62864
CD27 on T cell	cSA-Caudal_anterior_cingulate	19	0.195422	1.02368	0.848603
CD27 on IgD+ CD24+ B cell	cSA-Caudal_anterior_cingulate	22	-0.868421	1.14041	0.446361
CD27 on IgD+ CD38- unswitched memory B cell	cSA-Caudal_anterior_cingulate	19	-0.0813255	0.916203	0.92927
CD27 on IgD- CD38- B cell	cSA-Caudal_anterior_cingulate	28	0.714373	1.14984	0.534416
CD27 on IgD- CD38+ B cell	cSA-Caudal_anterior_cingulate	14	0.892406	2.50949	0.72213
CD27 on IgD- CD38dim B cell	cSA-Caudal_anterior_cingulate	22	-0.270877	1.10378	0.806141
CD27 on memory B cell	cSA-Caudal_anterior_cingulate	20	0.747529	1.26803	0.555513
CD27 on unswitched memory B cell	cSA-Caudal_anterior_cingulate	23	0.0148731	1.20529	0.990154
CD27 on Plasma Blast-Plasma Cell	cSA-Caudal_anterior_cingulate	17	-0.091881	1.89239	0.961276
CD27 on switched memory B cell	cSA-Caudal_anterior_cingulate	24	0.131715	1.16891	0.910283
CD38 on CD20- B cell	cSA-Caudal_anterior_cingulate	16	-2.51417	2.21756	0.256898
CD38 on CD3- CD19-	cSA-Caudal_anterior_cingulate	12	1.74734	1.63269	0.28452
CD38 on IgD+ CD24- B cell	cSA-Caudal_anterior_cingulate	12	0.962806	1.62808	0.55427
CD38 on IgD+ CD38+ B cell	cSA-Caudal_anterior_cingulate	8	-0.811636	2.39434	0.734624
CD38 on IgD+ CD38dim B cell	cSA-Caudal_anterior_cingulate	17	-0.436356	1.63567	0.789642
CD38 on IgD- CD38+ B cell	cSA-Caudal_anterior_cingulate	11	0.207645	0.7488	0.781546
CD38 on IgD- CD38dim B cell	cSA-Caudal_anterior_cingulate	15	-0.236806	0.337356	0.482712
CD38 on naive-mature B cell	cSA-Caudal_anterior_cingulate	20	0.274375	1.49603	0.854482
CD38 on Plasma Blast-Plasma Cell	cSA-Caudal_anterior_cingulate	13	-3.44755	2.28376	0.131147
CD38 on IgD+ B cell	cSA-Caudal_anterior_cingulate	12	3.18992	1.59095	0.0449586
CD38 on transitional B cell	cSA-Caudal_anterior_cingulate	19	1.98775	1.41285	0.159455
IgD on IgD+ CD24+ B cell	cSA-Caudal_anterior_cingulate	24	-0.167169	0.963737	0.86229
IgD on IgD+ CD24- B cell	cSA-Caudal_anterior_cingulate	23	-1.16587	1.39974	0.404891
IgD on IgD+ CD38- B cell	cSA-Caudal_anterior_cingulate	22	1.69471	1.29114	0.18933
IgD on IgD+ CD38- unswitched memory B cell	cSA-Caudal_anterior_cingulate	11	-1.09588	1.71219	0.522143
IgD on IgD+ CD38+ B cell	cSA-Caudal_anterior_cingulate	20	0.311357	1.53702	0.83947
IgD on IgD+ CD38dim B cell	cSA-Caudal_anterior_cingulate	11	-1.25643	1.45523	0.38792
IgD on unswitched memory B cell	cSA-Caudal_anterior_cingulate	15	-1.09155	1.20096	0.363404
IgD on IgD+ B cell	cSA-Caudal_anterior_cingulate	15	0.922013	1.81682	0.611813
IgD on transitional B cell	cSA-Caudal_anterior_cingulate	24	0.282902	1.49529	0.849939
BAFF-R on B cell	cSA-Caudal_anterior_cingulate	12	-0.248748	1.32134	0.850677
BAFF-R on CD20- B cell	cSA-Caudal_anterior_cingulate	10	0.773814	1.808	0.668656
CD62L on CD62L+ myeloid Dendritic Cell	cSA-Caudal_anterior_cingulate	15	0.105773	1.60485	0.947451
CD62L on CD62L+ plasmacytoid Dendritic Cell	cSA-Caudal_anterior_cingulate	11	1.07053	1.38424	0.439302
CD62L on CD62L+ Dendritic Cell	cSA-Caudal_anterior_cingulate	22	1.03329	1.24063	0.404915
CD62L on monocyte	cSA-Caudal_anterior_cingulate	17	0.478144	1.36392	0.725913
CD62L on granulocyte	cSA-Caudal_anterior_cingulate	14	-1.41477	1.59463	0.374966
CD66b on CD66b++ myeloid cell	cSA-Caudal_anterior_cingulate	25	-0.21827	0.988472	0.825236
CD66b on Granulocytic Myeloid-Derived Suppressor Cells	cSA-Caudal_anterior_cingulate	19	0.826365	1.01057	0.413517
CD3 on naive CD8+ T cell	cSA-Caudal_anterior_cingulate	21	1.12151	1.01522	0.269291
CD3 on Effector Memory CD8+ T cell	cSA-Caudal_anterior_cingulate	13	1.58142	1.88115	0.400534
CD3 on Terminally Differentiated CD8+ T cell	cSA-Caudal_anterior_cingulate	23	0.199475	1.5677	0.89875
CD3 on Central Memory CD4+ T cell	cSA-Caudal_anterior_cingulate	20	1.37574	1.14395	0.229123
CD3 on Naive CD4+ T cell	cSA-Caudal_anterior_cingulate	22	1.347	0.958762	0.16004
CD3 on Effector Memory CD4+ T cell	cSA-Caudal_anterior_cingulate	15	0.172313	1.01664	0.86541
CD3 on Terminally Differentiated CD4+ T cell	cSA-Caudal_anterior_cingulate	20	-0.768735	1.46916	0.600801
CD3 on CD45RA- CD4+ T cell	cSA-Caudal_anterior_cingulate	24	1.20141	1.27436	0.345804
CD3 on Central Memory CD8+ T cell	cSA-Caudal_anterior_cingulate	19	0.164551	1.30463	0.899631
CD3 on HLA DR+ T cell	cSA-Caudal_anterior_cingulate	21	1.10314	1.19571	0.356225
CD3 on Natural Killer T	cSA-Caudal_anterior_cingulate	11	-0.036314	2.30315	0.98742
CD3 on HLA DR+ CD4+ T cell	cSA-Caudal_anterior_cingulate	23	-0.0602097	1.19449	0.959799
CD3 on HLA DR+ CD8+ T cell	cSA-Caudal_anterior_cingulate	21	0.760579	1.21719	0.532059
CD3 on T cell	cSA-Caudal_anterior_cingulate	30	-0.532898	0.939603	0.570611
CD3 on CD39+ resting CD4 regulatory T cell	cSA-Caudal_anterior_cingulate	19	1.28896	1.25833	0.305671
CD3 on activated CD4 regulatory T cell	cSA-Caudal_anterior_cingulate	18	2.14031	1.03434	0.0385221
CD3 on CD39+ activated CD4 regulatory T cell	cSA-Caudal_anterior_cingulate	18	2.37411	1.24059	0.0556587
CD3 on secreting CD4 regulatory T cell	cSA-Caudal_anterior_cingulate	18	-0.228598	1.22715	0.852223
CD3 on CD39+ secreting CD4 regulatory T cell	cSA-Caudal_anterior_cingulate	23	2.26082	1.09743	0.0393879
CD3 on activated & secreting CD4 regulatory T cell	cSA-Caudal_anterior_cingulate	22	1.4147	1.06479	0.183974
CD3 on CD45RA+ CD4+ T cell	cSA-Caudal_anterior_cingulate	28	1.34226	0.954355	0.159588
CD3 on CD8+ T cell	cSA-Caudal_anterior_cingulate	21	-1.26659	1.35308	0.349231
CD3 on CD39+ CD4+ T cell	cSA-Caudal_anterior_cingulate	23	1.10371	1.03519	0.286339
CD3 on CD28+ CD4+ T cell	cSA-Caudal_anterior_cingulate	18	0.402442	1.21802	0.741093
CD3 on CD28+ CD4-CD8- T cell	cSA-Caudal_anterior_cingulate	11	-0.516984	1.24263	0.677381
CD3 on CD28+ CD45RA- CD8+ T cell	cSA-Caudal_anterior_cingulate	17	-1.14495	0.947237	0.226768
CD3 on CD28+ CD45RA+ CD8+ T cell	cSA-Caudal_anterior_cingulate	22	-0.147693	1.03897	0.886959
CD3 on CD28- CD8+ T cell	cSA-Caudal_anterior_cingulate	19	0.63336	1.78461	0.722664
CD3 on CD39+ CD8+ T cell	cSA-Caudal_anterior_cingulate	14	1.96554	1.48274	0.184967
CD3 on CD4+ T cell	cSA-Caudal_anterior_cingulate	21	-0.446064	1.30616	0.732722
CD3 on CD4 regulatory T cell	cSA-Caudal_anterior_cingulate	23	0.838504	1.14888	0.465486
CD3 on resting CD4 regulatory T cell	cSA-Caudal_anterior_cingulate	22	-1.34225	1.33647	0.315221
CD34 on Hematopoietic Stem Cell	cSA-Caudal_anterior_cingulate	12	-0.219398	0.86509	0.799794
HVEM on T cell	cSA-Caudal_anterior_cingulate	23	-0.980197	0.937288	0.295663
HVEM on naive CD8+ T cell	cSA-Caudal_anterior_cingulate	19	0.483891	0.897009	0.589577
HVEM on Effector Memory CD8+ T cell	cSA-Caudal_anterior_cingulate	17	1.17045	1.06443	0.271503
HVEM on Terminally Differentiated CD8+ T cell	cSA-Caudal_anterior_cingulate	23	-2.15718	0.934736	0.0210105
HVEM on CD4+ T cell	cSA-Caudal_anterior_cingulate	17	-0.944938	1.07048	0.377384
HVEM on Central Memory CD4+ T cell	cSA-Caudal_anterior_cingulate	16	-1.10385	0.86245	0.200582
HVEM on naive CD4+ T cell	cSA-Caudal_anterior_cingulate	13	-0.513082	1.23384	0.677527
HVEM on Effector Memory CD4+ T cell	cSA-Caudal_anterior_cingulate	16	-1.18819	1.2855	0.355329
HVEM on Terminally Differentiated CD4+ T cell	cSA-Caudal_anterior_cingulate	22	-0.269962	1.02593	0.792444
HVEM on CD45RA- CD4+ T cell	cSA-Caudal_anterior_cingulate	17	-0.380823	1.12142	0.734165
HVEM on CD8+ T cell	cSA-Caudal_anterior_cingulate	13	0.00586327	1.37941	0.996609
HVEM on Central Memory CD8+ T cell	cSA-Caudal_anterior_cingulate	18	-0.308974	0.948298	0.744561
CD16-CD56 on Natural Killer T	cSA-Caudal_anterior_cingulate	22	0.26445	1.45357	0.855637
CD16-CD56 on Natural Killer	cSA-Caudal_anterior_cingulate	24	0.542058	1.05658	0.60793
CD16-CD56 on HLA DR+ Natural Killer	cSA-Caudal_anterior_cingulate	18	0.351112	1.35127	0.794988
CD28 on CD39+ activated CD4 regulatory T cell	cSA-Caudal_anterior_cingulate	18	-0.138284	1.14122	0.903555
CD28 on secreting CD4 regulatory T cell	cSA-Caudal_anterior_cingulate	14	0.4973	1.32808	0.70807
CD28 on CD39+ secreting CD4 regulatory T cell	cSA-Caudal_anterior_cingulate	16	-0.0182008	1.25591	0.988437
CD28 on activated & secreting CD4 regulatory T cell	cSA-Caudal_anterior_cingulate	18	2.54189	1.27496	0.0461849
CD28 on CD45RA+ CD4+ T cell	cSA-Caudal_anterior_cingulate	10	2.08436	1.51079	0.167695
CD28 on CD45RA- CD4 not regulatory T cell	cSA-Caudal_anterior_cingulate	12	2.66096	1.62622	0.101779
CD28 on CD39+ CD4+ T cell	cSA-Caudal_anterior_cingulate	17	-0.621877	1.37024	0.64994
CD28 on CD28+ CD45RA- CD8+ T cell	cSA-Caudal_anterior_cingulate	14	-0.0955511	0.942518	0.91925
CD28 on CD28+ CD4+ T cell	cSA-Caudal_anterior_cingulate	21	-0.190349	1.38524	0.890705
CD28 on CD28+ CD4-CD8- T cell	cSA-Caudal_anterior_cingulate	15	0.854111	1.11762	0.444735
CD28 on CD28+ CD45RA+ CD8+ T cell	cSA-Caudal_anterior_cingulate	15	0.22311	1.12399	0.842655
CD28 on CD39+ CD8+ T cell	cSA-Caudal_anterior_cingulate	16	0.000687617	1.32964	0.999587
CD28 on CD4+ T cell	cSA-Caudal_anterior_cingulate	24	0.033227	1.14613	0.976872
CD28 on CD4 regulatory T cell	cSA-Caudal_anterior_cingulate	21	0.680406	0.972359	0.484085
CD28 on resting CD4 regulatory T cell	cSA-Caudal_anterior_cingulate	17	0.932178	1.16872	0.425099
CD28 on CD39+ resting CD4 regulatory T cell	cSA-Caudal_anterior_cingulate	15	0.206878	0.885615	0.815297
CD28 on activated CD4 regulatory T cell	cSA-Caudal_anterior_cingulate	15	2.31047	1.35267	0.087621
CD86 on myeloid Dendritic Cell	cSA-Caudal_anterior_cingulate	17	0.948165	2.38951	0.691512
CD86 on CD62L+ myeloid Dendritic Cell	cSA-Caudal_anterior_cingulate	17	-0.988903	1.47502	0.50258
CD86 on monocyte	cSA-Caudal_anterior_cingulate	14	0.849374	1.45352	0.558981
CD86 on granulocyte	cSA-Caudal_anterior_cingulate	19	0.22797	1.18429	0.847354
CCR7 on naive CD4+ T cell	cSA-Caudal_anterior_cingulate	20	-0.200293	0.814139	0.805669
CCR7 on naive CD8+ T cell	cSA-Caudal_anterior_cingulate	16	-0.41925	1.49404	0.779006
CD45 on CD14+ monocyte	cSA-Caudal_anterior_cingulate	12	-1.98223	1.60798	0.21767
CD45 on B cell	cSA-Caudal_anterior_cingulate	13	-0.540539	1.27623	0.671898
CD45 on Natural Killer	cSA-Caudal_anterior_cingulate	18	-2.32859	1.96779	0.23667
CD45 on HLA DR+ Natural Killer	cSA-Caudal_anterior_cingulate	13	-0.243654	1.86997	0.896331
CD45 on granulocyte	cSA-Caudal_anterior_cingulate	14	-1.03096	1.68108	0.539696
CD45 on lymphocyte	cSA-Caudal_anterior_cingulate	16	2.49164	1.37222	0.0694053
CD45 on T cell	cSA-Caudal_anterior_cingulate	11	0.747926	1.265	0.554356
CD45 on CD4+ T cell	cSA-Caudal_anterior_cingulate	11	0.326002	2.28344	0.886474
CD45 on CD8+ T cell	cSA-Caudal_anterior_cingulate	21	-0.108275	0.458416	0.813283
CD45 on HLA DR+ T cell	cSA-Caudal_anterior_cingulate	11	-2.78286	1.43401	0.0523051
CD45 on Natural Killer T	cSA-Caudal_anterior_cingulate	17	-1.19619	1.05751	0.257994
CD45 on HLA DR+ CD4+ T cell	cSA-Caudal_anterior_cingulate	10	-1.58725	1.93607	0.412314
CD45 on HLA DR+ CD8+ T cell	cSA-Caudal_anterior_cingulate	17	-0.954729	1.38991	0.492147
CD127 on T cell	cSA-Caudal_anterior_cingulate	17	-0.562323	1.75993	0.749336
CD127 on CD45RA- CD4 not regulatory T cell	cSA-Caudal_anterior_cingulate	17	-0.638042	1.09765	0.561053
CD127 on CD28+ CD4+ T cell	cSA-Caudal_anterior_cingulate	18	-0.251254	1.13006	0.824051
CD127 on CD28+ CD4-CD8- T cell	cSA-Caudal_anterior_cingulate	21	-0.983929	1.38224	0.476565
CD127 on granulocyte	cSA-Caudal_anterior_cingulate	24	-0.214503	1.28589	0.867517
CD127 on CD8+ T cell	cSA-Caudal_anterior_cingulate	22	0.933159	1.37744	0.498116
CD127 on CD28+ CD45RA- CD8+ T cell	cSA-Caudal_anterior_cingulate	12	-1.08998	2.08636	0.601369
CD127 on CD28+ CD45RA+ CD8+ T cell	cSA-Caudal_anterior_cingulate	20	1.60092	1.08734	0.140933
CD127 on CD28- CD8+ T cell	cSA-Caudal_anterior_cingulate	18	-0.723552	1.20841	0.54933
CD127 on CD4+ T cell	cSA-Caudal_anterior_cingulate	22	-0.58488	1.15337	0.612081
CD127 on CD45RA+ CD4+ T cell	cSA-Caudal_anterior_cingulate	16	-1.1063	1.71551	0.519003
CD25 on CD45RA- CD4 not regulatory T cell	cSA-Caudal_anterior_cingulate	16	-0.232497	1.19952	0.846312
CD25 on CD45RA+ CD4 not regulatory T cell	cSA-Caudal_anterior_cingulate	17	-0.234208	1.78635	0.895688
CD25 on CD39+ CD4 regulatory T cell	cSA-Caudal_anterior_cingulate	10	2.39914	1.98791	0.227484
CD25 on CD4 regulatory T cell	cSA-Caudal_anterior_cingulate	18	-0.0920487	1.2719	0.942307
CD25 on resting CD4 regulatory T cell	cSA-Caudal_anterior_cingulate	15	0.642611	1.52458	0.673391
CD25 on CD39+ resting CD4 regulatory T cell	cSA-Caudal_anterior_cingulate	11	-0.473537	1.92117	0.805308
CD25 on activated CD4 regulatory T cell	cSA-Caudal_anterior_cingulate	14	-3.70123	1.89162	0.0503885
CD25 on CD39+ activated CD4 regulatory T cell	cSA-Caudal_anterior_cingulate	11	-2.86204	2.50134	0.25254
CD25 on secreting CD4 regulatory T cell	cSA-Caudal_anterior_cingulate	11	-1.66911	1.00425	0.096504
CD25 on CD39+ secreting CD4 regulatory T cell	cSA-Caudal_anterior_cingulate	11	-0.641769	1.16984	0.583283
CD25 on activated & secreting CD4 regulatory T cell	cSA-Caudal_anterior_cingulate	17	-1.17901	0.69406	0.089372
CD123 on plasmacytoid Dendritic Cell	cSA-Caudal_anterior_cingulate	16	1.02765	0.980322	0.294512
CD123 on CD62L+ plasmacytoid Dendritic Cell	cSA-Caudal_anterior_cingulate	14	0.933674	1.23387	0.449229
CD33 on CD14+ monocyte	cSA-Caudal_anterior_cingulate	15	-0.341242	0.775131	0.659765
CD33 on CD33+ HLA DR+ CD14dim	cSA-Caudal_anterior_cingulate	22	0.209238	0.652801	0.748572
CD33 on CD33dim HLA DR+ CD11b+	cSA-Caudal_anterior_cingulate	17	-0.746486	0.806981	0.354947
CD33 on CD33dim HLA DR+ CD11b-	cSA-Caudal_anterior_cingulate	16	-0.776823	0.703865	0.269743
CD33 on Granulocytic Myeloid-Derived Suppressor Cells	cSA-Caudal_anterior_cingulate	17	-0.319374	0.823311	0.69808
CD33 on CD66b++ myeloid cell	cSA-Caudal_anterior_cingulate	14	-1.01396	0.772904	0.18956
CD33 on Monocytic Myeloid-Derived Suppressor Cells	cSA-Caudal_anterior_cingulate	17	-0.168177	0.723185	0.816111
CD33 on CD33dim HLA DR-	cSA-Caudal_anterior_cingulate	16	-0.404847	0.708442	0.567687
CD33 on basophil	cSA-Caudal_anterior_cingulate	18	-0.157753	0.623835	0.800364
CD33 on Immature Myeloid-Derived Suppressor Cells	cSA-Caudal_anterior_cingulate	22	-0.729554	0.678683	0.282395
CD33 on CD33+ HLA DR+	cSA-Caudal_anterior_cingulate	20	0.1145	0.690389	0.868276
CD33 on CD33+ HLA DR+ CD14-	cSA-Caudal_anterior_cingulate	18	0.0553894	0.692447	0.936245
CD4 on monocyte	cSA-Caudal_anterior_cingulate	13	-0.184558	1.29319	0.886515
CD4 on HLA DR+ CD4+ T cell	cSA-Caudal_anterior_cingulate	18	1.92984	1.48565	0.193948
CD25 on CD4+ T cell	cSA-Caudal_anterior_cingulate	12	0.381833	1.65534	0.817573
CD25 on CD39+ CD4+ T cell	cSA-Caudal_anterior_cingulate	20	0.319271	0.695317	0.64611
CD25 on CD28+ CD4+ T cell	cSA-Caudal_anterior_cingulate	15	-0.680502	1.91299	0.722045
FSC-A on myeloid Dendritic Cell	cSA-Caudal_anterior_cingulate	16	0.0616897	0.824054	0.940325
FSC-A on plasmacytoid Dendritic Cell	cSA-Caudal_anterior_cingulate	21	-1.20433	0.909824	0.185604
FSC-A on monocyte	cSA-Caudal_anterior_cingulate	14	-0.611444	1.09681	0.577202
FSC-A on granulocyte	cSA-Caudal_anterior_cingulate	16	-0.53094	0.809272	0.511778
FSC-A on CD14+ monocyte	cSA-Caudal_anterior_cingulate	17	0.200707	1.60999	0.90079
FSC-A on B cell	cSA-Caudal_anterior_cingulate	16	-0.805991	1.73831	0.642888
FSC-A on Natural Killer	cSA-Caudal_anterior_cingulate	16	0.721438	1.45111	0.619073
FSC-A on HLA DR+ Natural Killer	cSA-Caudal_anterior_cingulate	15	-1.16364	0.912524	0.202241
FSC-A on lymphocyte	cSA-Caudal_anterior_cingulate	13	-0.705846	1.27209	0.578983
FSC-A on T cell	cSA-Caudal_anterior_cingulate	17	-1.16474	1.05981	0.271764
FSC-A on CD4+ T cell	cSA-Caudal_anterior_cingulate	19	-0.609311	1.04907	0.561368
FSC-A on CD8+ T cell	cSA-Caudal_anterior_cingulate	18	-2.4904	1.50856	0.0987698
FSC-A on HLA DR+ T cell	cSA-Caudal_anterior_cingulate	11	0.2826	1.96682	0.88575
FSC-A on Natural Killer T	cSA-Caudal_anterior_cingulate	20	1.72653	1.89046	0.361091
FSC-A on HLA DR+ CD4+ T cell	cSA-Caudal_anterior_cingulate	9	-0.0552921	3.02693	0.985426
FSC-A on HLA DR+ CD8+ T cell	cSA-Caudal_anterior_cingulate	17	-0.80534	0.827254	0.3303
CD16 on CD14- CD16+ monocyte	cSA-Caudal_anterior_cingulate	15	-0.15097	1.17048	0.897372
CD40 on CD14+ CD16- monocyte	cSA-Caudal_anterior_cingulate	15	1.92693	0.946525	0.0417715
CD40 on CD14+ CD16+ monocyte	cSA-Caudal_anterior_cingulate	14	0.0299421	0.904017	0.973578
CCR2 on CD14- CD16+ monocyte	cSA-Caudal_anterior_cingulate	21	0.0452198	1.05345	0.965761
CD14 on CD14+ CD16+ monocyte	cSA-Caudal_anterior_cingulate	17	2.06323	1.69812	0.224362
HLA DR on CD14- CD16+ monocyte	cSA-Caudal_anterior_cingulate	12	1.10844	1.74003	0.524111
CD40 on monocytes	cSA-Caudal_anterior_cingulate	20	0.357402	0.553409	0.518396
CD14 on CD14+ CD16- monocyte	cSA-Caudal_anterior_cingulate	15	0.0858614	2.48843	0.972475
CD64 on CD14+ CD16- monocyte	cSA-Caudal_anterior_cingulate	18	-0.871436	0.972665	0.370292
HLA DR on CD14+ CD16- monocyte	cSA-Caudal_anterior_cingulate	10	2.70779	2.11069	0.199531
CD40 on CD14- CD16+ monocyte	cSA-Caudal_anterior_cingulate	20	0.448233	0.827593	0.588087
CD64 on CD14- CD16+ monocyte	cSA-Caudal_anterior_cingulate	17	-0.891056	1.88563	0.636534
HLA DR on CD14+ monocyte	cSA-Caudal_anterior_cingulate	11	2.20159	2.07415	0.288491
CCR2 on CD14+ CD16+ monocyte	cSA-Caudal_anterior_cingulate	26	0.0533257	0.776563	0.945253
PDL-1 on CD14+ CD16- monocyte	cSA-Caudal_anterior_cingulate	10	2.56815	3.1938	0.421337
CX3CR1 on CD14- CD16-	cSA-Caudal_anterior_cingulate	12	0.432463	1.34333	0.747503
CX3CR1 on monocyte	cSA-Caudal_anterior_cingulate	20	-2.03863	1.23339	0.0983582
CX3CR1 on CD14+ CD16+ monocyte	cSA-Caudal_anterior_cingulate	24	-2.0494	0.959003	0.0325968
CX3CR1 on CD14+ CD16- monocyte	cSA-Caudal_anterior_cingulate	19	-2.78916	1.14967	0.0152643
PDL-1 on CD14+ CD16+ monocyte	cSA-Caudal_anterior_cingulate	22	-0.101653	1.20757	0.932913
PDL-1 on CD14- CD16+ monocyte	cSA-Caudal_anterior_cingulate	16	-0.572668	2.21722	0.79619
PDL-1 on CD14- CD16-	cSA-Caudal_anterior_cingulate	26	-0.983262	0.873264	0.260182
CD64 on CD14- CD16-	cSA-Caudal_anterior_cingulate	17	-0.173649	1.58152	0.912569
PDL-1 on monocyte	cSA-Caudal_anterior_cingulate	12	1.81869	1.92122	0.343824
CCR2 on CD14- CD16-	cSA-Caudal_anterior_cingulate	14	-0.408865	1.67597	0.807264
CCR2 on CD14+ CD16- monocyte	cSA-Caudal_anterior_cingulate	22	-0.751586	0.98041	0.443317
CD16 on CD14+ CD16+ monocyte	cSA-Caudal_anterior_cingulate	17	-3.1921	1.8346	0.0818697
CD64 on monocyte	cSA-Caudal_anterior_cingulate	16	-0.446556	1.01576	0.660206
HLA DR on CD14+ CD16+ monocyte	cSA-Caudal_anterior_cingulate	8	0.450369	0.977323	0.644929
CCR2 on monocyte	cSA-Caudal_anterior_cingulate	17	-0.905124	1.31944	0.492718
HLA DR on CD14- CD16-	cSA-Caudal_anterior_cingulate	20	0.118989	0.185464	0.52115
HLA DR on monocyte	cSA-Caudal_anterior_cingulate	9	-1.55509	1.59805	0.330494
CD64 on CD14+ CD16+ monocyte	cSA-Caudal_anterior_cingulate	17	0.529333	0.989073	0.592525
CX3CR1 on CD14- CD16+ monocyte	cSA-Caudal_anterior_cingulate	16	-1.4518	1.43587	0.311972
CCR2 on myeloid Dendritic Cell	cSA-Caudal_anterior_cingulate	10	-0.661114	1.02719	0.519824
CCR2 on CD62L+ myeloid Dendritic Cell	cSA-Caudal_anterior_cingulate	10	-0.810131	2.05752	0.693773
CCR2 on plasmacytoid Dendritic Cell	cSA-Caudal_anterior_cingulate	15	-0.984374	1.38474	0.477162
CCR2 on CD62L+ plasmacytoid Dendritic Cell	cSA-Caudal_anterior_cingulate	15	-1.02025	1.38812	0.462351
CCR2 on monocyte	cSA-Caudal_anterior_cingulate	21	-0.178067	1.2909	0.890288
CCR2 on granulocyte	cSA-Caudal_anterior_cingulate	15	0.933337	1.54147	0.544856
CD14 on Monocytic Myeloid-Derived Suppressor Cells	cSA-Caudal_anterior_cingulate	20	-1.68822	0.975898	0.0836458
CD14 on CD33+ HLA DR+ CD14dim	cSA-Caudal_anterior_cingulate	14	-2.72974	1.21431	0.024578
CD14 on CD33dim HLA DR+ CD11b+	cSA-Caudal_anterior_cingulate	15	-1.5081	1.24419	0.225469
CD4 on CD4+ T cell	cSA-Caudal_anterior_cingulate	21	-0.678214	0.72384	0.348776
CD4 on Central Memory CD4+ T cell	cSA-Caudal_anterior_cingulate	16	-0.971774	0.730215	0.183253
CD4 on naive CD4+ T cell	cSA-Caudal_anterior_cingulate	17	-0.692085	1.14028	0.543888
CD4 on Effector Memory CD4+ T cell	cSA-Caudal_anterior_cingulate	19	-0.069689	0.821541	0.932399
CD4 on Terminally Differentiated CD4+ T cell	cSA-Caudal_anterior_cingulate	25	0.0944664	1.08514	0.930628
CD4 on CD45RA+ CD4+ T cell	cSA-Caudal_anterior_cingulate	26	-0.600887	0.712833	0.399253
CD19 on B cell	cSA-Caudal_anterior_cingulate	20	-3.85408	1.35605	0.00448141
CD39 on CD39+ CD8+ T cell	cSA-Caudal_anterior_cingulate	22	-1.101	1.43531	0.443035
CD39 on CD39+ activated CD4 regulatory T cell	cSA-Caudal_anterior_cingulate	16	0.263451	0.936691	0.778513
CD39 on CD39+ secreting CD4 regulatory T cell	cSA-Caudal_anterior_cingulate	18	0.134545	0.640915	0.833725
CD39 on CD39+ CD4+ T cell	cSA-Caudal_anterior_cingulate	19	0.0922963	0.716267	0.897471
CD39 on granulocyte	cSA-Caudal_anterior_cingulate	24	-2.0354	1.03222	0.0486254
CD39 on monocyte	cSA-Caudal_anterior_cingulate	17	0.0270014	0.633808	0.966019
CD80 on myeloid Dendritic Cell	cSA-Caudal_anterior_cingulate	20	1.11179	1.33827	0.406107
CD80 on CD62L+ myeloid Dendritic Cell	cSA-Caudal_anterior_cingulate	20	-0.546615	1.02089	0.592351
CD80 on plasmacytoid Dendritic Cell	cSA-Caudal_anterior_cingulate	20	1.69029	0.846689	0.045895
CD80 on CD62L+ plasmacytoid Dendritic Cell	cSA-Caudal_anterior_cingulate	19	2.08739	0.967702	0.0310014
CD80 on monocyte	cSA-Caudal_anterior_cingulate	16	-3.2601	1.47123	0.0266988
CD80 on granulocyte	cSA-Caudal_anterior_cingulate	30	-0.223366	1.18152	0.850054
CD45 on lymphocyte	cSA-Caudal_anterior_cingulate	18	1.21399	1.52758	0.426779
CD45 on CD33+ HLA DR+ CD14-	cSA-Caudal_anterior_cingulate	15	-0.718753	1.3405	0.591832
CD45 on CD33+ HLA DR+ CD14dim	cSA-Caudal_anterior_cingulate	12	-0.44248	1.2502	0.723393
CD45 on CD33dim HLA DR+ CD11b-	cSA-Caudal_anterior_cingulate	10	-1.47261	2.59629	0.57058
CD45 on CD33- HLA DR-	cSA-Caudal_anterior_cingulate	13	-1.04506	1.65642	0.528098
CD45 on CD33- HLA DR+	cSA-Caudal_anterior_cingulate	21	-0.231893	0.701961	0.741135
CD45 on Granulocytic Myeloid-Derived Suppressor Cells	cSA-Caudal_anterior_cingulate	18	0.886797	1.16291	0.445723
CD45 on CD66b++ myelod cell	cSA-Caudal_anterior_cingulate	12	0.689202	1.29779	0.595379
CD45 on Monocytic Myeloid-Derived Suppressor Cells	cSA-Caudal_anterior_cingulate	11	-0.691823	1.96492	0.724773
CD45 on CD33dim HLA DR-	cSA-Caudal_anterior_cingulate	18	0.285756	1.18138	0.808871
CD45 on basophil	cSA-Caudal_anterior_cingulate	18	-0.350786	1.42909	0.8061
CD45 on Immature Myeloid-Derived Suppressor Cells	cSA-Caudal_anterior_cingulate	9	-0.577953	1.05066	0.582262
CD45 on CD33+ HLA DR+	cSA-Caudal_anterior_cingulate	12	-2.10746	1.77706	0.235652
CD8 on Central Memory CD8+ T cell	cSA-Caudal_anterior_cingulate	13	1.70364	1.82086	0.349466
CD8 on naive CD8+ T cell	cSA-Caudal_anterior_cingulate	15	2.6997	1.35263	0.0459455
CD8 on Effector Memory CD8+ T cell	cSA-Caudal_anterior_cingulate	20	0.959555	1.37982	0.486792
CD8 on Terminally Differentiated CD8+ T cell	cSA-Caudal_anterior_cingulate	13	2.53413	2.21386	0.252349
CD8 on CD8+ T cell	cSA-Caudal_anterior_cingulate	22	-1.42557	1.06168	0.179352
CD8 on Natural Killer T	cSA-Caudal_anterior_cingulate	16	2.80748	1.31147	0.0322969
CD8 on HLA DR+ CD8+ T cell	cSA-Caudal_anterior_cingulate	20	-0.0913943	1.18004	0.938265
CD4 on CD39+ CD4+ T cell	cSA-Caudal_anterior_cingulate	24	-1.40997	1.12033	0.208199
CD4 on CD28+ CD4+ T cell	cSA-Caudal_anterior_cingulate	18	0.6286	1.99073	0.752181
CD4 on CD4 regulatory T cell	cSA-Caudal_anterior_cingulate	27	0.140545	1.02936	0.891397
CD4 on resting CD4 regulatory T cell	cSA-Caudal_anterior_cingulate	13	-0.860579	1.01049	0.394412
CD4 on CD39+ resting CD4 regulatory T cell	cSA-Caudal_anterior_cingulate	16	-1.45839	1.4368	0.310095
CD4 on activated CD4 regulatory T cell	cSA-Caudal_anterior_cingulate	23	0.334009	0.974935	0.731902
CD4 on CD39+ activated CD4 regulatory T cell	cSA-Caudal_anterior_cingulate	18	1.44499	1.22093	0.236602
CD4 on secreting CD4 regulatory T cell	cSA-Caudal_anterior_cingulate	27	-0.489257	1.03043	0.634925
CD4 on CD39+ secreting CD4 regulatory T cell	cSA-Caudal_anterior_cingulate	17	-0.8321	1.25349	0.506802
CD4 on activated & secreting CD4 regulatory T cell	cSA-Caudal_anterior_cingulate	33	0.0924404	0.825635	0.910853
SSC-A on myeloid Dendritic Cell	cSA-Caudal_anterior_cingulate	14	-0.666398	1.98113	0.73659
SSC-A on plasmacytoid Dendritic Cell	cSA-Caudal_anterior_cingulate	21	-1.06331	1.18309	0.368785
SSC-A on monocyte	cSA-Caudal_anterior_cingulate	17	0.152939	1.12761	0.892113
SSC-A on CD14+ monocyte	cSA-Caudal_anterior_cingulate	21	-1.25205	1.31321	0.340374
SSC-A on B cell	cSA-Caudal_anterior_cingulate	10	-0.927536	2.71021	0.732172
SSC-A on Natural Killer	cSA-Caudal_anterior_cingulate	19	2.6022	1.61481	0.107081
SSC-A on HLA DR+ Natural Killer	cSA-Caudal_anterior_cingulate	23	0.0918194	0.860284	0.915002
SSC-A on granulocyte	cSA-Caudal_anterior_cingulate	19	-0.358129	1.14832	0.755138
SSC-A on lymphocyte	cSA-Caudal_anterior_cingulate	17	-0.00165422	2.12877	0.99938
SSC-A on T cell	cSA-Caudal_anterior_cingulate	19	-1.09543	1.08905	0.314484
SSC-A on CD4+ T cell	cSA-Caudal_anterior_cingulate	24	0.627995	1.76691	0.722275
SSC-A on CD8+ T cell	cSA-Caudal_anterior_cingulate	14	-1.16283	1.10732	0.29366
SSC-A on HLA DR+ T cell	cSA-Caudal_anterior_cingulate	22	1.98216	1.44377	0.169783
SSC-A on Natural Killer T	cSA-Caudal_anterior_cingulate	17	-1.10954	1.31435	0.398574
SSC-A on HLA DR+ CD4+ T cell	cSA-Caudal_anterior_cingulate	18	-0.968895	1.20981	0.423208
SSC-A on HLA DR+ CD8+ T cell	cSA-Caudal_anterior_cingulate	17	-0.745512	1.59937	0.641124
CD11c on myeloid Dendritic Cell	cSA-Caudal_anterior_cingulate	21	0.723198	1.34299	0.590235
CD11c on CD62L+ myeloid Dendritic Cell	cSA-Caudal_anterior_cingulate	16	-0.118084	1.42198	0.933818
CD11c on monocyte	cSA-Caudal_anterior_cingulate	15	0.639454	1.6263	0.694174
CD11c on granulocyte	cSA-Caudal_anterior_cingulate	20	0.0170696	1.55216	0.991226
CD11b on CD14+ monocyte	cSA-Caudal_anterior_cingulate	19	-0.240475	0.95577	0.801348
CD11b on Granulocytic Myeloid-Derived Suppressor Cells	cSA-Caudal_anterior_cingulate	10	1.29401	0.849129	0.127527
CD11b on CD66b++ myeloid cell	cSA-Caudal_anterior_cingulate	12	0.696669	1.34638	0.604851
CD11b on Monocytic Myeloid-Derived Suppressor Cells	cSA-Caudal_anterior_cingulate	12	-0.00918986	0.91991	0.992029
CD11b on CD33dim HLA DR-	cSA-Caudal_anterior_cingulate	21	1.876	1.1467	0.101839
CD11b on basophil	cSA-Caudal_anterior_cingulate	15	3.47102	1.33095	0.00910924
CD11b on CD33+ HLA DR+ CD14dim	cSA-Caudal_anterior_cingulate	19	0.859289	1.09101	0.430925
CD45RA on naive CD4+ T cell	cSA-Caudal_anterior_cingulate	20	-0.790997	1.16242	0.496204
CD4RA on Terminally Differentiated CD4+ T cell	cSA-Caudal_anterior_cingulate	27	-1.17639	0.758754	0.121039
CD45RA on naive CD8+ T cell	cSA-Caudal_anterior_cingulate	18	-0.446264	1.5259	0.769935
CD45RA on Terminally Differentiated CD8+ T cell	cSA-Caudal_anterior_cingulate	15	-3.16634	1.9173	0.0986455
CD45RA on resting CD4 regulatory T cell	cSA-Caudal_anterior_cingulate	20	-0.550662	0.896436	0.539031
CD45RA on CD39+ resting CD4 regulatory T cell	cSA-Caudal_anterior_cingulate	17	-0.67318	1.64264	0.681941
HLA DR on myeloid Dendritic Cell	cSA-Caudal_anterior_cingulate	9	-3.7014	1.71619	0.0310254
HLA DR on plasmacytoid Dendritic Cell	cSA-Caudal_anterior_cingulate	15	0.346989	0.78143	0.657011
HLA DR on Dendritic Cell	cSA-Caudal_anterior_cingulate	12	-1.5875	1.18502	0.18036
HLA DR on Hematopoietic Stem Cell	cSA-Caudal_anterior_cingulate	18	0.362914	0.881545	0.680574
HLA DR on CD33+ HLA DR+ CD14-	cSA-Caudal_anterior_cingulate	18	-1.191	0.827275	0.149963
HLA DR on CD33+ HLA DR+ CD14dim	cSA-Caudal_anterior_cingulate	16	2.21679	1.27938	0.0831473
HLA DR on CD33dim HLA DR+ CD11b+	cSA-Caudal_anterior_cingulate	16	-0.909705	0.880305	0.301418
HLA DR on CD33dim HLA DR+ CD11b-	cSA-Caudal_anterior_cingulate	13	0.460335	1.20482	0.702404
HLA DR on CD33- HLA DR+	cSA-Caudal_anterior_cingulate	7	1.87902	1.32554	0.156323
HLA DR on HLA DR+ T cell	cSA-Caudal_anterior_cingulate	20	0.761806	1.16369	0.512696
HLA DR on HLA DR+ CD4+ T cell	cSA-Caudal_anterior_cingulate	12	1.31593	2.14698	0.539927
HLA DR on HLA DR+ CD8+ T cell	cSA-Caudal_anterior_cingulate	17	1.29882	1.73237	0.453415
HLA DR on B cell	cSA-Caudal_anterior_cingulate	13	-1.59766	1.41146	0.257669
HLA DR on HLA DR+ Natural Killer	cSA-Caudal_anterior_cingulate	24	-0.337276	0.887039	0.703777
CD8 on CD28+ CD45RA- CD8+ T cell	cSA-Caudal_anterior_cingulate	11	1.48339	2.16953	0.494141
CD8 on CD28+ CD45RA+ CD8+ T cell	cSA-Caudal_anterior_cingulate	16	1.9321	1.24218	0.119847
CD8 on CD28- CD8+ T cell	cSA-Caudal_anterior_cingulate	18	-1.63971	1.4833	0.268966
CD8 on CD39+ CD8+ T cell	cSA-Caudal_anterior_cingulate	20	0.0138275	1.54781	0.992872
IgD+ B cell %B cell	cSA-Rostral_anterior_cingulate	14	0.66996	1.37915	0.627125
IgD+ CD38+ B cell Absolute Count	cSA-Rostral_anterior_cingulate	22	-2.16149	1.28292	0.0920229
IgD+ CD38dim B cell %B cell	cSA-Rostral_anterior_cingulate	12	1.58394	2.36479	0.502983
IgD+ CD38dim B cell Absolute Count	cSA-Rostral_anterior_cingulate	25	0.466504	0.837646	0.57758
IgD+ CD38- B cell %B cell	cSA-Rostral_anterior_cingulate	18	0.732619	1.10306	0.50658
IgD+ CD38- B cell Absolute Count	cSA-Rostral_anterior_cingulate	16	0.870504	1.81248	0.631026
Unswitched memory B cell %B cell	cSA-Rostral_anterior_cingulate	24	-0.7013	1.42952	0.623721
Unswitched memory B cell Absolute Count	cSA-Rostral_anterior_cingulate	13	0.209623	2.68567	0.937787
IgD- CD27- B cell %B cell	cSA-Rostral_anterior_cingulate	14	0.981018	1.68789	0.561099
IgD+ B cell Absolute Count	cSA-Rostral_anterior_cingulate	15	0.6819	1.02854	0.507343
IgD- CD27- B cell Absolute Count	cSA-Rostral_anterior_cingulate	23	0.762741	1.44536	0.597695
Switched memory B cell %B cell	cSA-Rostral_anterior_cingulate	13	0.558328	1.1242	0.61944
Switched memory B cell Absolute Count	cSA-Rostral_anterior_cingulate	20	-0.701684	1.45275	0.629093
Plasma Blast-Plasma Cell %B cell	cSA-Rostral_anterior_cingulate	23	0.548027	1.26197	0.664098
Plasma Blast-Plasma Cell Absolute Count	cSA-Rostral_anterior_cingulate	18	-2.13269	1.2217	0.0808659
Memory B cell %B cell	cSA-Rostral_anterior_cingulate	24	0.00530419	0.961306	0.995598
Memory B cell Absolute Count	cSA-Rostral_anterior_cingulate	13	-0.304106	1.58336	0.847693
Naive-mature B cell %B cell	cSA-Rostral_anterior_cingulate	24	0.496749	0.976876	0.611097
Naive-mature B cell Absolute Count	cSA-Rostral_anterior_cingulate	25	-1.02795	0.875053	0.240104
IgD- CD38+ B cell %B cell	cSA-Rostral_anterior_cingulate	15	-1.4275	1.95734	0.465816
IgD+ CD24+ B cell %B cell	cSA-Rostral_anterior_cingulate	15	-1.7535	2.16889	0.418815
IgD+ CD24+ B cell Absolute Count	cSA-Rostral_anterior_cingulate	16	-1.2675	2.03478	0.533341
IgD- CD24- B cell %B cell	cSA-Rostral_anterior_cingulate	16	-1.13507	1.01448	0.263195
IgD- CD24- B cell Absolute Count	cSA-Rostral_anterior_cingulate	14	2.17722	1.54575	0.158978
IgD+ CD24- B cell %B cell	cSA-Rostral_anterior_cingulate	17	0.557351	1.01438	0.582696
IgD+ CD24- B cell Absolute Count	cSA-Rostral_anterior_cingulate	21	-0.257762	0.875926	0.768549
CD24+ CD27+ B cell %B cell	cSA-Rostral_anterior_cingulate	22	-0.854571	0.941356	0.363979
CD24+ CD27+ B cell Absolute Count	cSA-Rostral_anterior_cingulate	18	-1.34932	1.55509	0.38557
CD20- B cell %B cell	cSA-Rostral_anterior_cingulate	15	1.298	1.52311	0.3941
IgD- CD38+ B cell Absolute Count	cSA-Rostral_anterior_cingulate	22	0.764701	1.06666	0.473428
CD20- B cell Absolute Count	cSA-Rostral_anterior_cingulate	20	1.79841	1.35261	0.183656
CD20- CD38- B cell %B cell	cSA-Rostral_anterior_cingulate	20	-5.85324	1.74311	0.000785283
CD20- CD38- B cell Absolute Count	cSA-Rostral_anterior_cingulate	13	-3.11215	2.34447	0.184363
IgD+ B cell %Lymphocyte	cSA-Rostral_anterior_cingulate	17	0.26799	1.03517	0.795724
IgD- CD38+ B cell %lymphocyte	cSA-Rostral_anterior_cingulate	28	-2.05412	1.1131	0.0649791
IgD- CD38dim B cell %lymphocyte	cSA-Rostral_anterior_cingulate	22	1.86956	1.14204	0.101623
IgD- CD38- B cell %lymphocyte	cSA-Rostral_anterior_cingulate	27	0.549439	1.33438	0.680519
IgD- CD38dim B cell %B cell	cSA-Rostral_anterior_cingulate	23	1.15839	0.852744	0.174329
IgD+ CD38+ B cell %lymphocyte	cSA-Rostral_anterior_cingulate	23	0.690176	1.49084	0.643404
IgD+ CD38dim B cell %lymphocyte	cSA-Rostral_anterior_cingulate	32	-0.692369	0.759743	0.362127
IgD+ CD38- B cell %lymphocyte	cSA-Rostral_anterior_cingulate	18	1.58161	1.17257	0.177389
Unswitched memory B cell %lymphocyte	cSA-Rostral_anterior_cingulate	18	-1.25152	1.77621	0.481058
IgD- CD27- B cell %lymphocyte	cSA-Rostral_anterior_cingulate	15	-1.02099	1.65049	0.536183
Switched memory B cell %lymphocyte	cSA-Rostral_anterior_cingulate	17	2.22711	1.68291	0.185712
Plasma Blast-Plasma Cell %lymphocyte	cSA-Rostral_anterior_cingulate	17	-0.765049	1.19199	0.520985
Memory B cell %lymphocyte	cSA-Rostral_anterior_cingulate	20	-0.678182	1.28331	0.597179
Naive-mature B cell %lymphocyte	cSA-Rostral_anterior_cingulate	18	1.3996	1.77967	0.431612
IgD- CD38dim B cell Absolute Count	cSA-Rostral_anterior_cingulate	18	0.611333	1.05473	0.562175
IgD+ CD24+ B cell %lymphocyte	cSA-Rostral_anterior_cingulate	12	-0.972647	2.23883	0.663965
IgD- CD24- B cell %lymphocyte	cSA-Rostral_anterior_cingulate	21	-0.671313	1.10702	0.54424
IgD+ CD24- B cell %lymphocyte	cSA-Rostral_anterior_cingulate	18	2.76242	2.16205	0.20136
CD24+ CD27+ B cell %lymphocyte	cSA-Rostral_anterior_cingulate	17	-0.418845	1.30612	0.748454
CD20- B cell %lymphocyte	cSA-Rostral_anterior_cingulate	15	0.799441	1.31299	0.542612
CD20- CD38- B cell %lymphocyte	cSA-Rostral_anterior_cingulate	20	-3.31207	1.61658	0.0404799
IgD- CD38- B cell %B cell	cSA-Rostral_anterior_cingulate	11	-1.51636	2.12893	0.476303
IgD- CD38- B cell Absolute Count	cSA-Rostral_anterior_cingulate	10	-2.59922	1.75564	0.138741
IgD+ CD38+ B cell %B cell	cSA-Rostral_anterior_cingulate	21	-0.346361	1.31252	0.791865
CD11c+ monocyte Absolute Count	cSA-Rostral_anterior_cingulate	13	-0.738573	1.5159	0.626104
CD11c+ monocyte %monocyte	cSA-Rostral_anterior_cingulate	15	1.68386	1.48061	0.255424
CD62L- monocyte Absolute Count	cSA-Rostral_anterior_cingulate	18	0.981875	1.60806	0.541466
CD62L- monocyte %monocyte	cSA-Rostral_anterior_cingulate	19	1.02583	1.20346	0.393992
CD11c+ CD62L- monocyte Absolute Count	cSA-Rostral_anterior_cingulate	19	-0.515573	1.37028	0.706729
CD11c+ CD62L- monocyte %monocyte	cSA-Rostral_anterior_cingulate	12	3.29698	1.99866	0.0990257
CD62L- HLA DR++ monocyte Absolute Count	cSA-Rostral_anterior_cingulate	17	-2.6068	1.77612	0.142186
CD62L- HLA DR++ monocyte %monocyte	cSA-Rostral_anterior_cingulate	11	1.24484	1.91249	0.515111
CD11c+ HLA DR++ monocyte Absolute Count	cSA-Rostral_anterior_cingulate	15	-2.33492	1.72901	0.176876
CD11c+ HLA DR++ monocyte %monocyte	cSA-Rostral_anterior_cingulate	12	-0.95209	1.23459	0.440601
Myeloid Dendritic Cell Absolute Count	cSA-Rostral_anterior_cingulate	19	0.617106	1.22691	0.614981
Myeloid Dendritic Cell %Dendritic Cell	cSA-Rostral_anterior_cingulate	22	-0.0555692	1.13096	0.960812
Plasmacytoid Dendritic Cell Absolute Count	cSA-Rostral_anterior_cingulate	25	0.752957	1.04958	0.473133
Dendritic Cell Absolute Count	cSA-Rostral_anterior_cingulate	16	1.07288	2.12285	0.613281
CD62L- Dendritic Cell Absolute Count	cSA-Rostral_anterior_cingulate	15	-2.02815	1.26718	0.109483
CD62L- Dendritic Cell %Dendritic Cell	cSA-Rostral_anterior_cingulate	23	-0.714794	0.650728	0.272006
CD86+ myeloid Dendritic Cell Absolute Count	cSA-Rostral_anterior_cingulate	22	-0.219656	1.511	0.884418
CD86+ myeloid Dendritic Cell %Dendritic Cell	cSA-Rostral_anterior_cingulate	19	-0.177735	1.14957	0.877129
CD86+ plasmacytoid Dendritic Cell Absolute Count	cSA-Rostral_anterior_cingulate	13	-0.866177	1.94387	0.65589
CD86+ plasmacytoid Dendritic Cell %Dendritic Cell	cSA-Rostral_anterior_cingulate	20	1.96753	1.55203	0.204901
CD62L- myeloid Dendritic Cell Absolute Count	cSA-Rostral_anterior_cingulate	14	-1.96103	1.31586	0.136144
CD62L- myeloid Dendritic Cell %Dendritic Cell	cSA-Rostral_anterior_cingulate	20	-0.316021	1.35687	0.815835
CD62L- plasmacytoid Dendritic Cell Absolute Count	cSA-Rostral_anterior_cingulate	20	1.07826	1.38713	0.436962
CD62L- plasmacytoid Dendritic Cell %Dendritic Cell	cSA-Rostral_anterior_cingulate	14	-0.0445555	1.08627	0.967282
CD62L- CD86+ myeloid Dendritic Cell Absolute Count	cSA-Rostral_anterior_cingulate	14	0.146434	1.43088	0.918488
CD62L- CD86+ myeloid Dendritic Cell %Dendritic Cell	cSA-Rostral_anterior_cingulate	18	-0.744054	1.28969	0.563991
Plasmacytoid Dendritic Cell %Dendritic Cell	cSA-Rostral_anterior_cingulate	24	1.50147	1.24952	0.229504
HLA DR++ monocyte %monocyte	cSA-Rostral_anterior_cingulate	15	-0.0958807	1.36642	0.944059
HLA DR++ monocyte %leukocyte	cSA-Rostral_anterior_cingulate	1	1.23711	4.64741	0.79009
HLA DR++ monocyte Absolute Count	cSA-Rostral_anterior_cingulate	13	1.70144	1.55562	0.274069
CD4 regulatory T cell %CD4+ T cell	cSA-Rostral_anterior_cingulate	16	-1.62299	1.51628	0.284452
CD4 regulatory T cell %T cell	cSA-Rostral_anterior_cingulate	15	-1.72298	1.43389	0.229516
Resting CD4 regulatory T cell Absolute Count	cSA-Rostral_anterior_cingulate	18	-0.192924	1.67979	0.908564
Resting CD4 regulatory T cell %CD4 regulatory T cell	cSA-Rostral_anterior_cingulate	14	1.42587	1.04239	0.171349
Resting CD4 regulatory T cell %CD4+ T cell	cSA-Rostral_anterior_cingulate	17	1.21085	1.35606	0.371902
CD39+ resting CD4 regulatory T cell Absolute Count	cSA-Rostral_anterior_cingulate	20	1.65797	0.779521	0.0334273
CD39+ resting CD4 regulatory T cell %resting CD4 regulatory T cell	cSA-Rostral_anterior_cingulate	19	1.43639	0.77802	0.0648617
CD39+ resting CD4 regulatory T cell %CD4 regulatory T cell	cSA-Rostral_anterior_cingulate	21	0.399576	0.863187	0.64343
Activated CD4 regulatory T cell Absolute Count	cSA-Rostral_anterior_cingulate	14	-1.63733	0.895489	0.067486
Activated CD4 regulatory T cell %CD4 regulatory T cell	cSA-Rostral_anterior_cingulate	22	0.322307	1.20123	0.788458
Activated CD4 regulatory T cell %CD4+ T cell	cSA-Rostral_anterior_cingulate	17	-0.131027	1.51438	0.931052
CD39+ activated CD4 regulatory T cell Absolute Count	cSA-Rostral_anterior_cingulate	23	-0.683073	0.858188	0.426062
CD39+ activated CD4 regulatory T cell %activated CD4 regulatory T cell	cSA-Rostral_anterior_cingulate	20	1.01614	0.862022	0.238485
CD39+ activated CD4 regulatory T cell %CD4 regulatory T cell	cSA-Rostral_anterior_cingulate	20	0.235108	0.722738	0.744953
Secreting CD4 regulatory T cell Absolute Count	cSA-Rostral_anterior_cingulate	18	-0.666386	0.628755	0.289213
Secreting CD4 regulatory T cell %CD4 regulatory T cell	cSA-Rostral_anterior_cingulate	20	-1.05805	0.978771	0.279697
Secreting CD4 regulatory T cell %CD4+ T cell	cSA-Rostral_anterior_cingulate	22	0.241576	0.468852	0.606378
CD39+ secreting CD4 regulatory T cell Absolute Count	cSA-Rostral_anterior_cingulate	23	-1.20053	1.13377	0.289653
CD39+ secreting CD4 regulatory T cell %secreting CD4 regulatory T cell	cSA-Rostral_anterior_cingulate	19	0.786016	0.672437	0.242441
CD39+ secreting CD4 regulatory T cell %CD4 regulatory T cell	cSA-Rostral_anterior_cingulate	18	0.775893	0.691899	0.262119
Activated & resting CD4 regulatory T cell Absolute Count	cSA-Rostral_anterior_cingulate	13	-1.07201	1.97053	0.586426
Activated & resting CD4 regulatory T cell %CD4 regulatory T cell	cSA-Rostral_anterior_cingulate	18	1.11705	0.992663	0.260459
Activated & resting CD4 regulatory T cell %CD4+ T cell	cSA-Rostral_anterior_cingulate	17	0.148999	1.32033	0.91015
Activated & secreting CD4 regulatory T cell Absolute Count	cSA-Rostral_anterior_cingulate	18	-0.29837	0.700377	0.670098
Activated & secreting CD4 regulatory T cell %CD4 regulatory T cell	cSA-Rostral_anterior_cingulate	20	0.275695	0.723838	0.703293
Activated & secreting CD4 regulatory T cell %CD4+ T cell	cSA-Rostral_anterior_cingulate	22	0.156481	0.463531	0.735677
CD25++ CD4+ T cell Absolute Count	cSA-Rostral_anterior_cingulate	16	-0.675956	1.20306	0.574208
CD25++ CD4+ T cell %CD4+ T cell	cSA-Rostral_anterior_cingulate	15	-2.2083	1.70602	0.195521
CD25++ CD4+ T cell %T cell	cSA-Rostral_anterior_cingulate	17	-3.47496	1.36223	0.0107436
CD25++ CD45RA+ CD4 not regulatory T cell Absolute Count	cSA-Rostral_anterior_cingulate	25	-0.153105	0.763263	0.841017
CD25++ CD45RA+ CD4 not regulatory T cell %CD4+ T cell	cSA-Rostral_anterior_cingulate	27	0.346782	0.699124	0.619878
CD25++ CD45RA+ CD4 not regulatory T cell %T cell	cSA-Rostral_anterior_cingulate	23	-0.109109	0.645533	0.86578
CD25++ CD45RA- CD4 not regulatory T cell Absolute Count	cSA-Rostral_anterior_cingulate	13	-0.392996	1.12391	0.726587
CD25++ CD45RA- CD4 not regulatory T cell %CD4+ T cell	cSA-Rostral_anterior_cingulate	17	0.38835	1.49209	0.794653
CD25++ CD45RA- CD4 not regulatory T cell %T cell	cSA-Rostral_anterior_cingulate	19	-3.67977	1.26893	0.00373295
CD4 regulatory T cell Absolute Count	cSA-Rostral_anterior_cingulate	15	-0.718506	1.59467	0.652301
Hematopoietic Stem Cell Absolute Count	cSA-Rostral_anterior_cingulate	15	-1.11263	1.34257	0.407256
Immature Myeloid-Derived Suppressor Cells Absolute Count	cSA-Rostral_anterior_cingulate	27	0.1615	0.740811	0.827426
Immature Myeloid-Derived Suppressor Cells %CD33dim HLA DR- CD66b-	cSA-Rostral_anterior_cingulate	18	0.658591	1.13568	0.561977
CD33+ HLA DR+ Absolute Count	cSA-Rostral_anterior_cingulate	23	-0.32867	0.726481	0.650971
CD33+ HLA DR+ CD14- Absolute Count	cSA-Rostral_anterior_cingulate	25	-0.313004	0.508467	0.53817
CD33+ HLA DR+ CD14- %CD33+ HLA DR+	cSA-Rostral_anterior_cingulate	18	-0.560357	0.917167	0.541223
CD33+ HLA DR+ CD14dim Absolute Count	cSA-Rostral_anterior_cingulate	24	0.248882	0.982492	0.800023
CD33+ HLA DR+ CD14dim %CD33+ HLA DR+	cSA-Rostral_anterior_cingulate	24	-1.32467	1.04561	0.205197
CD33- HLA DR- Absolute Count	cSA-Rostral_anterior_cingulate	15	0.102086	1.36711	0.940475
CD33- HLA DR+ Absolute Count	cSA-Rostral_anterior_cingulate	23	0.170776	0.733219	0.81583
Granulocytic Myeloid-Derived Suppressor Cells Absolute Count	cSA-Rostral_anterior_cingulate	21	0.212585	1.03023	0.83652
CD33dim HLA DR+ CD11b+ Absolute Count	cSA-Rostral_anterior_cingulate	23	-1.09637	1.04602	0.294573
CD33dim HLA DR+ CD11b+ %CD33dim HLA DR+	cSA-Rostral_anterior_cingulate	19	-0.229358	0.894469	0.797628
CD33dim HLA DR+ CD11b- Absolute Count	cSA-Rostral_anterior_cingulate	24	-0.393656	0.652795	0.546488
CD33dim HLA DR+ CD11b- %CD33dim HLA DR+	cSA-Rostral_anterior_cingulate	20	0.666771	0.787446	0.397134
CD66b++ myeloid cell Absolute Count	cSA-Rostral_anterior_cingulate	15	0.163615	1.28597	0.898758
Monocytic Myeloid-Derived Suppressor Cells Absolute Count	cSA-Rostral_anterior_cingulate	16	0.64472	0.959578	0.50166
CD33dim HLA DR- Absolute Count	cSA-Rostral_anterior_cingulate	18	-0.26982	0.575427	0.639138
Basophil Absolute Count	cSA-Rostral_anterior_cingulate	18	-0.136195	0.630143	0.828883
Basophil %CD33dim HLA DR- CD66b-	cSA-Rostral_anterior_cingulate	18	-0.206093	1.11009	0.852716
CD45RA- CD4+ T cell Absolute Count	cSA-Rostral_anterior_cingulate	15	-1.31253	1.20351	0.275458
CD45RA- CD4+ T cell %CD4+ T cell	cSA-Rostral_anterior_cingulate	27	-0.318357	1.07531	0.767184
CD45RA- CD4+ T cell %T cell	cSA-Rostral_anterior_cingulate	23	-0.259855	0.735402	0.723826
Central Memory CD4+ T cell Absolute Count	cSA-Rostral_anterior_cingulate	19	-0.817532	1.65255	0.620805
Central Memory CD4+ T cell %CD4+ T cell	cSA-Rostral_anterior_cingulate	24	0.0702582	0.690482	0.918953
Central Memory CD4+ T cell %T cell	cSA-Rostral_anterior_cingulate	18	-2.21686	1.6724	0.184988
Naive CD4+ T cell Absolute Count	cSA-Rostral_anterior_cingulate	17	-4.40771	1.66957	0.0082899
Naive CD4+ T cell %CD4+ T cell	cSA-Rostral_anterior_cingulate	27	-1.40939	1.11517	0.206289
Effector Memory CD4+ T cell Absolute Count	cSA-Rostral_anterior_cingulate	14	-0.434124	1.60316	0.78655
Effector Memory CD4+ T cell %CD4+ T cell	cSA-Rostral_anterior_cingulate	21	0.0909645	1.36255	0.946772
Effector Memory CD4+ T cell %T cell	cSA-Rostral_anterior_cingulate	18	-0.489028	1.3356	0.714254
Terminally Differentiated CD4+ T cell Absolute Count	cSA-Rostral_anterior_cingulate	8	-1.97623	2.12546	0.352482
Terminally Differentiated CD4+ T cell %CD4+ T cell	cSA-Rostral_anterior_cingulate	18	0.376792	1.65432	0.819831
Terminally Differentiated CD4+ T cell %T cell	cSA-Rostral_anterior_cingulate	21	0.0330743	0.940715	0.971953
Central Memory CD8+ T cell Absolute Count	cSA-Rostral_anterior_cingulate	19	0.96814	1.66209	0.56024
Central Memory CD8+ T cell %CD8+ T cell	cSA-Rostral_anterior_cingulate	28	0.263016	1.37152	0.847922
Central Memory CD8+ T cell %T cell	cSA-Rostral_anterior_cingulate	16	0.132825	2.05504	0.948466
Naive CD8+ T cell Absolute Count	cSA-Rostral_anterior_cingulate	20	0.234595	0.420927	0.577302
Naive CD8+ T cell %CD8+ T cell	cSA-Rostral_anterior_cingulate	26	0.0959607	0.335312	0.774738
Naive CD8+ T cell %T cell	cSA-Rostral_anterior_cingulate	21	0.301964	0.399205	0.449401
Effector Memory CD8+ T cell Absolute Count	cSA-Rostral_anterior_cingulate	18	0.644312	1.13949	0.571776
Effector Memory CD8+ T cell %CD8+ T cell	cSA-Rostral_anterior_cingulate	24	0.529404	1.00523	0.598436
Effector Memory CD8+ T cell %T cell	cSA-Rostral_anterior_cingulate	10	-0.979907	1.07964	0.364079
Terminally Differentiated CD8+ T cell Absolute Count	cSA-Rostral_anterior_cingulate	15	0.333792	1.36397	0.806672
Terminally Differentiated CD8+ T cell %CD8+ T cell	cSA-Rostral_anterior_cingulate	19	0.467113	0.785736	0.552184
Terminally Differentiated CD8+ T cell %T cell	cSA-Rostral_anterior_cingulate	13	0.139158	1.08607	0.898046
CD45RA+ CD8+ T cell Absolute Count	cSA-Rostral_anterior_cingulate	18	0.323745	0.578913	0.576005
CD45RA+ CD8+ T cell %CD8+ T cell	cSA-Rostral_anterior_cingulate	21	-0.031979	0.717236	0.964437
CD45RA+ CD8+ T cell %T cell	cSA-Rostral_anterior_cingulate	18	0.58666	0.601586	0.329467
Central Memory CD4-CD8- T cell Absolute Count	cSA-Rostral_anterior_cingulate	3	-0.999796	1.65177	0.544989
Central Memory CD4-CD8- T cell %CD4-CD8- T cell	cSA-Rostral_anterior_cingulate	12	-1.55961	1.64744	0.343797
Central Memory CD4-CD8- T cell %T cell	cSA-Rostral_anterior_cingulate	11	-0.448931	1.22444	0.713886
Naive CD4-CD8- T cell Absolute Count	cSA-Rostral_anterior_cingulate	17	-0.676356	1.5536	0.66331
Naive CD4-CD8- T cell %CD4-CD8- T cell	cSA-Rostral_anterior_cingulate	20	0.551676	1.26692	0.663238
Naive CD4-CD8- T cell %T cell	cSA-Rostral_anterior_cingulate	18	-0.836398	1.33685	0.531546
Effector Memory CD4-CD8- T cell Absolute Count	cSA-Rostral_anterior_cingulate	12	-3.40377	2.07209	0.10045
Effector Memory CD4-CD8- T cell %CD4-CD8- T cell	cSA-Rostral_anterior_cingulate	23	0.580808	1.20415	0.629567
Effector Memory CD4-CD8- T cell %T cell	cSA-Rostral_anterior_cingulate	18	0.240132	1.82489	0.895311
Terminally Differentiated CD4-CD8- T cell Absolute Count	cSA-Rostral_anterior_cingulate	20	-0.0771513	1.58011	0.961058
Terminally Differentiated CD4-CD8- T cell %CD4-CD8- T cell	cSA-Rostral_anterior_cingulate	22	1.02832	1.37547	0.454696
Terminally Differentiated CD4-CD8- T cell %T cell	cSA-Rostral_anterior_cingulate	19	-0.621341	1.18613	0.60039
Naive CD4+ T cell %T cell	cSA-Rostral_anterior_cingulate	29	-1.06212	1.08848	0.329171
Transitional B cell %B cell	cSA-Rostral_anterior_cingulate	12	-2.28145	2.05921	0.267895
Transitional B cell Absolute Count	cSA-Rostral_anterior_cingulate	27	-2.23686	1.30496	0.0865062
Transitional B cell %lymphocyte	cSA-Rostral_anterior_cingulate	24	-3.22753	1.52078	0.0338135
CD14- CD16+ monocyte Absolute Count	cSA-Rostral_anterior_cingulate	14	2.90056	1.58889	0.0679208
CD14+ CD16+ monocyte Absolute Count	cSA-Rostral_anterior_cingulate	15	-0.980999	1.67984	0.559231
CD14- CD16- Absolute Count	cSA-Rostral_anterior_cingulate	17	-0.201287	0.199752	0.313607
CD14+ CD16- monocyte Absolute Count	cSA-Rostral_anterior_cingulate	22	0.0438746	1.33587	0.973799
Monocyte Absolute Count	cSA-Rostral_anterior_cingulate	18	0.55557	1.44179	0.69999
CD14- CD16+ monocyte %monocyte	cSA-Rostral_anterior_cingulate	17	0.83489	1.59745	0.601226
CD14+ CD16+ monocyte %monocyte	cSA-Rostral_anterior_cingulate	13	-1.35236	2.13056	0.525595
CD14+ CD16- monocyte %monocyte	cSA-Rostral_anterior_cingulate	19	-1.4855	0.702965	0.0345842
CD16+ monocyte %monocyte	cSA-Rostral_anterior_cingulate	20	1.71502	1.86454	0.35767
T/B cell	cSA-Rostral_anterior_cingulate	28	1.30486	1.27061	0.304442
CD4+/CD8+ T cell	cSA-Rostral_anterior_cingulate	11	4.44236	2.20292	0.0437394
CD4+ T cell Absolute Count	cSA-Rostral_anterior_cingulate	20	-1.75924	1.79939	0.32823
CD4+ T cell %T cell	cSA-Rostral_anterior_cingulate	17	1.31745	1.68276	0.433678
CD8+ T cell Absolute Count	cSA-Rostral_anterior_cingulate	14	-1.81938	1.17677	0.122085
CD8+ T cell %T cell	cSA-Rostral_anterior_cingulate	18	-2.2808	1.58904	0.151193
CD4+CD8+ T cell Absolute Count	cSA-Rostral_anterior_cingulate	17	2.24722	1.80715	0.213677
CD4+CD8+ T cell %T cell	cSA-Rostral_anterior_cingulate	22	-0.176124	1.88266	0.925466
CD8dim T cell Absolute Count	cSA-Rostral_anterior_cingulate	24	-0.675247	1.28027	0.597897
CD8dim T cell %T cell	cSA-Rostral_anterior_cingulate	11	0.699195	1.71492	0.683485
CD4-CD8- T cell Absolute Count	cSA-Rostral_anterior_cingulate	13	0.101564	2.60107	0.968853
CD4-CD8- T cell %T cell	cSA-Rostral_anterior_cingulate	12	-2.01543	2.73053	0.460447
Leukocyte Absolute Count	cSA-Rostral_anterior_cingulate	22	-0.0315179	1.03262	0.975651
Lymphocyte Absolute Count	cSA-Rostral_anterior_cingulate	13	-1.12418	2.12278	0.596404
Lymphocyte %leukocyte	cSA-Rostral_anterior_cingulate	19	0.361432	1.52207	0.812299
T cell Absolute Count	cSA-Rostral_anterior_cingulate	17	-2.61984	1.86114	0.159233
T cell %lymphocyte	cSA-Rostral_anterior_cingulate	14	1.28951	1.38943	0.353361
T cell %leukocyte	cSA-Rostral_anterior_cingulate	15	-2.04021	2.06994	0.324312
CD4+ T cell %leukocyte	cSA-Rostral_anterior_cingulate	12	3.36625	1.98886	0.090541
CD8+ T cell %leukocyte	cSA-Rostral_anterior_cingulate	15	0.364652	1.66773	0.826922
CD4+CD8+ T cell %leukocyte	cSA-Rostral_anterior_cingulate	18	-0.315964	2.11659	0.881333
CD4+ CD8dim T cell Absolute Count	cSA-Rostral_anterior_cingulate	17	2.03562	1.41112	0.149145
CD4+ CD8dim T cell %lymphocyte	cSA-Rostral_anterior_cingulate	17	2.41576	1.83765	0.188647
CD4+ CD8dim T cell %leukocyte	cSA-Rostral_anterior_cingulate	14	2.99282	1.93578	0.122091
CD8dim T cell %leukocyte	cSA-Rostral_anterior_cingulate	13	-1.12	1.5815	0.478826
CD4-CD8- T cell %leukocyte	cSA-Rostral_anterior_cingulate	17	1.18603	1.33379	0.373888
CD8+ and CD8dim T cell %leukocyte	cSA-Rostral_anterior_cingulate	14	-1.07315	2.07398	0.604852
TCRgd T cell Absolute Count	cSA-Rostral_anterior_cingulate	15	-0.769804	1.99972	0.700269
TCRgd T cell %T cell	cSA-Rostral_anterior_cingulate	13	2.95143	1.52091	0.0523098
TCRgd T cell %lymphocyte	cSA-Rostral_anterior_cingulate	14	2.40647	1.09106	0.0274097
HLA DR+ T cell Absolute Count	cSA-Rostral_anterior_cingulate	21	-1.16606	0.955732	0.22244
HLA DR+ T cell%T cell	cSA-Rostral_anterior_cingulate	17	-1.42834	0.966317	0.139373
HLA DR+ T cell%lymphocyte	cSA-Rostral_anterior_cingulate	14	-3.10212	1.02479	0.0024693
Natural Killer T Absolute Count	cSA-Rostral_anterior_cingulate	29	-0.696605	1.12299	0.535051
Natural Killer T %T cell	cSA-Rostral_anterior_cingulate	29	0.792715	1.34153	0.554584
Natural Killer T %lymphocyte	cSA-Rostral_anterior_cingulate	30	1.11531	1.31845	0.397594
HLA DR+ CD4+ T cell Absolute Count	cSA-Rostral_anterior_cingulate	20	-1.17966	1.14029	0.30089
HLA DR+ CD4+ T cell %T cell	cSA-Rostral_anterior_cingulate	20	-3.13815	1.57321	0.0460715
HLA DR+ CD4+ T cell %lymphocyte	cSA-Rostral_anterior_cingulate	17	-1.11814	2.32921	0.631191
HLA DR+ CD8+ T cell Absolute Count	cSA-Rostral_anterior_cingulate	22	0.126771	1.03507	0.902522
HLA DR+ CD8+ T cell %T cell	cSA-Rostral_anterior_cingulate	20	-0.0234203	0.997881	0.981275
HLA DR+ CD8+ T cell %lymphocyte	cSA-Rostral_anterior_cingulate	22	-1.32424	1.19622	0.268284
CD8+ Natural Killer T Absolute Count	cSA-Rostral_anterior_cingulate	22	0.55082	1.57635	0.726769
CD8+ Natural Killer T %T cell	cSA-Rostral_anterior_cingulate	22	-0.627653	1.30253	0.629896
CD8+ Natural Killer T %lymphocyte	cSA-Rostral_anterior_cingulate	25	0.166657	1.3839	0.904146
CD8dim Natural Killer T Absolute Count	cSA-Rostral_anterior_cingulate	25	-0.676763	1.54887	0.662156
CD8dim Natural Killer T %T cell	cSA-Rostral_anterior_cingulate	16	-0.711373	1.96634	0.71752
CD8dim Natural Killer T %lymphocyte	cSA-Rostral_anterior_cingulate	23	-0.560611	1.3551	0.67909
CD4-CD8- Natural Killer T Absolute Count	cSA-Rostral_anterior_cingulate	25	-1.33093	1.51355	0.379214
CD4-CD8- Natural Killer T %T cell	cSA-Rostral_anterior_cingulate	23	-1.65495	1.9801	0.403272
CD4-CD8- Natural Killer T %lymphocyte	cSA-Rostral_anterior_cingulate	23	-3.64642	1.66658	0.0286721
CD3- lymphocyte Absolute Count	cSA-Rostral_anterior_cingulate	17	-0.319503	2.41571	0.894778
CD3- lymphocyte %lymphocyte	cSA-Rostral_anterior_cingulate	14	-1.28951	1.38943	0.353361
CD3- lymphocyte %leukocyte	cSA-Rostral_anterior_cingulate	18	-3.88529	1.59756	0.015015
B cell Absolute Count	cSA-Rostral_anterior_cingulate	32	-0.515109	1.32348	0.697121
B cell %CD3- lymphocyte	cSA-Rostral_anterior_cingulate	24	0.683217	0.684169	0.317984
B cell %lymphocyte	cSA-Rostral_anterior_cingulate	32	0.367039	1.13268	0.745904
Natural Killer Absolute Count	cSA-Rostral_anterior_cingulate	17	0.415104	1.52219	0.785082
Natural Killer %CD3- lymphocyte	cSA-Rostral_anterior_cingulate	20	-0.762434	0.718369	0.288535
Natural Killer %lymphocyte	cSA-Rostral_anterior_cingulate	19	0.0421321	1.05042	0.968006
HLA DR+ Natural Killer Absolute Count	cSA-Rostral_anterior_cingulate	18	2.28028	1.89494	0.22884
HLA DR+ Natural Killer %Natural Killer	cSA-Rostral_anterior_cingulate	21	-0.172062	1.42996	0.904225
HLA DR+ Natural Killer %CD3- lymphocyte	cSA-Rostral_anterior_cingulate	22	-0.022708	1.81142	0.989998
Granulocyte Absolute Count	cSA-Rostral_anterior_cingulate	21	0.409991	1.39787	0.769295
Granulocyte %leukocyte	cSA-Rostral_anterior_cingulate	21	-1.03402	1.4734	0.48281
CD28- CD4-CD8- T cell %CD4-CD8- T cell	cSA-Rostral_anterior_cingulate	20	-0.787424	1.31864	0.550409
CD28- CD4-CD8- T cell Absolute Count	cSA-Rostral_anterior_cingulate	22	-1.32311	1.19448	0.267996
CD28+ CD4-CD8- T cell %T cell	cSA-Rostral_anterior_cingulate	20	-0.02483	1.31163	0.984896
CD28+ CD4-CD8- T cell %CD4-CD8- T cell	cSA-Rostral_anterior_cingulate	20	0.787424	1.31864	0.550409
CD28+ CD4-CD8- T cell Absolute Count	cSA-Rostral_anterior_cingulate	12	-0.0749015	2.30884	0.97412
CD39+ CD4+ T cell %T cell	cSA-Rostral_anterior_cingulate	27	0.0902868	0.900725	0.920155
CD39+ CD4+ T cell %CD4+ T cell	cSA-Rostral_anterior_cingulate	23	0.588787	0.882552	0.504682
CD39+ CD4+ T cell Absolute Count	cSA-Rostral_anterior_cingulate	20	0.823534	0.693902	0.235301
CD28- CD8dim T cell %T cell	cSA-Rostral_anterior_cingulate	19	-1.70884	1.30793	0.191374
CD28- CD8dim T cell %CD8dim T cell	cSA-Rostral_anterior_cingulate	11	-0.507894	0.556723	0.361615
CD28- CD8dim T cell Absolute Count	cSA-Rostral_anterior_cingulate	26	-1.3272	1.29337	0.304817
CD28+ CD45RA+ CD8dim T cell %T cell	cSA-Rostral_anterior_cingulate	27	-0.403305	0.577782	0.485163
CD28+ CD45RA+ CD8dim T cell %CD8dim T cell	cSA-Rostral_anterior_cingulate	20	-1.1572	0.749764	0.12273
CD28+ CD45RA+ CD8dim T cell Absolute Count	cSA-Rostral_anterior_cingulate	38	-0.403279	0.325385	0.215202
CD28+ CD45RA- CD8dim T cell %T cell	cSA-Rostral_anterior_cingulate	28	-0.298586	0.847868	0.724717
CD28+ CD45RA- CD8dim T cell %CD8dim T cell	cSA-Rostral_anterior_cingulate	25	-0.986387	0.891459	0.268516
CD28+ CD45RA- CD8dim T cell Absolute Count	cSA-Rostral_anterior_cingulate	28	-0.384365	0.272424	0.158273
CD39+ CD8+ T cell %T cell	cSA-Rostral_anterior_cingulate	15	1.1634	0.765842	0.128733
CD39+ CD8+ T cell %CD8+ T cell	cSA-Rostral_anterior_cingulate	16	0.954897	0.718097	0.183597
CD39+ CD8+ T cell Absolute Count	cSA-Rostral_anterior_cingulate	16	1.07169	0.768907	0.163381
CD28- CD127- CD25++ CD8+ T cell %T cell	cSA-Rostral_anterior_cingulate	14	6.46163	1.97096	0.0010439
CD28- CD127- CD25++ CD8+ T cell %CD8+ T cell	cSA-Rostral_anterior_cingulate	15	2.39804	1.81842	0.187252
CD28- CD127- CD25++ CD8+ T cell Absolute Count	cSA-Rostral_anterior_cingulate	22	-0.0229459	1.32472	0.98618
CD28- CD25++ CD8+ T cell %T cell	cSA-Rostral_anterior_cingulate	22	1.77183	1.44505	0.220146
CD28- CD25++ CD8+ T cell %CD8+ T cell	cSA-Rostral_anterior_cingulate	24	2.02811	1.29406	0.117057
CD28- CD25++ CD8+ T cell Absolute Count	cSA-Rostral_anterior_cingulate	21	0.459119	1.04384	0.660055
CD25++ CD8+ T cell %T cell	cSA-Rostral_anterior_cingulate	17	-0.714333	1.43739	0.619214
CD25++ CD8+ T cell %CD8+ T cell	cSA-Rostral_anterior_cingulate	18	0.818379	1.87492	0.662484
CD25++ CD8+ T cell Absolute Count	cSA-Rostral_anterior_cingulate	24	-1.8783	1.44246	0.192863
CD127- CD8+ T cell %T cell	cSA-Rostral_anterior_cingulate	11	0.724748	1.92114	0.705989
CD127- CD8+ T cell %CD8+ T cell	cSA-Rostral_anterior_cingulate	14	0.947975	1.42047	0.504537
CD127- CD8+ T cell Absolute Count	cSA-Rostral_anterior_cingulate	11	-1.25685	1.94569	0.518301
CD28- CD8+ T cell %T cell	cSA-Rostral_anterior_cingulate	14	-2.57772	2.03611	0.205513
CD28- CD8+ T cell %CD8+ T cell	cSA-Rostral_anterior_cingulate	16	-4.1497	2.19752	0.0589783
CD28- CD8+ T cell Absolute Count	cSA-Rostral_anterior_cingulate	11	-2.8057	2.41164	0.244668
CD28+ CD45RA+ CD8+ T cell %T cell	cSA-Rostral_anterior_cingulate	66	-0.119539	0.18209	0.511513
CD28+ CD45RA+ CD8+ T cell %CD8+ T cell	cSA-Rostral_anterior_cingulate	32	-0.406837	0.54649	0.456601
CD28+ CD45RA+ CD8+ T cell Absolute Count	cSA-Rostral_anterior_cingulate	37	-0.922922	0.405997	0.0230127
CD28+ CD45RA- CD8+ T cell %T cell	cSA-Rostral_anterior_cingulate	18	1.37427	0.569675	0.0158489
CD28+ CD45RA- CD8+ T cell %CD8+ T cell	cSA-Rostral_anterior_cingulate	24	0.0352252	0.627595	0.95524
CD28+ CD45RA- CD8+ T cell Absolute Count	cSA-Rostral_anterior_cingulate	22	-1.13509	0.962985	0.238511
CD28- CD4-CD8- T cell %T cell	cSA-Rostral_anterior_cingulate	20	-1.11145	1.08859	0.307252
CD45RA- CD28- CD8+ T cell Absolute Count	cSA-Rostral_anterior_cingulate	191	-4.12e-05	0.000630648	0.947879
CD45RA- CD28- CD8+ T cell %CD8+ T cell	cSA-Rostral_anterior_cingulate	39	-0.0101747	0.0195576	0.602894
CD45RA- CD28- CD8+ T cell %T cell	cSA-Rostral_anterior_cingulate	112	0.0133183	0.0180653	0.460981
CD45RA+ CD28- CD8+ T cell Absolute Count	cSA-Rostral_anterior_cingulate	260	0.000354829	0.000510769	0.487246
CD45RA+ CD28- CD8+ T cell %CD8+ T cell	cSA-Rostral_anterior_cingulate	28	-0.0118475	0.0160466	0.460322
CD45RA+ CD28- CD8+ T cell %T cell	cSA-Rostral_anterior_cingulate	100	-0.0129575	0.0186703	0.487671
BAFF-R on CD20- CD38- B cell	cSA-Rostral_anterior_cingulate	11	-0.306251	1.95775	0.875694
BAFF-R on CD24+ CD27+ B cell	cSA-Rostral_anterior_cingulate	12	0.116188	1.10123	0.915973
BAFF-R on IgD+ CD24+ B cell	cSA-Rostral_anterior_cingulate	13	0.21027	0.860708	0.806999
BAFF-R on IgD+ CD24- B cell	cSA-Rostral_anterior_cingulate	14	0.327772	1.0357	0.751644
BAFF-R on IgD+ CD38- B cell	cSA-Rostral_anterior_cingulate	17	0.329151	1.10471	0.76574
BAFF-R on IgD+ CD38- naive B cell	cSA-Rostral_anterior_cingulate	21	0.582815	0.818509	0.476437
BAFF-R on IgD+ CD38- unswitched memory B cell	cSA-Rostral_anterior_cingulate	14	-0.317428	0.828764	0.70171
BAFF-R on IgD+ CD38+ B cell	cSA-Rostral_anterior_cingulate	21	0.327691	0.800715	0.682358
BAFF-R on IgD+ CD38dim B cell	cSA-Rostral_anterior_cingulate	16	0.489333	0.821015	0.551169
BAFF-R on IgD- CD24- B cell	cSA-Rostral_anterior_cingulate	14	0.321325	1.21942	0.792161
BAFF-R on IgD- CD27- B cell	cSA-Rostral_anterior_cingulate	14	-0.421162	0.894421	0.637729
BAFF-R on IgD- CD38- B cell	cSA-Rostral_anterior_cingulate	12	0.230516	0.973127	0.812748
BAFF-R on IgD- CD38+ B cell	cSA-Rostral_anterior_cingulate	14	0.946607	1.78996	0.596916
BAFF-R on IgD- CD38dim B cell	cSA-Rostral_anterior_cingulate	10	-0.139896	1.04132	0.89313
BAFF-R on memory B cell	cSA-Rostral_anterior_cingulate	10	0.400348	1.0315	0.697925
BAFF-R on naive-mature B cell	cSA-Rostral_anterior_cingulate	15	0.61087	0.958978	0.524124
BAFF-R on unswitched memory B cell	cSA-Rostral_anterior_cingulate	15	0.310507	0.978068	0.750888
BAFF-R on switched memory B cell	cSA-Rostral_anterior_cingulate	12	-0.37198	1.02637	0.717035
BAFF-R on IgD+ B cell	cSA-Rostral_anterior_cingulate	16	0.517199	1.01782	0.611352
BAFF-R on transitional B cell	cSA-Rostral_anterior_cingulate	20	-0.155552	0.938571	0.868368
CD19 on CD20- B cell	cSA-Rostral_anterior_cingulate	17	2.82379	1.28386	0.0278461
CD19 on CD20- CD38- B cell	cSA-Rostral_anterior_cingulate	17	1.2637	1.59795	0.429048
CD19 on CD24+ CD27+ B cell	cSA-Rostral_anterior_cingulate	24	0.661992	1.11814	0.553819
CD19 on IgD+ CD24+ B cell	cSA-Rostral_anterior_cingulate	26	0.348992	1.18731	0.768807
CD19 on IgD+ CD24- B cell	cSA-Rostral_anterior_cingulate	25	1.79264	0.850947	0.0351486
CD19 on IgD+ CD38- B cell	cSA-Rostral_anterior_cingulate	25	0.647478	1.25173	0.604971
CD19 on IgD+ CD38- naive B cell	cSA-Rostral_anterior_cingulate	18	0.0509517	0.941688	0.95685
CD19 on IgD+ CD38- unswitched memory B cell	cSA-Rostral_anterior_cingulate	16	-0.367625	0.887239	0.67862
CD19 on IgD+ CD38+ B cell	cSA-Rostral_anterior_cingulate	15	-2.25382	2.23677	0.313637
CD19 on IgD+ CD38dim B cell	cSA-Rostral_anterior_cingulate	21	1.02614	0.808871	0.20458
CD19 on IgD- CD24- B cell	cSA-Rostral_anterior_cingulate	22	-0.249541	1.39718	0.858249
CD19 on IgD- CD27- B cell	cSA-Rostral_anterior_cingulate	22	-0.802196	1.59174	0.61428
CD19 on IgD- CD38- B cell	cSA-Rostral_anterior_cingulate	17	-0.814598	1.83917	0.657827
CD19 on IgD- CD38+ B cell	cSA-Rostral_anterior_cingulate	16	0.434876	1.42802	0.760725
CD19 on IgD- CD38dim B cell	cSA-Rostral_anterior_cingulate	19	0.416693	2.18451	0.848722
CD19 on memory B cell	cSA-Rostral_anterior_cingulate	18	0.827821	1.86262	0.656725
CD19 on naive-mature B cell	cSA-Rostral_anterior_cingulate	23	2.13813	1.04818	0.0413659
CD19 on unswitched memory B cell	cSA-Rostral_anterior_cingulate	18	3.52022	1.75799	0.0452403
CD19 on Plasma Blast-Plasma Cell	cSA-Rostral_anterior_cingulate	19	-2.42318	1.82849	0.185093
CD19 on switched memory B cell	cSA-Rostral_anterior_cingulate	20	1.1565	2.01199	0.565422
CD19 on IgD+ B cell	cSA-Rostral_anterior_cingulate	22	1.67983	0.979855	0.0864619
CD19 on transitional B cell	cSA-Rostral_anterior_cingulate	20	-0.374145	1.81052	0.836282
CD20 on B cell	cSA-Rostral_anterior_cingulate	23	-0.0977559	1.19231	0.934656
CD20 on CD20- CD38- B cell	cSA-Rostral_anterior_cingulate	11	-2.57182	2.65833	0.333315
CD20 on CD24+ CD27+ B cell	cSA-Rostral_anterior_cingulate	21	-0.303033	1.50625	0.840555
CD20 on IgD+ CD24+ B cell	cSA-Rostral_anterior_cingulate	15	-1.8779	2.24177	0.402207
CD20 on IgD+ CD24- B cell	cSA-Rostral_anterior_cingulate	22	0.465937	1.25618	0.7107
CD20 on IgD+ CD38- B cell	cSA-Rostral_anterior_cingulate	24	-1.58533	1.30349	0.223903
CD20 on IgD+ CD38- naive B cell	cSA-Rostral_anterior_cingulate	17	-1.66015	1.08839	0.127179
CD20 on IgD+ CD38- unswitched memory B cell	cSA-Rostral_anterior_cingulate	19	-0.171199	1.46807	0.907165
CD20 on IgD+ CD38+ B cell	cSA-Rostral_anterior_cingulate	17	-0.163442	1.52628	0.914722
CD20 on IgD+ CD38dim B cell	cSA-Rostral_anterior_cingulate	27	0.288852	1.22281	0.813262
CD20 on IgD- CD24- B cell	cSA-Rostral_anterior_cingulate	25	1.17772	0.976869	0.227967
CD20 on IgD- CD27- B cell	cSA-Rostral_anterior_cingulate	20	-1.52902	1.54773	0.323196
CD20 on IgD- CD38- B cell	cSA-Rostral_anterior_cingulate	21	0.920411	1.57746	0.559571
CD20 on IgD- CD38+ B cell	cSA-Rostral_anterior_cingulate	11	-1.86591	0.97182	0.0548564
CD20 on IgD- CD38dim B cell	cSA-Rostral_anterior_cingulate	29	-0.143733	0.422746	0.733858
CD20 on memory B cell	cSA-Rostral_anterior_cingulate	24	-0.245675	1.61863	0.879361
CD20 on naive-mature B cell	cSA-Rostral_anterior_cingulate	20	1.3019	1.48955	0.382106
CD20 on unswitched memory B cell	cSA-Rostral_anterior_cingulate	19	-0.356907	1.47892	0.809299
CD20 on switched memory B cell	cSA-Rostral_anterior_cingulate	28	0.987758	1.27589	0.438829
CD20 on IgD+ B cell	cSA-Rostral_anterior_cingulate	19	0.0781732	1.62167	0.961552
CD20 on transitional B cell	cSA-Rostral_anterior_cingulate	20	0.830363	0.860093	0.334327
CD24 on CD24+ CD27+ B cell	cSA-Rostral_anterior_cingulate	18	-3.5497	1.39515	0.0109492
CD24 on IgD+ CD24+ B cell	cSA-Rostral_anterior_cingulate	19	-1.25796	1.45477	0.387196
CD24 on IgD+ CD38- B cell	cSA-Rostral_anterior_cingulate	17	-3.40701	1.27236	0.00741259
CD24 on IgD+ CD38- unswitched memory B cell	cSA-Rostral_anterior_cingulate	14	-3.23667	1.20794	0.00737313
CD24 on IgD+ CD38+ B cell	cSA-Rostral_anterior_cingulate	20	-1.88047	1.43124	0.188888
CD24 on IgD- CD38- B cell	cSA-Rostral_anterior_cingulate	23	-1.30135	1.03784	0.209879
CD24 on IgD- CD38dim B cell	cSA-Rostral_anterior_cingulate	26	-1.2572	1.17555	0.284866
CD24 on memory B cell	cSA-Rostral_anterior_cingulate	22	-0.920032	1.14034	0.419778
CD24 on unswitched memory B cell	cSA-Rostral_anterior_cingulate	24	-0.713676	1.08313	0.509959
CD24 on switched memory B cell	cSA-Rostral_anterior_cingulate	32	-0.818548	0.858236	0.340207
CD24 on transitional B cell	cSA-Rostral_anterior_cingulate	13	-3.70179	2.065	0.0730308
CD25 on B cell	cSA-Rostral_anterior_cingulate	18	0.882858	0.804129	0.272246
CD25 on CD20- CD38- B cell	cSA-Rostral_anterior_cingulate	17	-1.38936	1.36219	0.307757
CD25 on CD24+ CD27+ B cell	cSA-Rostral_anterior_cingulate	24	-0.0438658	0.753754	0.953592
CD25 on IgD+ CD24+ B cell	cSA-Rostral_anterior_cingulate	23	-0.790661	0.802485	0.324493
CD25 on IgD+ CD24- B cell	cSA-Rostral_anterior_cingulate	17	0.69172	0.886727	0.435343
CD25 on IgD+ CD38- B cell	cSA-Rostral_anterior_cingulate	21	-0.95395	0.653612	0.144426
CD25 on IgD+ CD38- naive B cell	cSA-Rostral_anterior_cingulate	18	-0.0590818	1.0906	0.956797
CD25 on IgD+ CD38- unswitched memory B cell	cSA-Rostral_anterior_cingulate	18	1.07043	0.743146	0.149752
CD25 on IgD+ CD38+ B cell	cSA-Rostral_anterior_cingulate	12	-3.31602	2.15617	0.124068
CD25 on IgD+ CD38dim B cell	cSA-Rostral_anterior_cingulate	17	0.904514	1.27694	0.478731
CD25 on IgD- CD24- B cell	cSA-Rostral_anterior_cingulate	24	1.0285	1.50083	0.493163
CD25 on IgD- CD27- B cell	cSA-Rostral_anterior_cingulate	20	-0.370744	1.66793	0.824098
CD25 on IgD- CD38- B cell	cSA-Rostral_anterior_cingulate	17	0.161579	1.29668	0.900833
CD25 on IgD- CD38+ B cell	cSA-Rostral_anterior_cingulate	15	1.99734	2.2354	0.371588
CD25 on IgD- CD38dim B cell	cSA-Rostral_anterior_cingulate	18	0.342948	1.51639	0.821076
CD25 on memory B cell	cSA-Rostral_anterior_cingulate	22	1.28263	1.31993	0.331179
CD25 on naive-mature B cell	cSA-Rostral_anterior_cingulate	21	-1.00702	1.14402	0.378723
CD25 on unswitched memory B cell	cSA-Rostral_anterior_cingulate	23	-0.250204	0.864171	0.772176
CD25 on switched memory B cell	cSA-Rostral_anterior_cingulate	16	-0.389033	1.67175	0.815986
CD25 on IgD+ B cell	cSA-Rostral_anterior_cingulate	19	0.162732	0.828603	0.844302
CD25 on transitional B cell	cSA-Rostral_anterior_cingulate	21	-1.22564	1.68903	0.468055
CD27 on CD20- B cell	cSA-Rostral_anterior_cingulate	16	-1.54268	1.62257	0.341725
CD27 on CD20- CD38- B cell	cSA-Rostral_anterior_cingulate	14	0.433854	1.36177	0.750033
CD27 on CD24+ CD27+ B cell	cSA-Rostral_anterior_cingulate	26	-2.10883	1.16467	0.0701921
CD27 on T cell	cSA-Rostral_anterior_cingulate	18	-0.525461	1.20182	0.661952
CD27 on IgD+ CD24+ B cell	cSA-Rostral_anterior_cingulate	22	-1.71476	1.29183	0.184379
CD27 on IgD+ CD38- unswitched memory B cell	cSA-Rostral_anterior_cingulate	18	-1.59464	1.08	0.139805
CD27 on IgD- CD38- B cell	cSA-Rostral_anterior_cingulate	28	-2.05996	1.05938	0.0518363
CD27 on IgD- CD38+ B cell	cSA-Rostral_anterior_cingulate	14	-1.75772	2.41429	0.466583
CD27 on IgD- CD38dim B cell	cSA-Rostral_anterior_cingulate	22	-3.23046	1.10084	0.00334031
CD27 on memory B cell	cSA-Rostral_anterior_cingulate	19	-1.39826	1.2815	0.275224
CD27 on unswitched memory B cell	cSA-Rostral_anterior_cingulate	23	-1.17351	1.37268	0.392604
CD27 on Plasma Blast-Plasma Cell	cSA-Rostral_anterior_cingulate	17	0.606668	1.52698	0.691148
CD27 on switched memory B cell	cSA-Rostral_anterior_cingulate	24	-3.43437	1.0526	0.00110341
CD38 on CD20- B cell	cSA-Rostral_anterior_cingulate	14	-3.15607	2.32311	0.174289
CD38 on CD3- CD19-	cSA-Rostral_anterior_cingulate	12	1.587	1.59249	0.318982
CD38 on IgD+ CD24- B cell	cSA-Rostral_anterior_cingulate	12	0.0476893	1.63139	0.976679
CD38 on IgD+ CD38+ B cell	cSA-Rostral_anterior_cingulate	8	0.312207	3.27057	0.92395
CD38 on IgD+ CD38dim B cell	cSA-Rostral_anterior_cingulate	17	0.86416	1.79808	0.6308
CD38 on IgD- CD38+ B cell	cSA-Rostral_anterior_cingulate	11	0.522314	0.898443	0.561002
CD38 on IgD- CD38dim B cell	cSA-Rostral_anterior_cingulate	15	0.7273	0.32569	0.025542
CD38 on naive-mature B cell	cSA-Rostral_anterior_cingulate	20	2.14889	1.66246	0.196151
CD38 on Plasma Blast-Plasma Cell	cSA-Rostral_anterior_cingulate	13	-3.39034	2.2293	0.128307
CD38 on IgD+ B cell	cSA-Rostral_anterior_cingulate	12	3.49487	1.56021	0.0250907
CD38 on transitional B cell	cSA-Rostral_anterior_cingulate	19	1.45155	1.37503	0.291127
IgD on IgD+ CD24+ B cell	cSA-Rostral_anterior_cingulate	24	-0.280669	1.04395	0.788043
IgD on IgD+ CD24- B cell	cSA-Rostral_anterior_cingulate	23	0.386929	1.36482	0.776792
IgD on IgD+ CD38- B cell	cSA-Rostral_anterior_cingulate	22	-0.260252	1.29813	0.841104
IgD on IgD+ CD38- unswitched memory B cell	cSA-Rostral_anterior_cingulate	10	-2.44371	1.76794	0.166899
IgD on IgD+ CD38+ B cell	cSA-Rostral_anterior_cingulate	20	-0.461508	1.5046	0.759048
IgD on IgD+ CD38dim B cell	cSA-Rostral_anterior_cingulate	11	-0.427225	1.2027	0.722423
IgD on unswitched memory B cell	cSA-Rostral_anterior_cingulate	15	-0.660984	1.16902	0.57179
IgD on IgD+ B cell	cSA-Rostral_anterior_cingulate	15	3.49994	1.77376	0.0484752
IgD on transitional B cell	cSA-Rostral_anterior_cingulate	24	-0.079444	1.73742	0.963529
BAFF-R on B cell	cSA-Rostral_anterior_cingulate	12	1.05975	0.975664	0.277399
BAFF-R on CD20- B cell	cSA-Rostral_anterior_cingulate	9	1.93714	1.77366	0.27476
CD62L on CD62L+ myeloid Dendritic Cell	cSA-Rostral_anterior_cingulate	15	-2.23468	1.56183	0.152484
CD62L on CD62L+ plasmacytoid Dendritic Cell	cSA-Rostral_anterior_cingulate	11	0.748979	1.25187	0.549649
CD62L on CD62L+ Dendritic Cell	cSA-Rostral_anterior_cingulate	22	-0.216975	1.21239	0.857966
CD62L on monocyte	cSA-Rostral_anterior_cingulate	17	-1.40644	1.3286	0.289785
CD62L on granulocyte	cSA-Rostral_anterior_cingulate	14	-0.610418	1.55609	0.694854
CD66b on CD66b++ myeloid cell	cSA-Rostral_anterior_cingulate	25	-2.06028	0.95714	0.0313552
CD66b on Granulocytic Myeloid-Derived Suppressor Cells	cSA-Rostral_anterior_cingulate	19	-0.132113	0.985656	0.893374
CD3 on naive CD8+ T cell	cSA-Rostral_anterior_cingulate	21	-0.755902	0.989041	0.444702
CD3 on Effector Memory CD8+ T cell	cSA-Rostral_anterior_cingulate	11	1.29997	1.96797	0.508892
CD3 on Terminally Differentiated CD8+ T cell	cSA-Rostral_anterior_cingulate	23	1.06823	1.34221	0.426105
CD3 on Central Memory CD4+ T cell	cSA-Rostral_anterior_cingulate	20	-1.23461	1.1161	0.268648
CD3 on Naive CD4+ T cell	cSA-Rostral_anterior_cingulate	22	-0.329012	0.89225	0.712318
CD3 on Effector Memory CD4+ T cell	cSA-Rostral_anterior_cingulate	15	-1.93898	0.988471	0.0498096
CD3 on Terminally Differentiated CD4+ T cell	cSA-Rostral_anterior_cingulate	20	-1.37186	1.24233	0.269481
CD3 on CD45RA- CD4+ T cell	cSA-Rostral_anterior_cingulate	24	-0.123499	1.12691	0.912734
CD3 on Central Memory CD8+ T cell	cSA-Rostral_anterior_cingulate	19	-0.50104	1.26389	0.691789
CD3 on HLA DR+ T cell	cSA-Rostral_anterior_cingulate	21	-0.984353	1.41667	0.487159
CD3 on Natural Killer T	cSA-Rostral_anterior_cingulate	11	1.97373	2.28338	0.387376
CD3 on HLA DR+ CD4+ T cell	cSA-Rostral_anterior_cingulate	23	-0.609559	1.16393	0.600481
CD3 on HLA DR+ CD8+ T cell	cSA-Rostral_anterior_cingulate	21	-0.671643	1.36622	0.622998
CD3 on T cell	cSA-Rostral_anterior_cingulate	29	-0.14252	0.989059	0.885425
CD3 on CD39+ resting CD4 regulatory T cell	cSA-Rostral_anterior_cingulate	19	-1.03265	1.0511	0.325882
CD3 on activated CD4 regulatory T cell	cSA-Rostral_anterior_cingulate	18	-0.0650038	1.00895	0.94863
CD3 on CD39+ activated CD4 regulatory T cell	cSA-Rostral_anterior_cingulate	19	-1.1213	1.05821	0.28932
CD3 on secreting CD4 regulatory T cell	cSA-Rostral_anterior_cingulate	18	-0.462756	0.94018	0.622578
CD3 on CD39+ secreting CD4 regulatory T cell	cSA-Rostral_anterior_cingulate	23	-0.0727809	1.05136	0.94481
CD3 on activated & secreting CD4 regulatory T cell	cSA-Rostral_anterior_cingulate	22	-0.685291	0.934935	0.46357
CD3 on CD45RA+ CD4+ T cell	cSA-Rostral_anterior_cingulate	28	-0.0922116	0.883362	0.916862
CD3 on CD8+ T cell	cSA-Rostral_anterior_cingulate	20	-0.907808	1.44925	0.531053
CD3 on CD39+ CD4+ T cell	cSA-Rostral_anterior_cingulate	23	0.165093	0.916768	0.857088
CD3 on CD28+ CD4+ T cell	cSA-Rostral_anterior_cingulate	18	-1.2538	1.18982	0.291985
CD3 on CD28+ CD4-CD8- T cell	cSA-Rostral_anterior_cingulate	11	1.06036	1.21452	0.382628
CD3 on CD28+ CD45RA- CD8+ T cell	cSA-Rostral_anterior_cingulate	17	0.961857	0.729951	0.187604
CD3 on CD28+ CD45RA+ CD8+ T cell	cSA-Rostral_anterior_cingulate	22	-1.72227	1.01276	0.0890227
CD3 on CD28- CD8+ T cell	cSA-Rostral_anterior_cingulate	19	2.15182	1.57902	0.172958
CD3 on CD39+ CD8+ T cell	cSA-Rostral_anterior_cingulate	14	-1.20241	1.44399	0.405017
CD3 on CD4+ T cell	cSA-Rostral_anterior_cingulate	20	0.65846	1.43324	0.645932
CD3 on CD4 regulatory T cell	cSA-Rostral_anterior_cingulate	23	-0.56524	0.900077	0.53001
CD3 on resting CD4 regulatory T cell	cSA-Rostral_anterior_cingulate	22	-1.44366	1.42892	0.312345
CD34 on Hematopoietic Stem Cell	cSA-Rostral_anterior_cingulate	12	1.30744	0.897018	0.144967
HVEM on T cell	cSA-Rostral_anterior_cingulate	23	0.634748	1.12856	0.573814
HVEM on naive CD8+ T cell	cSA-Rostral_anterior_cingulate	19	-0.565426	0.920009	0.538827
HVEM on Effector Memory CD8+ T cell	cSA-Rostral_anterior_cingulate	17	0.463761	0.954022	0.626888
HVEM on Terminally Differentiated CD8+ T cell	cSA-Rostral_anterior_cingulate	23	0.578431	0.91312	0.526429
HVEM on CD4+ T cell	cSA-Rostral_anterior_cingulate	17	0.722922	1.11835	0.518008
HVEM on Central Memory CD4+ T cell	cSA-Rostral_anterior_cingulate	16	-1.02062	1.00188	0.30834
HVEM on naive CD4+ T cell	cSA-Rostral_anterior_cingulate	13	1.82068	1.32069	0.168023
HVEM on Effector Memory CD4+ T cell	cSA-Rostral_anterior_cingulate	16	0.383537	1.25318	0.759567
HVEM on Terminally Differentiated CD4+ T cell	cSA-Rostral_anterior_cingulate	22	-0.360071	1.10303	0.744093
HVEM on CD45RA- CD4+ T cell	cSA-Rostral_anterior_cingulate	17	-0.559752	1.03679	0.589272
HVEM on CD8+ T cell	cSA-Rostral_anterior_cingulate	13	-0.0198613	1.47593	0.989263
HVEM on Central Memory CD8+ T cell	cSA-Rostral_anterior_cingulate	17	-0.558128	0.859942	0.516319
CD16-CD56 on Natural Killer T	cSA-Rostral_anterior_cingulate	22	2.76736	1.44821	0.0560194
CD16-CD56 on Natural Killer	cSA-Rostral_anterior_cingulate	24	0.845868	1.09204	0.438588
CD16-CD56 on HLA DR+ Natural Killer	cSA-Rostral_anterior_cingulate	18	0.74405	1.20771	0.537841
CD28 on CD39+ activated CD4 regulatory T cell	cSA-Rostral_anterior_cingulate	18	2.97805	0.924464	0.00127575
CD28 on secreting CD4 regulatory T cell	cSA-Rostral_anterior_cingulate	14	0.847568	1.29453	0.51264
CD28 on CD39+ secreting CD4 regulatory T cell	cSA-Rostral_anterior_cingulate	16	2.20577	1.23184	0.073353
CD28 on activated & secreting CD4 regulatory T cell	cSA-Rostral_anterior_cingulate	18	3.19294	1.34575	0.0176626
CD28 on CD45RA+ CD4+ T cell	cSA-Rostral_anterior_cingulate	11	1.0252	1.44637	0.478441
CD28 on CD45RA- CD4 not regulatory T cell	cSA-Rostral_anterior_cingulate	12	0.389473	1.80855	0.829494
CD28 on CD39+ CD4+ T cell	cSA-Rostral_anterior_cingulate	17	2.78264	0.943667	0.00319064
CD28 on CD28+ CD45RA- CD8+ T cell	cSA-Rostral_anterior_cingulate	14	0.527324	0.868106	0.543558
CD28 on CD28+ CD4+ T cell	cSA-Rostral_anterior_cingulate	21	-0.104862	1.11296	0.924935
CD28 on CD28+ CD4-CD8- T cell	cSA-Rostral_anterior_cingulate	15	0.802105	0.899328	0.37245
CD28 on CD28+ CD45RA+ CD8+ T cell	cSA-Rostral_anterior_cingulate	14	-2.13696	1.11657	0.0556368
CD28 on CD39+ CD8+ T cell	cSA-Rostral_anterior_cingulate	16	0.629942	1.26864	0.619507
CD28 on CD4+ T cell	cSA-Rostral_anterior_cingulate	23	-0.985658	1.07092	0.357373
CD28 on CD4 regulatory T cell	cSA-Rostral_anterior_cingulate	20	2.3981	1.19505	0.044783
CD28 on resting CD4 regulatory T cell	cSA-Rostral_anterior_cingulate	17	0.192007	1.58917	0.903832
CD28 on CD39+ resting CD4 regulatory T cell	cSA-Rostral_anterior_cingulate	14	-0.422414	0.871404	0.627853
CD28 on activated CD4 regulatory T cell	cSA-Rostral_anterior_cingulate	15	3.41741	1.68489	0.0425324
CD86 on myeloid Dendritic Cell	cSA-Rostral_anterior_cingulate	17	0.334634	1.87647	0.858463
CD86 on CD62L+ myeloid Dendritic Cell	cSA-Rostral_anterior_cingulate	17	0.886771	1.72145	0.606462
CD86 on monocyte	cSA-Rostral_anterior_cingulate	14	2.27561	1.09733	0.0381
CD86 on granulocyte	cSA-Rostral_anterior_cingulate	19	1.37017	1.14952	0.233282
CCR7 on naive CD4+ T cell	cSA-Rostral_anterior_cingulate	20	0.662391	0.862775	0.442639
CCR7 on naive CD8+ T cell	cSA-Rostral_anterior_cingulate	16	-1.37003	1.45828	0.347485
CD45 on CD14+ monocyte	cSA-Rostral_anterior_cingulate	12	-1.78236	1.55461	0.251589
CD45 on B cell	cSA-Rostral_anterior_cingulate	13	2.18963	1.24449	0.0785007
CD45 on Natural Killer	cSA-Rostral_anterior_cingulate	18	-0.707984	1.78391	0.691461
CD45 on HLA DR+ Natural Killer	cSA-Rostral_anterior_cingulate	13	-1.0224	1.49923	0.49527
CD45 on granulocyte	cSA-Rostral_anterior_cingulate	14	0.0439828	1.38855	0.974731
CD45 on lymphocyte	cSA-Rostral_anterior_cingulate	15	-0.0702643	1.4337	0.960912
CD45 on T cell	cSA-Rostral_anterior_cingulate	10	-0.217363	1.10424	0.843949
CD45 on CD4+ T cell	cSA-Rostral_anterior_cingulate	10	0.99239	2.53081	0.694967
CD45 on CD8+ T cell	cSA-Rostral_anterior_cingulate	21	-0.603374	0.447662	0.177712
CD45 on HLA DR+ T cell	cSA-Rostral_anterior_cingulate	11	-3.20181	1.40549	0.0227222
CD45 on Natural Killer T	cSA-Rostral_anterior_cingulate	17	-0.706992	1.02752	0.491418
CD45 on HLA DR+ CD4+ T cell	cSA-Rostral_anterior_cingulate	10	-0.387968	1.88923	0.837293
CD45 on HLA DR+ CD8+ T cell	cSA-Rostral_anterior_cingulate	17	-0.114765	1.08338	0.915636
CD127 on T cell	cSA-Rostral_anterior_cingulate	17	-0.998179	1.63564	0.541683
CD127 on CD45RA- CD4 not regulatory T cell	cSA-Rostral_anterior_cingulate	17	-0.35567	0.963776	0.7121
CD127 on CD28+ CD4+ T cell	cSA-Rostral_anterior_cingulate	18	-0.980597	0.982853	0.318422
CD127 on CD28+ CD4-CD8- T cell	cSA-Rostral_anterior_cingulate	21	-0.857579	1.28117	0.503257
CD127 on granulocyte	cSA-Rostral_anterior_cingulate	24	-1.12483	1.25531	0.370222
[truncated: 196 more rows]
